# Supplementary material for: Transcriptome profile of pecan scab resistant and susceptible trees from a pecan provenance collection
Source: BMC Genomics. 2024 Feb 15;25:180. doi: 10.1186/s12864-024-10010-0 (PMC10868059; doi:10.1186/s12864-024-10010-0)
Supplement: Supplementary file 1 — Additional file 1. Differentially expressed genes plus other supporting information. Differentially expressed genes including annotation information, predicted Carya illinoinensis transcription factors, predicted Carya illinoinensis pathogen resistance genes, GOrilla gene ontology enrichment information, primer information, and susceptibility quantitative trait loci information. [file 12864_2024_10010_MOESM1_ESM.xlsx]

## Sheet: Add_files_info
Additional file 1. Additional_file_1.xlsx. Differentially expressed genes (BH adj. p-value < 0.05, log base two-fold-change > |1.5|) with annotation information for pecan scab resistant leaves compared to susceptible non-diseased leave. Differentially expressed genes (BH adj. p-value < 0.05, log base two-fold-change > |1.5|) with annotation information for pecan scab susceptible diseased leaves c…

## Sheet: 2-Primers
Primer	Target	Seq (5'→3')	Tm	Note
CillHSP70-F	Caril.09G191400	GAGCGTTTGATCGGTGATGC	60	gDNA/cDNA confirmation
CillHSP70-R6	Caril.09G191400	CTGCAATCTCGCGCATCTTC	60	gDNA/cDNA confirmation
qCi-PABP-F4	Caril.16G041200	CAGCAAACGCAACAACCTGT	60.2	Reference gene for qPCR
qCi-PABP-R4	Caril.16G041200	GGCCCACCACCAATGTCATA	60	Reference gene for qPCR
qCi_CysRLK-F	Caril.09G152000	GCCTGGTATGAAGCTTGGGT	60	DEG of interest
qCi_CysRLK-R	Caril.09G152000	GGCCCACTTCGAAACTCCTT	60.3	DEG of interest
qCi_Msynth-F	Caril.05G234200	CATGATCTCGGCCTACCACC	60	DEG of interest
qCi_Msynth-R	Caril.05G234200	AGTGCCAAATGGGAGGATGG	60	DEG of interest

## Sheet: 3-DxND_DEGs
Fold change describes D, when compared to S-ND
transcript	tairID	aThail_descriptor	Pfam	Panther	ec	KOG	KO	GO	baseMean	log2FoldChange	lfcSE	pvalue	padj
Caril.03G182200.1	AT2G42840	protodermal factor 1	0	PTHR33210 PTHR33210:SF6	0	0	0	0	76.8096	-7.75483	1.41033	2.76391e-11	1.26268e-09
Caril.07G076000.1	AT3G04290	Li-tolerant lipase 1	PF00657	PTHR22835 PTHR22835:SF160	EC:3.1.1.3	0	0	GO:0016788	41.8967	-6.41775	1.56486	8.5767e-08	2.11031e-06
Caril.03G146700.1	AT4G29020	glycine-rich protein	0	PTHR34463	0	0	0	0	54.7147	-6.27855	1.29078	4.78752e-09	1.53124e-07
Caril.15G051600.1	AT5G43020	Leucine-rich repeat protein kinase family protein	PF00069 PF08263 PF13855	PTHR27008 PTHR27008:SF39	EC:2.7.11.1	KOG1187	0	GO:0004672 GO:0004713 GO:0005515 GO:0005524 GO:0006468	45.4801	-5.88285	0.874456	1.80078e-13	1.11734e-11
Caril.09G010600.1	AT5G03610	GDSL-like Lipase/Acylhydrolase superfamily protein	PF00657	PTHR22835 PTHR22835:SF216	EC:3.1.1.1	0	0	GO:0016788	36.5201	-5.87635	1.3353	5.97242e-08	1.51428e-06
Caril.01G285200.1	0	0	PF04784	PTHR23054 PTHR23054:SF22	0	0	0	0	19.3836	-5.85267	1.25275	2.01048e-08	5.67346e-07
Caril.11G073900.1	AT5G47500	Pectin lyase-like superfamily protein	PF01095	PTHR31321 PTHR31321:SF19	EC:3.1.1.11	0	0	GO:0005618 GO:0030599 GO:0042545	234.87	-5.7052	0.87082	7.32922e-13	4.10559e-11
Caril.07G160600.1	AT4G24430	Rhamnogalacturonate lyase family protein	PF06045 PF14683 PF14686	PTHR32018	EC:4.2.2.23	0	K18195	GO:0003824 GO:0005975 GO:0030246	114.055	-5.22071	0.685144	6.43834e-16	5.02475e-14
Caril.07G044600.1	AT5G65550	UDP-Glycosyltransferase superfamily protein	PF00201	PTHR11926 PTHR11926:SF199	EC:2.4.1.273	0	0	GO:0008152 GO:0016758	34.2888	-4.92743	1.59616	6.82381e-06	0.000100443
Caril.05G143500.1	AT1G10370	Glutathione S-transferase family protein	PF00043 PF13417	PTHR11260 PTHR11260:SF312	EC:2.5.1.18	KOG0406	0	GO:0005515	1118.22	-4.84927	0.765817	8.25837e-12	4.05066e-10
Caril.02G139300.1	AT1G72970	Glucose-methanol-choline (GMC) oxidoreductase family protein	PF00732 PF05199	PTHR11552 PTHR11552:SF69	0	0	K15403	GO:0010430 GO:0016614 GO:0050660 GO:0055114	7.14499	-4.70099	0.993897	5.75618e-08	1.46565e-06
Caril.04G172700.1	0	0	PF14547	PTHR31731 PTHR31731:SF1	0	0	0	0	2871.19	-4.60559	0.7308	1.26934e-11	6.10607e-10
Caril.15G113400.1	0	0	PF01476	PTHR33734 PTHR33734:SF3	0	0	0	0	19.5419	-4.60245	0.896452	9.42457e-09	2.79372e-07
Caril.05G184300.1	AT1G60550	enoyl-CoA hydratase/isomerase D	PF16113	PTHR11941 PTHR11941:SF20	EC:4.1.3.36	KOG1680	K01661	GO:0008935 GO:0009234	124.532	-4.59808	1.11305	6.58642e-07	1.30179e-05
Caril.13G061800.1	AT2G30490	cinnamate-4-hydroxylase	PF00067	PTHR24298 PTHR24298:SF56	EC:1.14.13.11	KOG0156	K00487	GO:0004497 GO:0005506 GO:0016705 GO:0020037 GO:0055114	847.929	-4.48009	0.787241	5.45368e-10	2.02781e-08
Caril.05G019900.1	0	0	PF00450	PTHR11802 PTHR11802:SF29	0	KOG1282	K16296	GO:0004185 GO:0006508	5.70116	-4.42821	1.06925	7.29692e-07	1.42278e-05
Caril.06G133600.1	0	0	PF01301 PF02140	PTHR23421 PTHR23421:SF71	EC:3.2.1.23	0	0	GO:0004553 GO:0005975 GO:0030246	289.33	-4.42028	0.599863	9.87812e-15	6.91676e-13
Caril.02G045600.1	AT2G46810	basic helix-loop-helix (bHLH) DNA-binding superfamily protein	PF00010	PTHR11969 PTHR11969:SF29	0	0	0	GO:0046983	151.623	-4.34377	0.619689	1.41531e-13	8.8735e-12
Caril.02G178800.1	AT5G04530	3-ketoacyl-CoA synthase 19	PF08392 PF08541	PTHR31561 PTHR31561:SF24	EC:2.3.1.199	0	K15397	GO:0003824 GO:0006633 GO:0008152 GO:0008610 GO:0016020 GO:0016747	36.4346	-4.30647	0.784192	1.86533e-09	6.41814e-08
Caril.01G222300.1	AT3G13730	cytochrome P450, family 90, subfamily D, polypeptide 1	PF00067	PTHR24286 PTHR24286:SF30	EC:1.14.13.112	KOG0157	K12638	GO:0004497 GO:0005506 GO:0016705 GO:0020037 GO:0055114	29.8455	-4.28226	0.715966	1.18371e-10	4.8729e-09
Caril.16G093900.1	AT1G48600	S-adenosyl-L-methionine-dependent methyltransferases superfamily protein	PF08241 PF13489	PTHR10108 PTHR10108:SF793	EC:2.1.1.103	KOG1269	K05929	GO:0000234 GO:0006656 GO:0008152 GO:0008168	369.968	-4.21167	0.758101	1.40395e-09	4.91529e-08
Caril.02G104100.1	AT4G13540	(1 of 2) PTHR37226:SF1 - GENOMIC DNA, CHROMOSOME 3, BAC CLONE:F14O13	0	PTHR37226	0	0	0	0	24.9495	-4.17162	0.865446	5.72244e-08	1.46078e-06
Caril.04G148700.1	0	0	PF14576 PF14577	PTHR33232	0	KOG2501	0	0	632.578	-4.16382	0.79381	7.42031e-09	2.27149e-07
Caril.05G167500.1	0	0	0	0	0	0	0	GO:0003676 GO:0008270	8.2411	-4.15287	1.72288	4.41976e-05	0.000493098
Caril.11G109000.1	0	0	PF00759	PTHR22298 PTHR22298:SF32	EC:3.2.1.4	0	0	GO:0003824 GO:0004553 GO:0005975	97.6675	-4.11466	0.720133	6.18422e-10	2.26848e-08
Caril.01G100600.1	AT2G43120	RmlC-like cupins superfamily protein	PF02678 PF05726	PTHR13903 PTHR13903:SF8	0	0	K06911	0	100.634	-4.11143	0.652204	1.83869e-11	8.65909e-10
Caril.07G010700.1	0	0	PF01487 PF01488 PF08501	PTHR21089 PTHR21089:SF12	EC:1.1.1.25 EC:4.2.1.10	KOG0692	K13832	GO:0003855 GO:0004764 GO:0019632 GO:0050661 GO:0055114	351.635	-4.10773	0.589626	2.26947e-13	1.39658e-11
Caril.15G008100.1	0	0	PF00394 PF07731 PF07732	PTHR11709 PTHR11709:SF118	EC:1.10.3.2	0	0	GO:0005507 GO:0016491 GO:0046274 GO:0048046 GO:0052716 GO:0055114	1007.64	-4.06639	0.76518	5.49186e-09	1.73066e-07
Caril.04G109800.1	AT2G05790	O-Glycosyl hydrolases family 17 protein	PF00332 PF07983	PTHR32227 PTHR32227:SF116	EC:3.2.1.39	0	0	GO:0004553 GO:0005975	468.751	-4.0459	0.666417	7.98483e-11	3.37514e-09
Caril.15G002900.1	AT3G25700	Eukaryotic aspartyl protease family protein	PF00026	PTHR13683 PTHR13683:SF354	EC:3.4.23.12	KOG1339	0	GO:0004190 GO:0006508	23.019	-4.02717	0.696756	4.44799e-10	1.67045e-08
Caril.08G142500.1	AT2G22620	Rhamnogalacturonate lyase family protein	PF06045 PF14683 PF14686	PTHR32018	EC:4.2.2.23	0	K18195	GO:0003824 GO:0005975 GO:0030246	150.749	-4.00172	0.598974	1.6965e-12	9.14431e-11
Caril.15G048300.1	AT5G10610	cytochrome P450, family 81, subfamily K, polypeptide 1	PF00067	PTHR24298 PTHR24298:SF155	EC:1.14.13.89	KOG0156	0	GO:0004497 GO:0005506 GO:0016705 GO:0020037 GO:0055114	44.211	-3.99692	1.41612	2.72784e-05	0.00032648
Caril.04G050700.1	AT5G15780	Pollen Ole e 1 allergen and extensin family protein	PF01190	PTHR33210 PTHR33210:SF1	0	0	0	0	79.3522	-3.94723	0.766136	1.31793e-08	3.82725e-07
Caril.12G015900.1	AT1G18870	isochorismate synthase 2	PF00425	PTHR11236 PTHR11236:SF3	EC:5.4.4.2	KOG1223	K02552	GO:0008909 GO:0009058	749.889	-3.93937	0.915738	5.53805e-07	1.12066e-05
Caril.04G011300.1	0	0	PF00724	PTHR22893 PTHR22893:SF44	EC:1.3.1.42	KOG0134	0	GO:0010181 GO:0016491 GO:0055114	1510.34	-3.93039	0.688304	6.88002e-10	2.50227e-08
Caril.01G221600.1	AT1G72970	Glucose-methanol-choline (GMC) oxidoreductase family protein	PF00732 PF05199	PTHR11552 PTHR11552:SF69	0	0	K15403	GO:0010430 GO:0016614 GO:0050660 GO:0055114	164.99	-3.89449	0.595861	4.63212e-12	2.34493e-10
Caril.01G079000.1	0	0	PF00891 PF08100	PTHR11746 PTHR11746:SF103	EC:2.1.1.68	KOG3178	K13066	GO:0008168 GO:0008171 GO:0046983	375.416	-3.89374	0.691807	1.1008e-09	3.90874e-08
Caril.01G231000.1	0	0	PF00400	PTHR22844 PTHR22844:SF188	EC:2.7.11.7	KOG0266 KOG0271	0	GO:0005515	4.38568	-3.88843	0.895267	4.83644e-07	9.87352e-06
Caril.14G057100.1	0	0	PF00210	PTHR11431 PTHR11431:SF41	EC:1.16.3.1	KOG2332	K00522	GO:0006826 GO:0006879 GO:0008199	59.1332	-3.88572	0.624652	3.43879e-11	1.54046e-09
Caril.04G011200.1	AT1G71691	GDSL-like Lipase/Acylhydrolase superfamily protein	PF00657	PTHR22835 PTHR22835:SF143	EC:3.1.1.3	0	0	GO:0016788	9.99701	-3.87662	2.06608	0.000102979	0.000998762
Caril.06G090700.1	0	0	PF00201	PTHR11926 PTHR11926:SF352	0	0	0	GO:0008152 GO:0016758	17.2216	-3.8499	0.654283	2.61674e-10	1.01846e-08
Caril.07G164400.1	AT1G09750	Eukaryotic aspartyl protease family protein	PF14541 PF14543	PTHR13683 PTHR13683:SF259	EC:3.4.23.12	KOG1339	0	GO:0004190 GO:0006508	1349.74	-3.84748	0.573794	1.53837e-12	8.33696e-11
Caril.05G136500.1	0	0	PF04770	PTHR31948 PTHR31948:SF8	0	0	0	GO:0003677	10.7738	-3.82832	0.819697	1.29754e-07	3.06354e-06
Caril.10G071700.1	AT4G22010	SKU5 similar 4	PF00394 PF07731 PF07732	PTHR11709 PTHR11709:SF11	EC:1.10.3.3	0	0	GO:0005507 GO:0016491 GO:0055114	409.827	-3.82516	0.515663	1.00886e-14	7.04767e-13
Caril.01G301100.1	AT2G40435	0	0	PTHR31945 PTHR31945:SF21	0	0	0	GO:0046983	29.3155	-3.82445	0.554461	4.19846e-13	2.47685e-11
Caril.06G070500.1	AT1G60590	Pectin lyase-like superfamily protein	PF00295	PTHR31375 PTHR31375:SF46	EC:3.2.1.15	0	0	GO:0004650 GO:0005975	27.4088	-3.79918	0.736908	1.35969e-08	3.93325e-07
Caril.05G031900.1	0	0	0	0	0	0	0	GO:0005199	27.4112	-3.76074	0.641809	3.086e-10	1.19335e-08
Caril.05G188500.1	AT1G70710	glycosyl hydrolase 9B1	PF00759	PTHR22298 PTHR22298:SF28	EC:3.2.1.4	0	0	GO:0003824 GO:0004553 GO:0005975	463.428	-3.73731	0.627271	1.7447e-10	7.0278e-09
Caril.08G099000.1	AT2G47730	glutathione S-transferase phi 8	PF00043 PF02798	PTHR11260 PTHR11260:SF201	EC:2.5.1.18	KOG0867	K00799	GO:0005515	152.316	-3.65984	0.691503	6.96751e-09	2.15267e-07
Caril.07G076200.1	0	0	PF00657	PTHR22835 PTHR22835:SF160	EC:3.1.1.3	0	0	GO:0016788	6189.27	-3.65691	0.726503	2.54282e-08	7.0042e-07
Caril.04G015300.1	AT3G01140	myb domain protein 106	PF00249	PTHR10641 PTHR10641:SF546	0	KOG0048	K09422	GO:0003677	84.2976	-3.65678	0.648474	1.09226e-09	3.88303e-08
Caril.01G276000.1	0	0	PF13410 PF13417	PTHR11260 PTHR11260:SF320	0	KOG0406	K00799	GO:0004364 GO:0005515 GO:0005737 GO:0008152	119.409	-3.6522	0.686472	6.04464e-09	1.88503e-07
Caril.11G134200.1	AT1G63300	Myosin heavy chain-related protein	PF10358	PTHR34452 PTHR34452:SF2	0	KOG0978 KOG0993	0	0	49.5669	-3.64323	0.596803	7.35371e-11	3.1349e-09
Caril.02G108900.1	0	0	0	0	0	0	0	0	774.309	-3.63573	0.698826	1.10494e-08	3.23378e-07
Caril.06G125500.1	AT2G21050	like AUXIN RESISTANT 2	PF01490	PTHR22950 PTHR22950:SF242	0	KOG1303	K13946	0	21.3346	-3.62119	0.871567	1.06284e-06	1.9662e-05
Caril.06G087900.1	AT1G26761	Arabinanase/levansucrase/invertase	0	PTHR35279	0	0	0	0	56.0917	-3.61549	0.676333	5.30937e-09	1.68199e-07
Caril.14G100700.1	AT2G27385	Pollen Ole e 1 allergen and extensin family protein	PF01190	PTHR33083 PTHR33083:SF5	0	0	0	0	631.554	-3.59487	0.527627	7.75465e-13	4.32773e-11
Caril.15G060100.1	0	0	0	0	0	0	0	0	32.9436	-3.5919	0.776157	1.64485e-07	3.79189e-06
Caril.05G024300.1	0	0	PF00188	PTHR10334 PTHR10334:SF223	0	0	K13449	0	346.609	-3.56068	0.566308	2.38859e-11	1.10129e-09
Caril.12G012300.1	AT1G74670	Gibberellin-regulated family protein	PF02704	PTHR23201 PTHR23201:SF21	0	0	0	0	26.5121	-3.55362	0.84395	8.80513e-07	1.67225e-05
Caril.02G010300.1	AT4G37080	Protein of unknown function, DUF547	PF04784 PF14389	PTHR23054 PTHR23054:SF29	0	0	0	0	23.7878	-3.51133	0.672655	1.01426e-08	2.98589e-07
Caril.10G030700.1	AT3G57600	Integrase-type DNA-binding superfamily protein	PF00847	PTHR31241 PTHR31241:SF3	0	0	0	GO:0003677 GO:0003700 GO:0006355	11.4419	-3.49751	2.1555	0.000191094	0.00167623
Caril.11G016800.1	0	0	PF00067	PTHR24298 PTHR24298:SF179	EC:1.14.13.120	0	0	GO:0004497 GO:0005506 GO:0016705 GO:0020037 GO:0055114	2422.51	-3.46645	0.749052	1.66038e-07	3.81888e-06
Caril.15G010400.1	0	0	PF00394 PF07731 PF07732	PTHR11709 PTHR11709:SF118	EC:1.10.3.2	KOG1263	K05909	GO:0005507 GO:0016491 GO:0046274 GO:0048046 GO:0052716 GO:0055114	299.486	-3.45821	0.646224	5.12858e-09	1.62816e-07
Caril.01G117900.1	0	0	0	0	0	0	0	0	47.8568	-3.45562	0.719547	7.61846e-08	1.90106e-06
Caril.15G122300.1	AT3G18050	(1 of 1) PTHR34056:SF1 - GENOMIC DNA, CHROMOSOME 3, P1 CLONE: MRC8	0	PTHR34056 PTHR34056:SF1	0	0	0	0	328.874	-3.44766	0.510723	1.16458e-12	6.34571e-11
Caril.08G093300.1	0	0	0	0	0	0	0	GO:0046872	4.6306	-3.43987	1.07995	1.87957e-05	0.000238349
Caril.01G205500.1	AT3G20260	Protein of unknown function (DUF1666)	PF07891	PTHR10759 PTHR10759:SF4	0	0	0	GO:0003735 GO:0005622 GO:0005840 GO:0006412	16.52	-3.43488	0.692314	3.61628e-08	9.64203e-07
Caril.03G200400.1	AT5G35550	Duplicated homeodomain-like superfamily protein	PF00249	PTHR10641 PTHR10641:SF459	0	KOG0048	0	GO:0003677	194.185	-3.42463	0.847242	1.6471e-06	2.88666e-05
Caril.11G078600.1	AT4G19450	Major facilitator superfamily protein	PF06813	PTHR21576 PTHR21576:SF7	0	0	0	0	8.42438	-3.40873	0.863359	2.27222e-06	3.82563e-05
Caril.13G154600.1	AT3G21100	RNA-binding (RRM/RBD/RNP motifs) family protein	PF00076 PF00642	PTHR24009 PTHR24009:SF5	0	0	0	GO:0003676 GO:0046872	117.216	-3.4055	0.531129	1.06164e-11	5.13993e-10
Caril.04G107000.1	AT5G48900	Pectin lyase-like superfamily protein	PF00544	PTHR31683 PTHR31683:SF20	EC:4.2.2.2	0	K01728	0	116.349	-3.39649	0.543836	3.0181e-11	1.36413e-09
Caril.03G011200.1	AT1G33811	GDSL-like Lipase/Acylhydrolase superfamily protein	PF00657	PTHR22835 PTHR22835:SF207	EC:3.1.1.3	0	0	GO:0016788	105.59	-3.33921	0.512846	5.47953e-12	2.7553e-10
Caril.12G103400.1	AT4G12420	Cupredoxin superfamily protein	PF00394 PF07731 PF07732	PTHR11709 PTHR11709:SF82	EC:1.10.3.3	0	0	GO:0005507 GO:0016491 GO:0055114	450.322	-3.32788	0.487708	6.82881e-13	3.86137e-11
Caril.05G077300.1	AT4G38770	proline-rich protein 4	PF01190	PTHR23201	0	0	0	0	604.024	-3.31877	0.535819	4.04544e-11	1.79878e-09
Caril.15G125000.1	AT3G18010	WUSCHEL related homeobox 1	PF00046	PTHR24326 PTHR24326:SF186	0	0	0	GO:0003677	12.0336	-3.28536	1.07403	2.68141e-05	0.000321567
Caril.12G062700.1	AT5G46690	beta HLH protein 71	PF00010	PTHR11969 PTHR11969:SF22	0	0	0	GO:0046983	55.3607	-3.26671	0.625254	9.50824e-09	2.81018e-07
Caril.03G091500.1	AT5G51750	subtilase 1.3	PF00082 PF02225 PF05922	PTHR10795 PTHR10795:SF322	EC:3.4.21.25	0	0	GO:0004252 GO:0006508	634.098	-3.23816	0.529648	6.37539e-11	2.74517e-09
Caril.01G005400.1	AT4G37630	cyclin d5;1	PF00134 PF02984	PTHR10177 PTHR10177:SF255	0	0	K18811	GO:0005634	27.0963	-3.22281	0.592781	3.07401e-09	1.02589e-07
Caril.07G054900.1	AT3G51070	S-adenosyl-L-methionine-dependent methyltransferases superfamily protein	PF03141	PTHR10108 PTHR10108:SF797	0	KOG2117 KOG2959	0	GO:0008168	4.83537	-3.22196	0.848176	3.80012e-06	6.06421e-05
Caril.15G008500.1	0	0	PF00394 PF07731 PF07732	PTHR11709 PTHR11709:SF118	EC:1.10.3.2	0	K05909	GO:0005507 GO:0016491 GO:0046274 GO:0048046 GO:0052716 GO:0055114	140.914	-3.21882	0.70965	2.429e-07	5.36044e-06
Caril.15G008700.1	0	0	PF00394 PF07731 PF07732	PTHR11709 PTHR11709:SF118	EC:1.10.3.2	0	K05909	GO:0005507 GO:0016491 GO:0046274 GO:0048046 GO:0052716 GO:0055114	68.8262	-3.20802	0.789027	1.54429e-06	2.73042e-05
Caril.06G165900.1	0	0	PF00450	PTHR11802 PTHR11802:SF29	0	KOG1282	K16296	GO:0004185 GO:0006508	137.001	-3.20213	0.604299	6.33521e-09	1.97345e-07
Caril.04G015800.1	0	0	PF01357 PF03330	PTHR31867	0	0	0	GO:0005576 GO:0009664	298.117	-3.19725	0.520602	5.27389e-11	2.30063e-09
Caril.07G190800.1	0	0	PF00450	PTHR11802 PTHR11802:SF29	0	KOG1282	K16296	GO:0004185 GO:0006508	282.421	-3.19253	0.631908	2.21643e-08	6.19051e-07
Caril.12G132600.1	0	0	0	PTHR31681 PTHR31681:SF9	0	0	0	0	60.9324	-3.17846	0.649917	4.83774e-08	1.25743e-06
Caril.06G016500.1	AT2G01200	indole-3-acetic acid inducible 32	PF02309	PTHR31734 PTHR31734:SF29	0	0	0	GO:0005634 GO:0006355	1.91907	-3.15474	0.900041	9.20073e-06	0.000130065
Caril.03G149800.1	AT2G32990	glycosyl hydrolase 9B8	PF00759	PTHR22298 PTHR22298:SF59	EC:3.2.1.4	0	0	GO:0003824 GO:0004553 GO:0005975	167.15	-3.14438	0.549942	6.27119e-10	2.29746e-08
Caril.06G153600.1	0	0	PF00403	PTHR22814 PTHR22814:SF82	0	KOG1603	0	GO:0030001 GO:0046872	12.8419	-3.13917	1.14659	5.65562e-05	0.000604685
Caril.02G004500.1	AT5G67400	root hair specific 19	PF00141	PTHR31517 PTHR31517:SF3	EC:1.11.1.7	0	0	GO:0004601 GO:0006979 GO:0020037 GO:0055114	5.44832	-3.12742	1.36407	0.000129475	0.00121485
Caril.13G150600.1	0	0	0	0	0	0	0	0	2.51201	-3.11718	1.11487	5.07839e-05	0.000553837
Caril.13G032900.1	AT3G60670	PLATZ transcription factor family protein	PF04640	PTHR31065 PTHR31065:SF1	0	0	0	GO:0005622 GO:0008270	2.40008	-3.11306	1.39337	0.000144172	0.00132863
Caril.08G018800.1	0	0	PF00249	PTHR10641 PTHR10641:SF459	0	0	K09422	GO:0003677	43.4277	-3.08981	0.659599	1.22956e-07	2.9245e-06
Caril.13G014100.1	AT5G07030	Eukaryotic aspartyl protease family protein	PF00026	PTHR13683 PTHR13683:SF258	EC:3.4.23.12	KOG1339	0	GO:0004190 GO:0006508	656.668	-3.08285	0.498031	3.64763e-11	1.63158e-09
Caril.09G042800.1	AT3G10185	Gibberellin-regulated family protein	PF02704	PTHR23201 PTHR23201:SF8	0	0	0	0	257.98	-3.07851	0.678622	2.36083e-07	5.24087e-06
Caril.03G200200.1	AT5G35550	Duplicated homeodomain-like superfamily protein	PF00249	PTHR10641 PTHR10641:SF459	0	KOG0048	0	GO:0003677	89.8812	-3.07744	1.15588	6.77694e-05	0.000706182
Caril.02G165900.1	AT3G60900	FASCICLIN-like arabinogalactan-protein 10	PF02469	PTHR32382 PTHR32382:SF5	0	0	0	0	1250.14	-3.07221	0.514283	1.35049e-10	5.50651e-09
Caril.04G112200.1	AT2G32540	cellulose synthase-like B4	PF03552	PTHR13301 PTHR13301:SF53	EC:2.4.1.12	0	0	GO:0016020 GO:0016760 GO:0030244	42.3224	-3.0706	0.755081	1.53703e-06	2.71919e-05
Caril.05G193000.1	AT2G01505	CLAVATA3/ESR-RELATED 16	0	PTHR34545 PTHR34545:SF2	0	0	0	0	5.98334	-3.0288	1.01086	3.41712e-05	0.000396776
Caril.08G057300.1	AT4G24510	HXXXD-type acyl-transferase family protein	PF02458	PTHR31642 PTHR31642:SF12	EC:2.3.1.188	0	0	GO:0016747	102.334	-3.02266	0.608346	3.14687e-08	8.45817e-07
Caril.03G013400.1	0	0	PF04770	PTHR31948	0	0	0	GO:0003677 GO:0046872	11.5646	-3.01584	0.68085	3.67475e-07	7.69054e-06
Caril.13G020700.1	AT3G60220	TOXICOS EN LEVADURA 4	PF13639	PTHR14155 PTHR14155:SF129	0	0	K10663	GO:0005515 GO:0008270	37.4359	-3.00203	0.72038	1.05023e-06	1.94647e-05
Caril.03G167100.1	0	0	PF00891 PF08100	PTHR11746 PTHR11746:SF111	0	KOG3178	0	GO:0008168 GO:0008171 GO:0046983	18.5248	-2.96844	0.872551	1.26825e-05	0.000171363
Caril.08G026800.1	AT5G25830	GATA transcription factor 12	PF00320	PTHR10071 PTHR10071:SF196	0	KOG1601	0	GO:0003677 GO:0003700 GO:0005634 GO:0006355 GO:0008270 GO:0043565 GO:0045893	64.2505	-2.96757	0.519308	5.75992e-10	2.12861e-08
Caril.03G068500.1	AT1G65900	0	0	PTHR38360	0	0	0	0	42.9065	-2.95617	0.605464	4.66055e-08	1.22091e-06
Caril.11G147600.1	AT4G22570	adenine phosphoribosyl transferase 3	PF00156	PTHR11776 PTHR11776:SF7	EC:2.4.2.7	KOG1712	K00759	GO:0003999 GO:0005737 GO:0006168 GO:0009116	11.3121	-2.95567	0.496557	1.41903e-10	5.75467e-09
Caril.09G204300.1	AT1G07380	Neutral/alkaline non-lysosomal ceramidase	PF04734 PF17048	PTHR12670 PTHR12670:SF4	EC:3.5.1.23	0	K12349	0	39.4051	-2.94548	0.698611	8.62905e-07	1.64193e-05
Caril.02G082600.1	AT3G06880	Transducin/WD40 repeat-like superfamily protein	PF00400	PTHR22844 PTHR22844:SF235	EC:2.7.11.7	0	0	GO:0005488 GO:0005515	193.968	-2.9326	0.501241	2.5517e-10	9.94434e-09
Caril.01G294300.1	AT5G05730	anthranilate synthase alpha subunit 1	PF00425 PF04715	PTHR11236 PTHR11236:SF20	EC:4.1.3.27	0	K01657	GO:0000162 GO:0004049 GO:0009058 GO:0016833	6.18379	-2.92482	0.678511	5.89905e-07	1.18174e-05
Caril.05G148800.1	AT1G23965	0	0	PTHR33124	0	0	0	GO:0046983	56.2661	-2.91255	0.539561	3.25201e-09	1.07785e-07
Caril.Q017200.1	0	0	PF04844	PTHR33057 PTHR33057:SF33	0	0	0	0	27.0985	-2.91209	0.599131	5.09154e-08	1.31655e-06
Caril.03G200900.1	AT5G35550	Duplicated homeodomain-like superfamily protein	PF00249	PTHR10641 PTHR10641:SF508	0	KOG0048	K09422	GO:0003677	51.7646	-2.91174	1.52218	0.000277681	0.00227248
Caril.07G109600.1	AT4G02290	glycosyl hydrolase 9B13	PF00759	PTHR22298 PTHR22298:SF55	EC:3.2.1.4	0	0	GO:0003824 GO:0004553 GO:0005975	426.059	-2.91039	0.530206	1.97349e-09	6.75927e-08
Caril.14G010500.1	AT5G07030	Eukaryotic aspartyl protease family protein	PF00026	PTHR13683 PTHR13683:SF258	EC:3.4.23.12	KOG1339	0	GO:0004190 GO:0006508	547.207	-2.9064	0.539295	3.39799e-09	1.12082e-07
Caril.06G126000.1	0	0	PF03018	PTHR21495 PTHR21495:SF71	0	0	0	0	11.0601	-2.89661	0.723259	1.90176e-06	3.28495e-05
Caril.05G072400.1	AT2G21340	MATE efflux family protein	PF01554	PTHR11206 PTHR11206:SF116	0	KOG1347	0	GO:0006855 GO:0015238 GO:0015297 GO:0016020 GO:0055085	106.382	-2.89506	0.593629	4.67407e-08	1.22338e-06
Caril.04G013800.1	AT5G15350	early nodulin-like protein 17	PF02298	PTHR33021 PTHR33021:SF63	0	0	0	GO:0009055	178.015	-2.84195	0.442311	6.8076e-12	3.37218e-10
Caril.08G037100.1	AT4G30230	0	0	PTHR34130 PTHR34130:SF2	0	0	0	0	5.972	-2.82598	0.864132	1.85411e-05	0.000235849
Caril.08G093400.1	0	0	0	PTHR14241 PTHR14241:SF18	0	0	0	0	75.6925	-2.81871	0.523142	3.25489e-09	1.07785e-07
Caril.12G117800.1	0	0	0	PTHR33109 PTHR33109:SF12	0	0	0	0	2.5287	-2.80378	1.5041	0.000325681	0.00258415
Caril.05G020000.1	0	0	PF00450	PTHR11802 PTHR11802:SF29	0	KOG1282	K16296	GO:0004185 GO:0006508	107.271	-2.77934	1.03391	7.35016e-05	0.000755927
Caril.08G101400.1	AT2G47930	arabinogalactan protein 26	0	PTHR35725 PTHR35725:SF1	0	0	0	0	92.2869	-2.76605	0.454699	5.56755e-11	2.41467e-09
Caril.02G107100.1	AT1G04520	plasmodesmata-located protein 2	PF01657	PTHR32080 PTHR32080:SF4	0	0	0	0	35.1359	-2.75581	0.508925	2.71348e-09	9.11662e-08
Caril.10G107600.1	0	0	PF07883	PTHR31238 PTHR31238:SF41	0	0	0	GO:0030145 GO:0045735	3.79204	-2.7545	1.6534	0.000447727	0.00336626
Caril.13G160600.1	0	0	PF00171	PTHR11699 PTHR11699:SF192	EC:1.2.1.3	0	K00128	GO:0004030 GO:0006081 GO:0008152 GO:0016491 GO:0055114	50.7404	-2.74787	0.713274	3.23443e-06	5.24527e-05
Caril.13G119100.1	AT2G27060	Leucine-rich repeat protein kinase family protein	PF00560 PF07714 PF08263	PTHR27000 PTHR27000:SF8	EC:2.7.11.1	KOG1187	0	GO:0004672 GO:0004713 GO:0005515 GO:0005524 GO:0006468	48.1468	-2.73946	0.527668	8.91856e-09	2.6728e-07
Caril.07G206100.1	0	0	PF02458	PTHR31623 PTHR31623:SF4	EC:2.3.1.224	0	0	GO:0016747	4.66253	-2.73854	0.808822	1.37782e-05	0.000183847
Caril.13G065400.1	AT2G30300	Major facilitator superfamily protein	PF06813	PTHR21576 PTHR21576:SF11	0	0	0	0	83.5161	-2.72449	0.593042	1.66006e-07	3.81888e-06
Caril.04G072100.1	AT4G15140	0	0	PTHR34287 PTHR34287:SF4	0	0	0	0	45.8826	-2.71891	0.579315	1.04993e-07	2.52734e-06
Caril.03G018400.1	0	0	PF01357 PF03330	PTHR31867	0	0	0	GO:0005576 GO:0009664	184.787	-2.71322	0.488417	1.21505e-09	4.29916e-08
Caril.09G086200.1	AT1G11600	cytochrome P450, family 77, subfamily B, polypeptide 1	PF00067	PTHR24298 PTHR24298:SF54	0	KOG0156	K00517	GO:0004497 GO:0005506 GO:0016705 GO:0020037 GO:0055114	116.189	-2.70268	0.695903	2.89987e-06	4.75678e-05
Caril.07G151700.1	AT1G75640	Leucine-rich receptor-like protein kinase family protein	PF00560 PF07714 PF08263 PF13855	PTHR27000 PTHR27000:SF26	EC:2.7.11.1	KOG1187	0	GO:0004672 GO:0004713 GO:0005515 GO:0005524 GO:0006468	17.4497	-2.69035	0.612194	3.96583e-07	8.24216e-06
Caril.07G129200.1	AT1G76620	Protein of unknown function, DUF547	PF04784 PF14389	PTHR23054 PTHR23054:SF15	0	0	0	0	24.1079	-2.68928	0.644915	9.97968e-07	1.86343e-05
Caril.02G005500.1	AT4G37450	arabinogalactan protein 18	0	PTHR37209 PTHR37209:SF2	0	0	0	0	260.48	-2.66595	0.469597	5.89517e-10	2.16776e-08
Caril.07G038300.1	AT4G37810	0	0	PTHR33109 PTHR33109:SF7	0	0	0	0	15.0804	-2.66357	0.794257	1.52542e-05	0.000200242
Caril.05G204500.1	0	0	PF04844	PTHR33057 PTHR33057:SF14	0	0	0	0	5.31976	-2.66077	0.873741	3.40402e-05	0.000395407
Caril.01G148900.1	0	0	0	0	0	0	0	0	91.5134	-2.65869	0.581731	1.81895e-07	4.13911e-06
Caril.03G200800.1	0	0	PF00249	PTHR10641 PTHR10641:SF508	0	KOG0048	0	GO:0003677	27.3442	-2.64715	1.7414	0.000590204	0.00419739
Caril.04G017800.1	0	0	PF00010	PTHR12565 PTHR12565:SF172	0	0	0	GO:0046983	87.0744	-2.64271	0.453321	2.37889e-10	9.36832e-09
Caril.06G163600.1	0	0	PF00188	PTHR10334 PTHR10334:SF223	0	KOG3017	0	0	328.839	-2.64071	0.569825	1.35245e-07	3.16643e-06
Caril.01G100500.1	AT2G43120	RmlC-like cupins superfamily protein	PF02678 PF05726	PTHR13903 PTHR13903:SF5	0	0	K06911	0	84.8854	-2.6395	0.481096	1.71978e-09	5.94464e-08
Caril.07G074700.1	AT4G28780	GDSL-like Lipase/Acylhydrolase superfamily protein	PF00657	PTHR22835 PTHR22835:SF259	EC:3.1.1.3	0	0	GO:0016788	1009.28	-2.6265	0.623908	8.46055e-07	1.61192e-05
Caril.01G099500.1	0	0	0	PTHR23181	0	0	0	GO:0005515	63.9843	-2.62408	0.731816	7.76392e-06	0.000112459
Caril.16G077000.1	AT1G17840	white-brown complex homolog protein 11	PF00005 PF01061	PTHR19241 PTHR19241:SF271	EC:3.6.3.25	0	0	GO:0005524 GO:0016020 GO:0016887	40.3587	-2.61038	0.55207	8.64702e-08	2.12586e-06
Caril.13G003000.1	0	0	PF08263 PF13855	PTHR27000 PTHR27000:SF151	EC:3.2.1.15	KOG4579	0	GO:0005515	231.819	-2.6096	0.434023	7.73304e-11	3.27795e-09
Caril.08G023400.1	AT5G25610	BURP domain-containing protein	PF03181	PTHR31236 PTHR31236:SF2	0	0	0	0	3.70878	-2.6055	1.16651	0.000196704	0.00171322
Caril.04G169700.1	AT1G15360	Integrase-type DNA-binding superfamily protein	PF00847	PTHR31194 PTHR31194:SF13	0	0	0	GO:0003677 GO:0003700 GO:0006355	69.1337	-2.60241	0.657685	2.22811e-06	3.76193e-05
Caril.03G172600.1	AT1G03790	Zinc finger C-x8-C-x5-C-x3-H type family protein	PF00642	PTHR14493 PTHR14493:SF53	0	0	0	GO:0046872	7.0292	-2.5988	0.70651	5.80472e-06	8.69374e-05
Caril.05G020500.1	0	0	PF00450	PTHR11802 PTHR11802:SF29	0	KOG1282	K16296	GO:0004185 GO:0006508	414.753	-2.59776	0.566822	1.69559e-07	3.88199e-06
Caril.09G009200.1	AT2G36400	growth-regulating factor 3	PF08879 PF08880	PTHR31602 PTHR31602:SF12	0	0	0	GO:0005524 GO:0005634 GO:0006351 GO:0006355 GO:0032502	12.469	-2.59617	0.712171	6.45302e-06	9.55014e-05
Caril.09G014400.1	AT5G03870	Glutaredoxin family protein	PF00462	PTHR10168 PTHR10168:SF79	0	KOG2824	K17479	GO:0009055 GO:0015035 GO:0045454	17.2333	-2.59115	0.572854	2.2192e-07	4.95953e-06
Caril.13G006900.1	AT3G08030	Protein of unknown function, DUF642	PF04862	PTHR31265 PTHR31265:SF2	0	0	0	0	1842.62	-2.57906	0.471398	1.82529e-09	6.28759e-08
Caril.13G079600.1	AT3G47000	Glycosyl hydrolase family protein	PF00933 PF01915	PTHR30620 PTHR30620:SF33	EC:3.2.1.58	0	K05349	GO:0004553 GO:0005975	93.7361	-2.57576	0.452793	5.26942e-10	1.96173e-08
Caril.02G176800.1	0	0	PF00847	PTHR32467 PTHR32467:SF29	0	0	K09284	GO:0003677 GO:0003700 GO:0006355 GO:0007275	2.4392	-2.56781	1.32836	0.000345923	0.00271387
Caril.13G065600.1	0	0	PF00202	PTHR11986 PTHR11986:SF66	EC:2.6.1.44	0	K00827	GO:0008483 GO:0030170	30.9073	-2.56579	0.637197	1.72004e-06	3.0057e-05
Caril.11G165200.1	AT5G53880	0	0	0	0	0	0	0	29.8823	-2.56483	0.559459	1.67525e-07	3.84384e-06
Caril.04G128600.1	0	0	PF00891 PF08100	PTHR11746 PTHR11746:SF83	0	KOG3178	0	GO:0008168 GO:0008171 GO:0046983	48.5128	-2.56311	0.965419	8.5793e-05	0.000857329
Caril.12G138900.1	AT5G56120	0	0	PTHR33287	0	0	0	0	193.953	-2.54654	0.549859	1.34719e-07	3.15669e-06
Caril.06G127200.1	AT4G38770	proline-rich protein 4	PF01190	PTHR23201 PTHR23201:SF16	0	0	0	0	34946.3	-2.54574	0.654388	2.8353e-06	4.66196e-05
Caril.04G107100.1	AT3G24660	transmembrane kinase-like 1	PF07714 PF13855	PTHR27008 PTHR27008:SF28	EC:2.7.11.1	KOG1187	0	GO:0004672 GO:0004713 GO:0005515 GO:0005524 GO:0006468	9.50863	-2.54318	0.970815	9.32446e-05	0.000919832
Caril.03G020200.1	AT5G15230	GAST1 protein homolog 4	PF01307 PF02704	PTHR23201 PTHR23201:SF21	0	0	0	0	229.528	-2.52711	0.544788	1.29824e-07	3.06354e-06
Caril.07G191700.1	AT2G18969	0	0	PTHR33124 PTHR33124:SF4	0	0	0	0	8.85237	-2.52022	0.923068	7.3923e-05	0.000759739
Caril.08G019000.1	0	0	PF00249	PTHR10641 PTHR10641:SF459	0	KOG0048	K09422	GO:0003677	20.5921	-2.51015	0.782712	2.33898e-05	0.000287282
Caril.01G139200.1	0	0	PF00407	PTHR31213 PTHR31213:SF17	0	0	0	GO:0006952 GO:0009607	2099.24	-2.50313	0.433718	3.15276e-10	1.21446e-08
Caril.16G039100.1	0	0	PF00134 PF02984	PTHR10177 PTHR10177:SF242	0	KOG0656	K14505	GO:0005634	644.785	-2.49601	0.518966	5.7341e-08	1.46135e-06
Caril.05G152100.1	AT1G70370	polygalacturonase 2	PF03181	PTHR31458 PTHR31458:SF3	0	0	0	0	603.683	-2.4924	0.451052	1.30433e-09	4.58795e-08
Caril.05G136000.1	0	0	PF00445	PTHR11240 PTHR11240:SF19	EC:3.1.27.1	KOG1642	0	GO:0003723 GO:0033897	4.83789	-2.48977	1.63244	0.00068798	0.00476388
Caril.03G265100.1	AT4G28780	GDSL-like Lipase/Acylhydrolase superfamily protein	PF00657	PTHR22835 PTHR22835:SF160	EC:3.1.1.3	0	0	GO:0016788	7.13692	-2.4892	0.615415	1.6082e-06	2.82841e-05
Caril.01G008500.1	AT4G37450	arabinogalactan protein 18	0	PTHR37209 PTHR37209:SF2	0	0	0	0	986.528	-2.48919	0.450525	1.30818e-09	4.5961e-08
Caril.01G245100.1	AT1G80080	Leucine-rich repeat (LRR) family protein	PF13855	PTHR27000 PTHR27000:SF210	0	KOG0617	0	GO:0005515	14.9513	-2.48855	0.621254	1.86412e-06	3.23298e-05
Caril.05G135100.1	AT1G14185	Glucose-methanol-choline (GMC) oxidoreductase family protein	PF00732 PF05199	PTHR11552 PTHR11552:SF140	EC:4.1.2.10	KOG1238	0	GO:0016614 GO:0050660 GO:0055114	32.1768	-2.48386	0.593348	9.24602e-07	1.73945e-05
Caril.04G109700.1	AT1G05020	ENTH/ANTH/VHS superfamily protein	PF07651	PTHR22951 PTHR22951:SF26	0	0	0	GO:0005543	9.50523	-2.48384	0.825501	3.90357e-05	0.000443802
Caril.02G168000.1	AT2G45340	Leucine-rich repeat protein kinase family protein	PF00069 PF00560 PF08263 PF13855	PTHR27006 PTHR27006:SF18	EC:2.7.11.1	KOG1187	0	GO:0004672 GO:0004713 GO:0005515 GO:0005524 GO:0006468	3.76945	-2.4768	0.74356	1.68015e-05	0.000216942
Caril.03G167000.1	0	0	PF00891 PF08100	PTHR11746 PTHR11746:SF111	0	KOG3178	0	GO:0008168 GO:0008171 GO:0046983	16.7116	-2.47566	0.772341	2.36757e-05	0.000289843
Caril.07G033800.1	0	0	0	0	0	0	0	0	1.9346	-2.47385	1.26439	0.000352726	0.00275785
Caril.07G013000.1	AT1G08920	ERD (early response to dehydration) six-like 1	PF00083	PTHR23500 PTHR23500:SF62	0	KOG0254	K08145	GO:0016020 GO:0016021 GO:0022857 GO:0022891 GO:0055085	11.052	-2.47035	0.639259	3.12323e-06	5.1036e-05
Caril.12G112100.1	0	0	PF00170	PTHR13301 PTHR13301:SF69	0	0	0	GO:0003700 GO:0006355 GO:0043565	56.1777	-2.45708	0.52999	1.30754e-07	3.08307e-06
Caril.02G144900.1	AT3G16370	GDSL-like Lipase/Acylhydrolase superfamily protein	PF00657	PTHR22835 PTHR22835:SF170	EC:3.1.1.3	0	0	GO:0016788	8.55424	-2.45384	0.855962	5.53859e-05	0.000595409
Caril.06G170100.1	AT4G15480	UDP-Glycosyltransferase superfamily protein	PF00201	PTHR11926 PTHR11926:SF167	EC:2.4.1.136	0	0	GO:0008152 GO:0016758	1259.18	-2.44586	0.590406	1.1018e-06	2.027e-05
Caril.03G265400.1	AT2G42990	GDSL-like Lipase/Acylhydrolase superfamily protein	PF00657	PTHR22835 PTHR22835:SF276	EC:3.1.1.3	0	0	GO:0016788	595.849	-2.4453	0.656983	5.10783e-06	7.7862e-05
Caril.02G067100.1	0	0	0	0	0	0	0	GO:0016020 GO:0051260	9.84067	-2.43824	0.99836	0.000141207	0.0013033
Caril.10G127000.1	AT2G36870	xyloglucan endotransglucosylase/hydrolase 32	PF00722 PF06955	PTHR31062 PTHR31062:SF52	EC:2.4.1.207 EC:3.2.1.151	0	K08235	GO:0004553 GO:0005618 GO:0005975 GO:0006073 GO:0010411 GO:0016762 GO:0042546 GO:0048046	39.6432	-2.43567	0.547767	3.08848e-07	6.59249e-06
Caril.07G055100.1	AT5G66330	Leucine-rich repeat (LRR) family protein	PF00560 PF13855	PTHR27000 PTHR27000:SF169	EC:2.7.11.1	KOG0617	0	GO:0005515	163.129	-2.43347	0.472191	9.93316e-09	2.92711e-07
Caril.03G168600.1	AT4G28250	expansin B3	PF01357 PF03330	PTHR31692 PTHR31692:SF5	0	0	0	GO:0005576 GO:0019953	697.968	-2.41626	0.487298	2.72425e-08	7.45598e-07
Caril.05G123500.1	AT3G45070	P-loop containing nucleoside triphosphate hydrolases superfamily protein	PF00685	PTHR11783 PTHR11783:SF81	0	KOG1584	0	GO:0008146	209.059	-2.40686	0.499325	5.42497e-08	1.39435e-06
Caril.09G012600.1	AT3G10080	RmlC-like cupins superfamily protein	PF07883	PTHR31238 PTHR31238:SF48	0	0	0	GO:0030145 GO:0045735	25.4596	-2.40271	0.826883	5.13453e-05	0.000558739
Caril.04G161900.1	AT3G29300	0	0	0	0	0	0	0	3.80931	-2.39874	1.62947	0.000803441	0.00541816
Caril.04G110700.1	AT2G32990	glycosyl hydrolase 9B8	PF00759	PTHR22298 PTHR22298:SF59	EC:3.2.1.4	0	0	GO:0003824 GO:0004553 GO:0005975	187.884	-2.39042	0.491052	4.29189e-08	1.13225e-06
Caril.12G095400.1	AT1G63100	GRAS family transcription factor	PF03514	PTHR31636 PTHR31636:SF16	0	0	0	0	167.205	-2.37281	0.495328	6.29239e-08	1.59002e-06
Caril.04G123800.1	0	0	PF01357 PF03330	PTHR31692 PTHR31692:SF5	0	0	0	GO:0005576 GO:0019953	1.36457	-2.3706	1.20542	0.000368952	0.00286083
Caril.04G117400.1	0	0	0	PTHR36036 PTHR36036:SF1	0	0	0	0	5.05814	-2.36377	0.74215	2.57122e-05	0.000310089
Caril.11G119700.1	AT4G23820	Pectin lyase-like superfamily protein	PF12708	PTHR31339 PTHR31339:SF3	0	0	0	0	492.227	-2.35635	0.445962	4.9525e-09	1.58063e-07
Caril.14G045600.1	AT4G12970	stomagen	PF16851	PTHR37239	0	0	0	0	41.993	-2.35326	0.598868	2.51085e-06	4.17579e-05
Caril.04G043300.1	0	0	0	0	0	0	0	0	24.9727	-2.34544	0.700665	1.65257e-05	0.000214119
Caril.07G073400.1	0	0	0	PTHR33318 PTHR33318:SF3	0	0	0	0	33.8877	-2.33434	0.52021	2.60697e-07	5.71531e-06
Caril.08G050300.1	AT5G01075	Glycosyl hydrolase family 35 protein	0	PTHR37249	0	0	0	0	1.82769	-2.3275	1.09124	0.000276127	0.00226168
Caril.03G053300.1	AT5G16030	0	0	PTHR36748 PTHR36748:SF1	0	0	0	0	48.1839	-2.32406	0.434568	3.5018e-09	1.14946e-07
Caril.05G052600.1	AT3G19184	AP2/B3-like transcriptional factor family protein	PF02362	PTHR31391 PTHR31391:SF9	0	0	0	GO:0003677	45.1593	-2.3165	0.500144	1.35346e-07	3.16643e-06
Caril.03G052100.1	AT5G41050	Pollen Ole e 1 allergen and extensin family protein	PF01190	PTHR31614 PTHR31614:SF3	0	0	0	0	86.3991	-2.30828	0.467921	3.13928e-08	8.44534e-07
Caril.03G098900.1	AT3G48970	Heavy metal transport/detoxification superfamily protein	PF00403	PTHR22814 PTHR22814:SF140	0	KOG1603	0	GO:0030001 GO:0046872	6.11516	-2.30496	1.10906	0.000310523	0.00248892
Caril.02G135700.1	AT5G35550	Duplicated homeodomain-like superfamily protein	PF00249	PTHR10641 PTHR10641:SF459	0	KOG0048	0	GO:0003677	6.40925	-2.29934	1.30642	0.000559355	0.00401516
Caril.10G028900.1	AT3G57830	Leucine-rich repeat protein kinase family protein	PF00069 PF08263 PF13855	PTHR27008 PTHR27008:SF41	EC:2.7.11.1	KOG1187	0	GO:0004672 GO:0004713 GO:0005515 GO:0005524 GO:0006468	127.275	-2.28978	0.393719	2.39224e-10	9.40852e-09
Caril.09G221700.1	0	0	PF00234	PTHR33076 PTHR33076:SF11	0	0	0	GO:0006869 GO:0008289	203.798	-2.28898	0.555236	1.22365e-06	2.22656e-05
Caril.03G211700.1	0	0	PF06376	PTHR33374 PTHR33374:SF3	0	0	0	0	8.04218	-2.28659	0.986112	0.000194777	0.00170178
Caril.04G156700.1	0	0	PF00847	PTHR31985 PTHR31985:SF23	0	0	0	GO:0003677 GO:0003700 GO:0006355	55.2685	-2.286	0.471721	4.87376e-08	1.2646e-06
Caril.03G194300.1	AT5G20740	Plant invertase/pectin methylesterase inhibitor superfamily protein	PF04043	PTHR31080 PTHR31080:SF26	EC:3.1.1.11	0	0	GO:0004857	138.084	-2.28543	0.444196	1.05688e-08	3.10223e-07
Caril.10G056900.1	AT4G18570	Tetratricopeptide repeat (TPR)-like superfamily protein	0	PTHR31342 PTHR31342:SF5	0	0	0	0	87.1695	-2.28128	0.453901	1.97057e-08	5.57133e-07
Caril.11G160100.1	0	0	PF00170	PTHR13301 PTHR13301:SF69	0	0	0	GO:0003700 GO:0006355 GO:0043565	64.933	-2.2798	0.482169	8.65997e-08	2.1273e-06
Caril.12G083300.1	AT4G23740	Leucine-rich repeat protein kinase family protein	PF00069 PF08263 PF13855	PTHR27008 PTHR27008:SF15	EC:2.7.11.1	KOG1187	0	GO:0004672 GO:0004713 GO:0005515 GO:0005524 GO:0006468	120.227	-2.27858	0.464509	3.6384e-08	9.69239e-07
Caril.16G095500.1	0	0	PF00931 PF13855	PTHR23155 PTHR23155:SF563	0	KOG4658	0	GO:0005515 GO:0043531	7.669	-2.2766	0.74217	3.58562e-05	0.000412188
Caril.10G145700.1	AT5G43290	WRKY DNA-binding protein 49	PF03106	PTHR31221 PTHR31221:SF42	0	0	0	GO:0003700 GO:0006355 GO:0043565	3.05457	-2.2737	0.868442	0.000103943	0.00100746
Caril.08G031700.1	AT5G57100	Nucleotide/sugar transporter family protein	PF03151	PTHR11132 PTHR11132:SF75	0	KOG1441	K15285	0	22.0809	-2.26719	0.479914	8.86616e-08	2.17083e-06
Caril.12G105000.1	AT1G62510	Bifunctional inhibitor/lipid-transfer protein/seed storage 2S albumin superfamily protein	PF14547	PTHR31731 PTHR31731:SF26	0	0	0	0	65.9334	-2.26429	0.514124	3.83064e-07	7.97779e-06
Caril.05G085800.1	AT4G38540	FAD/NAD(P)-binding oxidoreductase family protein	PF01494	PTHR13789 PTHR13789:SF185	0	KOG2614	0	GO:0071949	272.297	-2.26344	0.501499	2.36283e-07	5.24143e-06
Caril.06G158700.1	0	0	0	0	0	0	0	0	80.1206	-2.25402	0.476662	8.71361e-08	2.13872e-06
Caril.14G066900.1	AT1G07420	sterol 4-alpha-methyl-oxidase 2-1	PF04116	PTHR11863 PTHR11863:SF27	EC:1.14.13.72	KOG0873	0	GO:0005506 GO:0006633 GO:0016491 GO:0055114	46.7235	-2.25192	0.577499	2.87093e-06	4.71188e-05
Caril.07G220300.1	0	0	PF14547	PTHR31731 PTHR31731:SF19	0	0	0	0	150.371	-2.2498	0.434816	9.17615e-09	2.73904e-07
Caril.05G201000.1	0	0	PF00612 PF13178	PTHR32295 PTHR32295:SF0	0	0	0	GO:0005515	8.51893	-2.24397	0.606142	5.70166e-06	8.56078e-05
Caril.06G128200.1	AT4G34810	SAUR-like auxin-responsive protein family	PF02519	PTHR31929 PTHR31929:SF3	0	0	K14488	GO:0009733	12.1699	-2.2424	0.802356	7.05337e-05	0.000729912
Caril.05G073100.1	AT4G39010	glycosyl hydrolase 9B18	PF00759	PTHR22298 PTHR22298:SF29	EC:3.2.1.4	0	K01179	GO:0003824 GO:0004553 GO:0005975	78.8156	-2.22624	0.47698	1.17899e-07	2.8154e-06
Caril.04G020400.1	AT5G40030	Protein kinase superfamily protein	PF00069 PF07714	PTHR24351 PTHR24351:SF84	EC:2.7.11.1	0	0	GO:0004672 GO:0004713 GO:0005524 GO:0006468	3.40605	-2.22093	0.757096	5.10818e-05	0.000556478
Caril.10G109600.1	0	0	PF01734	PTHR32241 PTHR32241:SF6	0	KOG0513	0	GO:0006629 GO:0008152	51.0548	-2.2184	0.483052	1.67637e-07	3.84384e-06
Caril.15G004400.1	AT1G25510	Eukaryotic aspartyl protease family protein	PF00026	PTHR13683 PTHR13683:SF274	EC:3.4.23.12	KOG1339	0	GO:0004190 GO:0006508	2142.14	-2.21093	0.477215	1.39414e-07	3.25396e-06
Caril.14G064300.1	AT5G58930	Protein of unknown function (DUF740)	PF05340	PTHR31659 PTHR31659:SF0	0	0	0	0	38.3412	-2.20833	0.437578	1.82445e-08	5.19743e-07
Caril.01G014200.1	AT5G67150	HXXXD-type acyl-transferase family protein	PF02458	PTHR31896 PTHR31896:SF12	EC:2.3.1.133	0	0	GO:0016747	7.87281	-2.20734	1.07017	0.00033766	0.00266346
Caril.10G097500.1	AT5G45670	GDSL-like Lipase/Acylhydrolase superfamily protein	PF00657	PTHR22835 PTHR22835:SF120	EC:3.1.1.3	0	0	GO:0016788	57.5893	-2.20605	0.683811	2.41621e-05	0.000295075
Caril.03G075200.1	AT5G38900	Thioredoxin superfamily protein	PF01323	PTHR13887 PTHR13887:SF10	0	0	0	GO:0015035	233.645	-2.19664	0.507611	5.46293e-07	1.1077e-05
Caril.01G021200.1	0	0	0	0	0	0	0	0	0.928385	-2.1924	0.919203	0.000177511	0.00158281
Caril.05G032900.1	AT4G33600	(1 of 2) PTHR20961//PTHR20961:SF33 - GLYCOSYLTRANSFERASE	PF04577	PTHR20961 PTHR20961:SF33	0	0	0	GO:0016757	2.35164	-2.18736	0.913943	0.000174898	0.00156603
Caril.07G054000.1	AT4G36360	beta-galactosidase 3	PF01301 PF02140	PTHR23421 PTHR23421:SF79	EC:3.2.1.23	0	0	GO:0004553 GO:0005975 GO:0030246	260.204	-2.18052	0.477072	1.88621e-07	4.28891e-06
Caril.06G085700.1	0	0	PF04770	PTHR31948 PTHR31948:SF8	0	0	0	GO:0003677	6.43359	-2.18036	1.3888	0.000843445	0.00564097
Caril.07G207500.1	AT4G31590	Cellulose-synthase-like C5	PF13632	PTHR32044 PTHR32044:SF13	EC:2.4.1.168 EC:2.4.2.39	0	0	0	875.449	-2.17846	0.427225	1.41294e-08	4.0755e-07
Caril.01G067400.1	AT3G61640	arabinogalactan protein 20	PF06376	PTHR33374 PTHR33374:SF6	0	0	0	0	87.3709	-2.17644	0.469011	1.36923e-07	3.19831e-06
Caril.16G052500.1	AT1G47530	MATE efflux family protein	PF01554	PTHR11206 PTHR11206:SF115	0	KOG1347	K03327	GO:0006855 GO:0015238 GO:0015297 GO:0016020 GO:0055085	129.916	-2.17018	0.468048	1.39857e-07	3.26178e-06
Caril.13G011300.1	0	0	0	0	0	0	0	0	97520.9	-2.15532	0.598087	8.09492e-06	0.000116577
Caril.07G055400.1	0	0	0	0	0	0	0	0	9.93405	-2.14726	0.898784	0.000179818	0.00160052
Caril.10G161200.1	AT3G51670	SEC14 cytosolic factor family protein / phosphoglyceride transfer family protein	PF00650 PF03765	PTHR23324 PTHR23324:SF57	0	KOG1471	0	GO:0006810 GO:0016021	52.2817	-2.13459	0.454696	1.08884e-07	2.6126e-06
Caril.06G145200.1	AT1G49620	Cyclin-dependent kinase inhibitor family protein	PF02234	PTHR10265 PTHR10265:SF22	0	0	0	GO:0004861 GO:0005634 GO:0007050	4.96801	-2.12816	0.606427	1.09809e-05	0.000151304
Caril.06G100800.1	AT1G67590	Remorin family protein	PF03763	PTHR31471 PTHR31471:SF15	0	0	0	0	20.0474	-2.11947	0.499543	8.06995e-07	1.55131e-05
Caril.05G014400.1	AT2G14900	Gibberellin-regulated family protein	PF02704	PTHR23201 PTHR23201:SF15	0	0	0	0	7.74681	-2.11653	0.765421	7.94897e-05	0.000805113
Caril.04G050600.1	0	0	PF04434	PTHR31669 PTHR31669:SF25	0	0	0	GO:0006355 GO:0008270	8.05312	-2.11476	1.08639	0.000445588	0.00335439
Caril.13G064800.1	0	0	PF00141	PTHR31388 PTHR31388:SF36	EC:1.11.1.7	0	K00430	GO:0004601 GO:0006979 GO:0020037 GO:0055114	3.24349	-2.09904	1.47615	0.00114124	0.00722626
Caril.05G184200.1	AT1G60550	enoyl-CoA hydratase/isomerase D	PF16113	PTHR11941 PTHR11941:SF20	EC:4.1.3.36	KOG1680	K01661	GO:0008935 GO:0009234	3639.76	-2.09837	0.343152	4.28449e-11	1.89663e-09
Caril.06G080500.1	AT1G10370	Glutathione S-transferase family protein	PF02798 PF13410	PTHR11260 PTHR11260:SF312	EC:2.5.1.18	KOG0406	K00799	GO:0005515	1436.22	-2.09604	0.588726	9.50918e-06	0.000133418
Caril.09G143200.1	AT1G30690	Sec14p-like phosphatidylinositol transfer family protein	PF00650 PF03765	PTHR23324 PTHR23324:SF48	0	KOG1471	0	GO:0006810 GO:0016021	457.363	-2.08502	0.460391	2.41497e-07	5.33734e-06
Caril.04G061300.1	AT5G62350	Plant invertase/pectin methylesterase inhibitor superfamily protein	PF04043	PTHR31080 PTHR31080:SF2	EC:3.1.1.11	0	0	GO:0004857	197.575	-2.07915	0.474408	4.60329e-07	9.46968e-06
Caril.01G015800.1	AT5G67070	ralf-like 34	PF05498	PTHR33136 PTHR33136:SF7	0	0	0	0	147.233	-2.07683	0.437976	9.06183e-08	2.21512e-06
Caril.10G029500.1	AT5G06940	Leucine-rich repeat receptor-like protein kinase family protein	PF07714 PF08263 PF13855	PTHR27000 PTHR27000:SF146	EC:2.7.11.1	KOG1187	0	GO:0004672 GO:0004713 GO:0005515 GO:0005524 GO:0006468	59.2788	-2.07006	0.423878	4.57832e-08	1.20147e-06
Caril.03G082900.1	AT3G29370	0	0	PTHR33124 PTHR33124:SF9	0	0	0	GO:0046983	9.23174	-2.06941	0.731049	6.95467e-05	0.000720943
Caril.04G178100.1	AT1G65590	beta-hexosaminidase 3	PF00728 PF14845	PTHR22600 PTHR22600:SF18	EC:3.2.1.52	KOG2499	K12373	GO:0004553 GO:0004563 GO:0005975	950.654	-2.06872	0.393892	6.84105e-09	2.11797e-07
Caril.12G134800.1	0	0	0	0	0	0	0	0	136.672	-2.0679	0.516423	2.1119e-06	3.59006e-05
Caril.04G185300.1	AT2G20515	0	0	PTHR33210 PTHR33210:SF5	0	0	0	0	61.8784	-2.06425	0.453943	2.25492e-07	5.0281e-06
Caril.05G148400.1	AT1G70280	NHL domain-containing protein	0	PTHR13833 PTHR13833:SF42	0	0	0	0	117.824	-2.05989	0.409807	2.25213e-08	6.26686e-07
Caril.11G014300.1	AT5G14410	0	0	PTHR36795 PTHR36795:SF1	0	0	0	0	16.7131	-2.05821	0.766816	9.82893e-05	0.000960115
Caril.08G129200.1	AT3G51290	Protein of unknown function (DUF630) ;Protein of unknown function (DUF632)	PF04782 PF04783	PTHR21450 PTHR21450:SF23	0	0	0	0	9.61569	-2.05712	0.578586	9.82534e-06	0.000137275
Caril.08G164300.1	AT1G54820	Protein kinase superfamily protein	PF07714	PTHR27001 PTHR27001:SF92	EC:2.7.11.1	KOG1187	K04733	GO:0004672 GO:0004713 GO:0005524 GO:0006468	17.6739	-2.05567	0.573078	8.90583e-06	0.000126552
Caril.11G104800.1	AT1G72680	cinnamyl-alcohol dehydrogenase	PF00107 PF08240	PTHR11695 PTHR11695:SF540	0	KOG0023	K00083	GO:0008270 GO:0016491 GO:0055114	1187.96	-2.05091	0.390684	7.05489e-09	2.16849e-07
Caril.08G146300.1	0	0	0	0	0	0	0	0	10.0944	-2.04728	0.626236	2.28534e-05	0.000282128
Caril.02G093200.1	AT3G06145	0	0	0	0	0	0	0	6.01898	-2.03841	0.904803	0.000252087	0.00210323
Caril.05G070600.1	0	0	PF01301 PF02140	PTHR23421 PTHR23421:SF71	EC:3.2.1.23	0	0	GO:0004553 GO:0005975 GO:0030246	27.0075	-2.02912	0.562871	8.52641e-06	0.000121932
Caril.15G124700.1	AT1G73620	Pathogenesis-related thaumatin superfamily protein	PF00314	PTHR31048 PTHR31048:SF1	0	0	0	0	65.029	-2.02096	0.498036	1.77493e-06	3.09082e-05
Caril.Q013800.1	0	0	PF00249	PTHR10641 PTHR10641:SF459	0	KOG0048	0	GO:0003677	2.0588	-2.01985	1.32972	0.00104333	0.0067329
Caril.10G085200.1	AT4G21120	amino acid transporter 1	PF13520 PF13906	PTHR11785 PTHR11785:SF230	0	KOG1286	K03294	GO:0003333 GO:0015171 GO:0016020	6.15588	-2.01959	0.52454	3.78674e-06	6.04607e-05
Caril.12G049900.1	0	0	PF00249	PTHR10641 PTHR10641:SF515	0	0	K09422	GO:0003677	24.9854	-2.01917	0.724932	7.91948e-05	0.000802634
Caril.03G102600.1	AT1G07250	UDP-glucosyl transferase 71C4	PF00201	PTHR11926 PTHR11926:SF374	0	0	0	GO:0008152 GO:0016758	215.47	-2.01538	0.368531	2.20367e-09	7.47926e-08
Caril.05G172200.1	AT1G67750	Pectate lyase family protein	PF00544	PTHR31683 PTHR31683:SF26	EC:4.2.2.2	0	K01728	0	371.747	-2.01146	0.463854	5.873e-07	1.17731e-05
Caril.12G073800.1	AT1G32860	Glycosyl hydrolase superfamily protein	PF00332	PTHR32227 PTHR32227:SF29	EC:3.2.1.39	0	0	GO:0004553 GO:0005975	536.802	-2.01023	0.449514	3.28758e-07	6.97772e-06
Caril.05G038700.1	AT5G64120	Peroxidase superfamily protein	PF00141	PTHR31235 PTHR31235:SF27	EC:1.11.1.7	0	K00430	GO:0004601 GO:0006979 GO:0020037 GO:0055114	111.098	-2.00768	0.532498	5.01806e-06	7.70333e-05
Caril.13G130200.1	0	0	PF14543	PTHR13683 PTHR13683:SF225	EC:3.4.23.12	KOG1339	0	GO:0004190 GO:0006508	197.7	-2.00642	0.478384	1.05462e-06	1.95218e-05
Caril.05G020400.1	0	0	PF00450	PTHR11802 PTHR11802:SF29	0	KOG1282	K16296	GO:0004185 GO:0006508	214.003	-2.00558	0.598652	1.85535e-05	0.000235905
Caril.12G035800.1	AT5G50335	0	0	PTHR38398	0	0	0	0	26.564	-2.00422	0.533528	5.26671e-06	7.9918e-05
Caril.03G166700.1	0	0	PF00891	PTHR11746 PTHR11746:SF111	0	0	0	GO:0008168 GO:0008171	3.40482	-2.00339	1.43245	0.0012893	0.0079734
Caril.05G074800.1	AT2G21220	SAUR-like auxin-responsive protein family	PF02519	PTHR31374 PTHR31374:SF41	0	0	K14488	GO:0009733	78.2427	-2.0032	0.464531	6.53524e-07	1.29362e-05
Caril.01G228100.1	0	0	0	PTHR28242 PTHR28242:SF4	0	KOG4747	0	GO:0000160 GO:0004871	25.8637	-2.0027	0.551299	7.91214e-06	0.000114329
Caril.13G111300.1	AT2G28410	0	0	PTHR35718	0	0	0	0	43.5016	-2.00258	0.550187	7.73413e-06	0.000112182
Caril.11G121700.1	AT5G24105	arabinogalactan protein 41	PF06376	PTHR33374 PTHR33374:SF6	0	0	0	0	254.307	-2.00168	0.388573	1.25148e-08	3.63779e-07
Caril.10G108600.1	0	0	PF00891 PF08100	PTHR11746 PTHR11746:SF106	EC:2.1.1.117	KOG3178	0	GO:0008168 GO:0008171 GO:0046983	6.21444	-1.99331	1.19653	0.000818598	0.00549811
Caril.10G002300.1	AT2G36710	Pectin lyase-like superfamily protein	PF01095	PTHR31321 PTHR31321:SF24	EC:3.1.1.11	0	0	GO:0005618 GO:0030599 GO:0042545	3.87121	-1.98538	0.802968	0.000162788	0.00147345
Caril.05G130000.1	AT2G03350	Protein of unknown function, DUF538	PF04398	PTHR31676 PTHR31676:SF5	0	0	0	0	130.981	-1.98523	0.44621	3.70852e-07	7.75513e-06
Caril.04G038700.1	AT5G16030	0	0	PTHR36748	0	0	0	0	43.8605	-1.97864	0.370361	4.62871e-09	1.48679e-07
Caril.05G199500.1	0	0	PF00173	PTHR19359 PTHR19359:SF22	0	KOG0537	0	0	220.296	-1.9721	0.479032	1.46327e-06	2.60253e-05
Caril.11G197600.1	0	0	0	0	0	0	0	0	651.91	-1.96815	0.466128	9.68959e-07	1.81265e-05
Caril.13G141300.1	AT3G44830	Lecithin:cholesterol acyltransferase family protein	PF02450	PTHR11440 PTHR11440:SF54	EC:2.3.1.158 EC:2.3.1.20	KOG2369	K00679	GO:0006629 GO:0008374	11.2103	-1.96628	0.554882	1.06671e-05	0.000147455
Caril.02G010100.1	AT1G47485	(1 of 3) PTHR33348:SF3 - C-TERMINALLY ENCODED PEPTIDE 1	0	PTHR33348 PTHR33348:SF5	0	0	0	0	1.95531	-1.96226	1.49904	0.00153166	0.00920068
Caril.06G029200.1	AT1G21830	(1 of 7) PF05340 - Protein of unknown function (DUF740) (DUF740)	PF05340	PTHR35995 PTHR35995:SF1	0	0	0	0	17.6335	-1.95587	0.577386	1.70863e-05	0.000219862
Caril.01G078500.1	AT2G46810	basic helix-loop-helix (bHLH) DNA-binding superfamily protein	PF00010	PTHR11969 PTHR11969:SF29	0	0	0	GO:0046983	314.72	-1.95317	0.448709	5.74254e-07	1.15632e-05
Caril.Q004000.1	AT5G41070	dsRNA-binding protein 5	PF00035	PTHR10910 PTHR10910:SF109	0	0	0	0	27.7862	-1.95186	0.461663	9.59518e-07	1.79724e-05
Caril.11G169400.1	AT5G54380	protein kinase family protein	PF07714 PF11721	PTHR27003 PTHR27003:SF37	EC:2.7.11.1	KOG1187	0	GO:0004672 GO:0004713 GO:0005524 GO:0006468	94.4328	-1.9503	0.441687	4.41487e-07	9.11849e-06
Caril.13G172500.1	AT1G55260	Bifunctional inhibitor/lipid-transfer protein/seed storage 2S albumin superfamily protein	PF14368	PTHR33044 PTHR33044:SF28	0	0	0	0	129.665	-1.94648	0.456669	8.38638e-07	1.60084e-05
Caril.03G065700.1	AT5G37660	plasmodesmata-located protein 7	PF01657	PTHR32080 PTHR32080:SF5	0	0	0	0	203.919	-1.94631	0.508911	4.32555e-06	6.76931e-05
Caril.12G064600.1	AT2G35470	0	0	PTHR35297 PTHR35297:SF2	0	0	0	0	72.0701	-1.94034	0.386726	2.67785e-08	7.34239e-07
Caril.16G029000.1	0	0	PF02535	PTHR11040 PTHR11040:SF52	0	KOG1558	0	GO:0016020 GO:0030001 GO:0046873 GO:0055085	24.2466	-1.93862	0.532224	7.94433e-06	0.000114737
Caril.10G080600.1	AT5G47660	Homeodomain-like superfamily protein	PF13837	PTHR21654 PTHR21654:SF7	0	0	0	GO:0003677	3.06449	-1.9362	0.699081	8.55117e-05	0.000855089
Caril.04G128700.1	0	0	PF00891 PF08100	PTHR11746 PTHR11746:SF83	0	KOG3178	0	GO:0008168 GO:0008171 GO:0046983	9.28821	-1.93572	0.673757	6.69068e-05	0.000698895
Caril.01G088300.1	0	0	0	0	0	0	0	0	234.849	-1.9346	0.539959	9.61173e-06	0.000134668
Caril.01G260300.1	AT2G45340	Leucine-rich repeat protein kinase family protein	PF00560 PF07714 PF08263 PF13855	PTHR27006 PTHR27006:SF18	EC:2.7.11.1	KOG1187	0	GO:0004672 GO:0004713 GO:0005515 GO:0005524 GO:0006468	99.2204	-1.93245	0.380383	1.9624e-08	5.55347e-07
Caril.01G102600.1	AT3G28040	Leucine-rich receptor-like protein kinase family protein	PF00069 PF00560 PF08263 PF13855	PTHR27000 PTHR27000:SF221	EC:2.7.11.1	KOG1187	0	GO:0004672 GO:0004713 GO:0005515 GO:0005524 GO:0006468	170.968	-1.93034	0.393614	4.7629e-08	1.24013e-06
Caril.08G072700.1	AT1G76160	SKU5 similar 5	PF00394 PF07731 PF07732	PTHR11709 PTHR11709:SF90	EC:1.10.3.2	0	0	GO:0005507 GO:0016491 GO:0055114	1242.7	-1.92841	0.495532	3.4635e-06	5.58652e-05
Caril.16G040100.1	AT5G43020	Leucine-rich repeat protein kinase family protein	PF00069 PF13855	PTHR27008 PTHR27008:SF39	EC:2.7.11.1	KOG1187	0	GO:0004672 GO:0004713 GO:0005515 GO:0005524 GO:0006468	24.2557	-1.92377	0.466534	1.4778e-06	2.62526e-05
Caril.12G089400.1	0	0	PF00067	PTHR24296 PTHR24296:SF35	0	KOG0157	K15398	GO:0005506 GO:0016705 GO:0020037 GO:0055114	1684.37	-1.91629	0.468879	1.70917e-06	2.98846e-05
Caril.07G055200.1	0	0	PF08263 PF13855	PTHR27000 PTHR27000:SF13	EC:2.7.11.1	KOG0472	0	GO:0005515	73.4601	-1.90896	0.565825	1.82177e-05	0.000232239
Caril.04G141400.1	AT5G20630	germin 3	PF07883	PTHR31238 PTHR31238:SF21	0	0	0	GO:0030145 GO:0045735	7359.79	-1.90374	0.468757	1.90095e-06	3.28495e-05
Caril.03G090600.1	AT5G07180	ERECTA-like 2	PF00069 PF00560 PF08263 PF13855	PTHR27000 PTHR27000:SF84	EC:2.7.11.1	KOG1187	0	GO:0004672 GO:0004713 GO:0005515 GO:0005524 GO:0006468	232.011	-1.89649	0.352156	4.09036e-09	1.32811e-07
Caril.11G073000.1	AT4G16650	O-fucosyltransferase family protein	PF10250	PTHR31818 PTHR31818:SF3	0	0	0	0	48.1173	-1.89306	0.403001	1.33145e-07	3.12469e-06
Caril.04G054000.1	0	0	0	PTHR33403 PTHR33403:SF4	0	0	K18635	0	376.025	-1.88849	0.418405	3.06141e-07	6.53937e-06
Caril.08G021300.1	AT4G31590	Cellulose-synthase-like C5	PF13632	PTHR32044 PTHR32044:SF13	EC:2.4.1.168 EC:2.4.2.39	0	0	0	164.163	-1.88428	0.421003	3.62413e-07	7.60586e-06
Caril.15G149100.1	AT4G30610	alpha/beta-Hydrolases superfamily protein	PF00450	PTHR11802 PTHR11802:SF87	EC:3.4.16.6	0	K16297	GO:0004185 GO:0006508	28.5093	-1.88054	0.520288	8.98599e-06	0.000127269
Caril.11G136900.1	AT1G63100	GRAS family transcription factor	PF03514	PTHR31636 PTHR31636:SF16	0	0	0	0	113.936	-1.87771	0.469223	2.41619e-06	4.03383e-05
Caril.06G165500.1	0	0	PF00450	PTHR11802 PTHR11802:SF48	0	KOG1282	K16296	GO:0004185 GO:0006508	50.2007	-1.87176	0.784714	0.000208616	0.00180122
Caril.05G124000.1	AT1G69080	Adenine nucleotide alpha hydrolases-like superfamily protein	PF00582	PTHR31964 PTHR31964:SF5	0	0	0	GO:0006950	10.1521	-1.86966	0.526629	1.10379e-05	0.00015202
Caril.07G175700.1	AT1G78260	RNA-binding (RRM/RBD/RNP motifs) family protein	PF00076	PTHR24012 PTHR24012:SF421	0	KOG0149	0	GO:0003676	27.1381	-1.86798	0.567565	2.35108e-05	0.000288361
Caril.08G082700.1	0	0	PF07883	PTHR31238 PTHR31238:SF39	0	0	0	GO:0030145 GO:0045735	66.2636	-1.86014	0.71692	0.000132764	0.00123861
Caril.05G176900.1	AT1G67820	Protein phosphatase 2C family protein	PF00481	PTHR13832 PTHR13832:SF282	EC:3.1.3.16	KOG0698	0	GO:0003824 GO:0004722 GO:0006470	87.3019	-1.85869	0.478368	3.71081e-06	5.93433e-05
Caril.08G116500.1	AT5G18460	Protein of Unknown Function (DUF239)	PF03080 PF14365	PTHR31589 PTHR31589:SF4	0	0	0	0	39.7222	-1.85801	0.590223	3.48194e-05	0.000403208
Caril.01G012800.1	0	0	PF00112 PF08246	PTHR12411 PTHR12411:SF349	EC:3.4.22.14	KOG1543	0	GO:0006508 GO:0008234	204.016	-1.85578	0.477028	3.65649e-06	5.85684e-05
Caril.01G241200.1	AT3G15680	Ran BP2/NZF zinc finger-like superfamily protein	PF00641	PTHR23111 PTHR23111:SF34	0	KOG4198	0	GO:0008270	52.2007	-1.8529	0.523415	1.15014e-05	0.000157534
Caril.05G020300.1	0	0	PF00450	PTHR11802 PTHR11802:SF29	0	KOG1282	K16296	GO:0004185 GO:0006508	361.737	-1.84644	0.547955	1.90777e-05	0.000241418
Caril.08G157100.1	AT1G09160	Protein phosphatase 2C family protein	PF00481	PTHR13832 PTHR13832:SF158	EC:3.1.3.16	KOG0698	0	GO:0003824 GO:0004722 GO:0006470	192.364	-1.84507	0.361288	1.91927e-08	5.44682e-07
Caril.11G119100.1	AT1G64390	glycosyl hydrolase 9C2	PF00759 PF09478	PTHR22298 PTHR22298:SF19	EC:3.2.1.4	0	0	GO:0003824 GO:0004553 GO:0005975 GO:0030246	3562.04	-1.839	0.419215	5.52419e-07	1.11861e-05
Caril.14G075300.1	0	0	PF00067	PTHR24298 PTHR24298:SF170	EC:1.14.13.87	KOG0156	0	GO:0004497 GO:0005506 GO:0016705 GO:0020037 GO:0055114	4.68762	-1.83759	1.76056	0.00229773	0.0127249
Caril.03G220200.1	0	0	0	PTHR10460 PTHR10460:SF11	0	0	0	0	34.4957	-1.8375	0.355901	1.45375e-08	4.17712e-07
Caril.08G060200.1	AT1G71970	0	0	PTHR33696 PTHR33696:SF1	0	0	0	0	35.43	-1.83393	0.364649	2.88638e-08	7.82824e-07
Caril.06G128900.1	0	0	PF02519	PTHR31929	0	0	0	GO:0009733	32.3403	-1.82168	0.527038	1.50461e-05	0.000197944
Caril.14G039700.1	AT5G04970	Plant invertase/pectin methylesterase inhibitor superfamily	PF01095 PF04043	PTHR31707 PTHR31707:SF21	EC:3.1.1.11	0	K01051	GO:0004857 GO:0005618 GO:0030599 GO:0042545	13.8405	-1.82132	0.524141	1.42525e-05	0.000189165
Caril.05G219500.1	AT1G44760	Adenine nucleotide alpha hydrolases-like superfamily protein	PF00582	PTHR31964 PTHR31964:SF37	0	0	0	GO:0006950	31.8474	-1.81942	0.361648	2.91934e-08	7.90331e-07
Caril.06G087200.1	AT2G03090	expansin A15	PF01357 PF03330	PTHR31867	0	0	0	GO:0005576 GO:0009664	819.686	-1.81903	0.474928	4.61566e-06	7.19327e-05
Caril.08G066700.1	0	0	PF02519	PTHR31374 PTHR31374:SF35	0	0	K14488	GO:0009733	12.8736	-1.81161	0.653094	9.03535e-05	0.000895438
Caril.15G041000.1	AT5G25950	Protein of Unknown Function (DUF239)	PF03080 PF14365	PTHR31589 PTHR31589:SF18	0	0	0	0	1.49257	-1.79651	1.48945	0.00209618	0.0118551
Caril.01G227200.1	0	0	0	PTHR34775 PTHR34775:SF1	0	0	0	0	4.13891	-1.79395	0.700052	0.000147891	0.00135581
Caril.02G150800.1	0	0	0	PTHR37900	0	0	0	0	4.90234	-1.79322	0.77575	0.000255243	0.00212188
Caril.04G100500.1	AT4G39955	alpha/beta-Hydrolases superfamily protein	PF12695	PTHR10992 PTHR10992:SF792	EC:3.1.1.3	KOG1454	0	GO:0003824	4.47639	-1.79181	0.57773	4.07524e-05	0.000459657
Caril.13G074900.1	0	0	PF00487 PF11960	PTHR32100 PTHR32100:SF20	0	0	K10257	GO:0006629 GO:0016717 GO:0055114	128.775	-1.79166	0.318435	1.25706e-09	4.4321e-08
Caril.03G067500.1	AT1G66150	transmembrane kinase 1	PF00069 PF08263 PF13855	PTHR27001 PTHR27001:SF164	EC:2.7.11.1	KOG1187	K00924	GO:0004672 GO:0004713 GO:0005515 GO:0005524 GO:0006468	432.177	-1.79135	0.424844	1.14827e-06	2.10474e-05
Caril.06G089900.1	0	0	PF04398	PTHR31676 PTHR31676:SF5	0	0	0	0	5.49806	-1.78896	0.759039	0.000232355	0.00197153
Caril.05G184100.1	AT1G60590	Pectin lyase-like superfamily protein	PF00295	PTHR31375 PTHR31375:SF34	EC:3.2.1.15	0	0	GO:0004650 GO:0005975	438.268	-1.78749	0.520484	1.63782e-05	0.000212662
Caril.07G202400.1	0	0	PF03360	PTHR10896 PTHR10896:SF27	EC:2.4.2.24	0	0	GO:0015018 GO:0016020	28.6776	-1.78733	0.511829	1.38167e-05	0.000184114
Caril.05G008800.1	0	0	PF04669	PTHR31444 PTHR31444:SF0	0	0	0	0	243.825	-1.78509	0.432705	1.63902e-06	2.87417e-05
Caril.07G064800.1	AT1G54510	NIMA-related serine/threonine kinase 1	PF00069	PTHR24362 PTHR24362:SF255	EC:2.7.11.1	KOG0589	K08857	GO:0004672 GO:0004713 GO:0005524 GO:0006468	46.949	-1.78507	0.403427	4.96328e-07	1.01118e-05
Caril.05G107200.1	AT5G13140	Pollen Ole e 1 allergen and extensin family protein	PF01190	PTHR31614 PTHR31614:SF6	0	0	0	0	15.597	-1.78227	0.721081	0.000181971	0.00161584
Caril.07G123800.1	0	0	PF00005 PF00664	PTHR24221 PTHR24221:SF205	EC:3.6.3.44	0	0	GO:0005524 GO:0006810 GO:0016021 GO:0016887 GO:0042626 GO:0055085	170.216	-1.77918	0.415975	9.13213e-07	1.72235e-05
Caril.03G160900.1	AT4G03270	Cyclin D6;1	PF00134 PF02984	PTHR10177 PTHR10177:SF188	0	KOG0656	K18812	GO:0005634 GO:0051726	157.387	-1.77798	0.422544	1.20165e-06	2.18919e-05
Caril.01G020300.1	AT4G37080	Protein of unknown function, DUF547	PF04784 PF14389	PTHR23054 PTHR23054:SF29	0	0	0	0	85.7393	-1.7776	0.37076	9.68433e-08	2.34814e-06
Caril.03G172900.1	AT2G20590	Reticulon family protein	PF02453	PTHR10994	0	KOG1792	0	0	214.394	-1.77755	0.455206	3.67244e-06	5.87611e-05
Caril.11G196000.1	AT5G55590	Pectin lyase-like superfamily protein	PF01095	PTHR31321 PTHR31321:SF31	EC:3.1.1.11	0	K01051	GO:0005618 GO:0030599 GO:0042545	0.917553	-1.77365	0.970885	0.0006973	0.00481506
Caril.03G213200.1	AT4G29240	Leucine-rich repeat (LRR) family protein	PF08263 PF13855	PTHR27000 PTHR27000:SF4	0	0	0	GO:0005515	56.1346	-1.77198	0.431372	1.77023e-06	3.08622e-05
Caril.13G063000.1	AT2G40610	expansin A8	PF01357 PF03330	PTHR31867 PTHR31867:SF22	0	0	0	GO:0005576 GO:0009664	1972.91	-1.77022	0.435475	2.07866e-06	3.54758e-05
Caril.06G028100.1	AT1G21880	lysm domain GPI-anchored protein 1 precursor	PF01476	PTHR23354 PTHR23354:SF75	0	0	0	0	84.0784	-1.76446	0.452253	3.7514e-06	5.99284e-05
Caril.11G153700.1	AT1G78710	TRICHOME BIREFRINGENCE-LIKE 42	PF13839 PF14416	PTHR32285 PTHR32285:SF30	0	0	0	0	82.3589	-1.76087	0.417693	1.18218e-06	2.15766e-05
Caril.03G065100.1	AT1G66250	O-Glycosyl hydrolases family 17 protein	PF00332 PF07983	PTHR32227 PTHR32227:SF52	EC:3.2.1.39	0	0	GO:0004553 GO:0005975	119.183	-1.76035	0.405422	7.1514e-07	1.40262e-05
Caril.09G049400.1	AT5G12235	CLAVATA3/ESR-RELATED 22	0	PTHR34545 PTHR34545:SF3	0	0	0	0	2.56678	-1.75738	0.806779	0.000345081	0.00270797
Caril.06G019100.1	AT4G16740	terpene synthase 03	PF01397 PF03936	PTHR31225 PTHR31225:SF16	EC:4.2.3.15	0	K18108	GO:0000287 GO:0008152 GO:0010333 GO:0016829	6.51474	-1.7556	0.736315	0.000223383	0.00190803
Caril.01G295200.1	AT3G11210	SGNH hydrolase-type esterase superfamily protein	PF00657	PTHR14209 PTHR14209:SF8	0	KOG3035	0	GO:0016788	12.0445	-1.75066	0.575257	4.83924e-05	0.000533777
Caril.04G092700.1	0	0	PF00067	PTHR24298 PTHR24298:SF157	EC:1.14.13.109	0	K07408 K09755	GO:0005506 GO:0016705 GO:0020037 GO:0055114	14.9962	-1.7473	0.612539	7.76493e-05	0.000790446
Caril.14G010100.1	AT3G07960	Phosphatidylinositol-4-phosphate 5-kinase family protein	PF01504 PF02493	PTHR23086 PTHR23086:SF29	EC:2.7.1.68	0	K00889	GO:0005524 GO:0016307 GO:0016308 GO:0046488	40.7888	-1.74522	0.397504	5.94686e-07	1.18893e-05
Caril.10G109700.1	AT1G31335	0	0	PTHR33727	0	0	0	0	105.206	-1.74482	0.44183	3.22012e-06	5.2249e-05
Caril.12G086700.1	AT5G41560	(1 of 1) PTHR31879:SF2 - DET1- AND DDB1-ASSOCIATED PROTEIN 1	PF10172	PTHR31879 PTHR31879:SF2	0	KOG4816	0	0	11.2549	-1.7422	0.432345	2.41742e-06	4.03383e-05
Caril.01G208200.1	AT3G14310	pectin methylesterase 3	PF01095 PF04043	PTHR31707 PTHR31707:SF55	EC:3.1.1.11	0	K01051	GO:0004857 GO:0005618 GO:0030599 GO:0042545	357.971	-1.73726	0.490249	1.21906e-05	0.000165537
Caril.13G029800.1	AT2G45050	GATA transcription factor 2	PF00320	PTHR10071 PTHR10071:SF207	0	KOG1601	0	GO:0003677 GO:0003700 GO:0005634 GO:0006355 GO:0008270 GO:0043565 GO:0045893	6.54229	-1.73642	0.928652	0.000656297	0.00458261
Caril.01G058400.1	AT2G45970	cytochrome P450, family 86, subfamily A, polypeptide 8	PF00067	PTHR24296 PTHR24296:SF9	EC:1.14.14.1	KOG0157	K15398	GO:0004497 GO:0005506 GO:0016705 GO:0020037 GO:0055114	66.6334	-1.73586	0.39562	6.06704e-07	1.21054e-05
Caril.07G226300.1	AT2G25060	early nodulin-like protein 14	PF02298	PTHR33021 PTHR33021:SF8	0	0	0	GO:0009055	301.325	-1.7343	0.473886	8.52782e-06	0.000121932
Caril.04G048700.1	AT1G65890	acyl activating enzyme 12	PF00501 PF13193	PTHR24095 PTHR24095:SF189	0	0	0	GO:0003824 GO:0008152	169.745	-1.73323	0.384694	3.71079e-07	7.75513e-06
Caril.06G163200.1	0	0	PF00188	PTHR10334 PTHR10334:SF223	0	KOG3017	0	0	160.444	-1.73192	0.475311	8.98155e-06	0.000127266
Caril.08G112300.1	AT5G16250	(1 of 4) PTHR34124:SF2 - F16B3.27 PROTEIN	0	PTHR34124 PTHR34124:SF2	0	0	0	0	510.742	-1.7312	0.432179	2.65708e-06	4.38733e-05
Caril.16G091900.1	AT3G18050	(1 of 1) PTHR34056:SF1 - GENOMIC DNA, CHROMOSOME 3, P1 CLONE: MRC8	0	PTHR34056 PTHR34056:SF1	0	0	0	0	62.7261	-1.73117	0.458418	5.86098e-06	8.76048e-05
Caril.01G209200.1	AT3G14240	Subtilase family protein	PF00082 PF02225 PF05922	PTHR10795 PTHR10795:SF424	EC:3.4.21.25	KOG1153	0	GO:0004252 GO:0006508	191.251	-1.73057	0.383266	3.56679e-07	7.50655e-06
Caril.08G060800.1	AT1G75310	auxin-like 1 protein	0	PTHR23172 PTHR23172:SF33	0	0	0	0	27.88	-1.72422	0.402355	9.27462e-07	1.74373e-05
Caril.12G053600.1	AT1G31770	ATP-binding cassette 14	PF00005 PF01061	PTHR19241 PTHR19241:SF213	0	0	0	GO:0005524 GO:0016020 GO:0016887	53.0992	-1.72284	0.535998	3.14299e-05	0.000368754
Caril.02G022500.1	AT4G24660	homeobox protein 22	PF04770	PTHR31948 PTHR31948:SF13	0	0	0	GO:0003677	29.7603	-1.72125	0.47728	1.01566e-05	0.000141245
Caril.13G099600.1	AT2G28630	3-ketoacyl-CoA synthase 12	PF08392 PF08541	PTHR31561 PTHR31561:SF24	EC:2.3.1.199	0	K15397	GO:0003824 GO:0006633 GO:0008152 GO:0008610 GO:0016020 GO:0016747	10.3617	-1.71976	0.620795	9.58665e-05	0.000940126
Caril.07G205100.1	AT5G25590	Protein of unknown function (DUF630 and DUF632)	PF04782 PF04783	PTHR21450 PTHR21450:SF7	0	0	0	0	56.8775	-1.71835	0.421816	2.09443e-06	3.56804e-05
Caril.02G170300.1	AT5G04310	Pectin lyase-like superfamily protein	PF00544	PTHR31683 PTHR31683:SF11	EC:4.2.2.2	0	K01728	0	146.981	-1.71785	0.349139	5.73444e-08	1.46135e-06
Caril.04G161800.1	AT4G32350	Regulator of Vps4 activity in the MVB pathway protein	PF03398	PTHR12161 PTHR12161:SF14	0	0	0	0	49.8858	-1.71639	0.403776	1.06965e-06	1.97634e-05
Caril.03G200300.1	AT1G12845	0	0	0	0	0	0	0	4.20096	-1.71462	0.690067	0.000183911	0.00162873
Caril.02G185300.1	AT2G39710	Eukaryotic aspartyl protease family protein	PF00026	PTHR13683 PTHR13683:SF347	EC:3.4.23.12	KOG1339	0	GO:0004190 GO:0006508	126.972	-1.71395	0.421629	2.16901e-06	3.6725e-05
Caril.16G004200.1	AT1G68640	bZIP transcription factor family protein	PF00170 PF14144	PTHR22952 PTHR22952:SF209	0	0	K14431	GO:0003700 GO:0006351 GO:0006355 GO:0043565	6.43932	-1.71095	0.56792	5.34374e-05	0.00057752
Caril.09G145200.1	AT4G20430	Subtilase family protein	PF00082 PF05922	PTHR10795 PTHR10795:SF439	EC:3.4.14.10	0	0	GO:0004252 GO:0006508	178.867	-1.70821	0.405887	1.26924e-06	2.29835e-05
Caril.01G149500.1	AT2G47930	arabinogalactan protein 26	0	PTHR35725 PTHR35725:SF2	0	0	0	0	14.8545	-1.70818	0.459335	7.17612e-06	0.000105113
Caril.14G065300.1	AT2G29510	Protein of unknown function (DUF3527)	PF12043	PTHR31390 PTHR31390:SF4	0	0	0	0	52.9545	-1.70662	0.381313	4.32109e-07	8.94946e-06
Caril.10G164100.1	AT2G40475	0	PF05097	PTHR33257 PTHR33257:SF5	0	0	0	0	51.0168	-1.7055	0.468989	9.33422e-06	0.000131641
Caril.13G059100.1	0	0	PF06697	PTHR33512 PTHR33512:SF1	0	0	0	0	26.7926	-1.70428	0.462209	7.95938e-06	0.00011479
Caril.16G099900.1	0	0	PF04770	PTHR31948 PTHR31948:SF16	0	0	0	GO:0003677	33.5166	-1.70379	0.439122	4.21123e-06	6.63196e-05
Caril.09G089300.1	AT4G04630	Protein of unknown function, DUF584	PF04520	PTHR33083 PTHR33083:SF4	0	0	0	0	13.4145	-1.70117	0.721878	0.000244958	0.00205289
Caril.13G022000.1	AT2G44690	Arabidopsis RAC-like 9	PF08477	PTHR24072 PTHR24072:SF160	0	KOG0393	K04392	GO:0005525 GO:0005622 GO:0007165 GO:0007264 GO:0015031 GO:0016020	27.6077	-1.70098	0.501092	1.92975e-05	0.000243608
Caril.01G289900.1	AT5G59190	subtilase family protein	PF00082 PF05922	PTHR10795 PTHR10795:SF348	EC:3.4.21.25	0	0	GO:0004252 GO:0006508	12787.5	-1.69846	0.404578	1.3317e-06	2.4042e-05
Caril.07G173900.1	AT5G01075	Glycosyl hydrolase family 35 protein	0	PTHR37249	0	0	0	0	2.87655	-1.69516	1.08038	0.00122213	0.00763769
Caril.07G216400.1	AT5G11420	Protein of unknown function, DUF642	PF04862	PTHR31265 PTHR31265:SF3	0	0	0	0	1949.09	-1.69514	0.389425	7.24979e-07	1.41636e-05
Caril.04G164400.1	0	0	PF08263	PTHR32093	0	0	0	0	325.235	-1.69301	0.455432	7.27619e-06	0.000106371
Caril.08G106300.1	0	0	PF11250	PTHR33155 PTHR33155:SF8	0	0	0	0	38.8084	-1.69231	0.404372	1.40675e-06	2.52146e-05
Caril.06G061600.1	AT5G23280	TCP family transcription factor	PF03634	PTHR31072 PTHR31072:SF7	0	0	0	0	143.576	-1.68841	0.358172	1.55228e-07	3.59786e-06
Caril.05G210200.1	0	0	PF08879 PF08880	PTHR31602 PTHR31602:SF8	0	0	0	GO:0005524 GO:0005634 GO:0006351 GO:0006355 GO:0032502	22.7054	-1.68787	0.48337	1.46428e-05	0.000193572
Caril.09G007200.1	AT5G03760	Nucleotide-diphospho-sugar transferases superfamily protein	PF13632	PTHR32044	EC:2.4.1.32	0	K13680	0	486.217	-1.68726	0.477475	1.29295e-05	0.00017415
Caril.06G094400.1	AT1G69080	Adenine nucleotide alpha hydrolases-like superfamily protein	PF00582	PTHR31964 PTHR31964:SF5	0	0	0	GO:0006950	13.5907	-1.68596	0.56183	5.58036e-05	0.000597705
Caril.03G074900.1	AT5G15780	Pollen Ole e 1 allergen and extensin family protein	PF01190	PTHR33210 PTHR33210:SF1	0	0	0	0	9360.41	-1.68337	0.675756	0.000184716	0.00163441
Caril.04G046200.1	AT1G66250	O-Glycosyl hydrolases family 17 protein	PF00332 PF07983	PTHR32227 PTHR32227:SF52	EC:3.2.1.39	0	0	GO:0004553 GO:0005975	170.894	-1.68286	0.361096	1.98506e-07	4.48984e-06
Caril.14G002600.1	0	0	PF03641	PTHR31223 PTHR31223:SF8	0	0	0	0	6.22271	-1.68121	0.715866	0.000252308	0.0021039
Caril.10G067600.1	AT4G21200	gibberellin 2-oxidase 8	PF03171 PF14226	PTHR10209 PTHR10209:SF90	EC:1.14.11.13	KOG0143	K04125	GO:0016491 GO:0055114	763.757	-1.67854	0.851606	0.0005562	0.00400239
Caril.01G122900.1	AT4G13710	Pectin lyase-like superfamily protein	PF00544	PTHR31683 PTHR31683:SF20	EC:4.2.2.2	0	K01728	0	258.828	-1.6784	0.467122	1.0849e-05	0.000149762
Caril.15G055300.1	0	0	PF00201	PTHR11926 PTHR11926:SF248	0	KOG1192	K13496	GO:0008152 GO:0016758	63.4138	-1.67316	0.434267	4.70978e-06	7.31586e-05
Caril.09G216100.1	AT3G51740	inflorescence meristem receptor-like kinase 2	PF00560 PF07714 PF08263 PF13855	PTHR27008 PTHR27008:SF3	EC:2.7.11.1	KOG1187	0	GO:0004672 GO:0004713 GO:0005515 GO:0005524 GO:0006468	483.401	-1.67128	0.441942	5.97894e-06	8.89866e-05
Caril.03G131500.1	AT2G04240	RING/U-box superfamily protein	PF13639	PTHR14155 PTHR14155:SF175	0	0	K16282	GO:0005515 GO:0008270	4.2136	-1.6695	0.541978	4.59954e-05	0.000510911
Caril.07G118600.1	0	0	0	PTHR34188 PTHR34188:SF1	0	0	0	0	5.64898	-1.66894	0.905026	0.000723999	0.00497222
Caril.08G125200.1	AT1G54510	NIMA-related serine/threonine kinase 1	PF00069	PTHR24362 PTHR24362:SF255	EC:2.7.11.1	KOG0589	K08857	GO:0004672 GO:0004713 GO:0005524 GO:0006468	81.3161	-1.6674	0.373618	4.72419e-07	9.67071e-06
Caril.03G025600.1	AT3G28420	Putative membrane lipoprotein	0	0	0	0	0	0	4.51665	-1.66665	1.34426	0.0022787	0.0126417
Caril.15G018400.1	0	0	PF00005 PF12698	PTHR19241 PTHR19241:SF286	EC:3.6.3.29	KOG0061	0	GO:0005524 GO:0016887	5.80398	-1.66518	0.838696	0.00054497	0.00393201
Caril.05G222900.1	0	0	PF03171 PF14226	PTHR10209 PTHR10209:SF165	EC:1.14.11.23 EC:1.14.11.9	KOG0143	K05278	GO:0016491 GO:0055114	1.59398	-1.66238	0.816289	0.000491709	0.00361798
Caril.09G033600.1	AT5G06940	Leucine-rich repeat receptor-like protein kinase family protein	PF00069 PF00560 PF08263 PF13855	PTHR27000 PTHR27000:SF146	EC:2.7.11.1	KOG1187	0	GO:0004672 GO:0004713 GO:0005515 GO:0005524 GO:0006468	75.3126	-1.66226	0.284804	4.6656e-10	1.74998e-08
Caril.08G063800.1	AT1G75550	glycine-rich protein	0	0	EC:3.6.4.13	0	0	0	1.75868	-1.65569	1.61163	0.00302519	0.0157563
Caril.04G186500.1	AT3G54220	GRAS family transcription factor	PF03514	PTHR31636 PTHR31636:SF12	0	0	0	0	52.8927	-1.65496	0.357258	2.30888e-07	5.13695e-06
Caril.10G154300.1	AT2G38110	glycerol-3-phosphate acyltransferase 6	PF01553 PF12710	PTHR15486 PTHR15486:SF20	EC:2.3.1.15 EC:2.3.1.198	0	K13508	GO:0008152 GO:0016746	979.166	-1.65468	0.465787	1.24401e-05	0.00016862
Caril.08G005800.1	AT2G25060	early nodulin-like protein 14	PF02298	PTHR33021 PTHR33021:SF8	0	0	0	GO:0009055	225.585	-1.65284	0.472843	1.47637e-05	0.000194741
Caril.09G076200.1	AT2G35150	EXORDIUM like 1	PF04674	PTHR31279 PTHR31279:SF4	0	0	0	0	39.5271	-1.65178	0.383486	9.01381e-07	1.70432e-05
Caril.05G138800.1	AT1G26945	basic helix-loop-helix (bHLH) DNA-binding superfamily protein	PF00010	PTHR12565 PTHR12565:SF148	0	0	0	GO:0046983	33.0491	-1.6512	0.461535	1.15453e-05	0.000157919
Caril.11G146300.1	AT4G12420	Cupredoxin superfamily protein	PF00394 PF07731 PF07732	PTHR11709 PTHR11709:SF82	EC:1.10.3.3	0	0	GO:0005507 GO:0016491 GO:0055114	980.455	-1.65076	0.33454	5.79595e-08	1.47452e-06
Caril.07G197200.1	0	0	0	0	0	0	0	0	47.9976	-1.64655	0.58785	9.28655e-05	0.000917601
Caril.01G285700.1	AT2G39700	expansin A4	PF01357 PF03330	PTHR31867 PTHR31867:SF9	0	0	0	GO:0005576 GO:0009664	102.221	-1.64146	0.391123	1.3956e-06	2.50749e-05
Caril.Q004600.1	AT3G02000	Thioredoxin superfamily protein	PF00462	PTHR10168 PTHR10168:SF62	EC:1.8.1.9	KOG1752	K03676	GO:0009055 GO:0015035 GO:0045454	1.07159	-1.63459	1.31507	0.00233993	0.0128954
Caril.03G027500.1	AT3G28200	Peroxidase superfamily protein	PF00141	PTHR31517 PTHR31517:SF11	EC:1.11.1.7	0	K00430	GO:0004601 GO:0006979 GO:0020037 GO:0055114	882.128	-1.63386	0.315609	1.78994e-08	5.10398e-07
Caril.11G103800.1	AT1G33170	S-adenosyl-L-methionine-dependent methyltransferases superfamily protein	PF03141	PTHR10108 PTHR10108:SF801	0	0	0	GO:0008168	250.472	-1.63112	0.422967	4.77026e-06	7.39576e-05
Caril.06G032200.1	0	0	0	PTHR19305 PTHR19305:SF7	0	0	0	0	4.18486	-1.63065	0.774808	0.000436239	0.00329228
Caril.02G043500.1	AT2G46640	0	0	PTHR38366 PTHR38366:SF1	0	0	0	0	308.432	-1.62351	0.431768	6.58976e-06	9.7285e-05
Caril.14G046100.1	AT5G48490	Bifunctional inhibitor/lipid-transfer protein/seed storage 2S albumin superfamily protein	PF14368	PTHR33122 PTHR33122:SF9	0	0	0	0	2171.98	-1.61353	0.423326	5.59427e-06	8.4291e-05
Caril.10G028200.1	AT3G57880	Calcium-dependent lipid-binding (CaLB domain) plant phosphoribosyltransferase family protein	PF00168 PF06398	PTHR10024 PTHR10024:SF243	0	KOG1030	0	GO:0005515	233.636	-1.61336	0.424871	5.86494e-06	8.76203e-05
Caril.09G093400.1	0	0	PF00141	PTHR31235 PTHR31235:SF15	EC:1.11.1.7	0	K00430	GO:0004601 GO:0006979 GO:0020037 GO:0055114	1.63749	-1.61312	1.53122	0.0031329	0.0162187
Caril.09G091800.1	0	0	PF14476	PTHR33358 PTHR33358:SF1	0	0	0	0	1.37803	-1.61303	1.09757	0.00157971	0.00944201
Caril.14G019100.1	AT1G02180	ferredoxin-related	0	PTHR34537 PTHR34537:SF2	0	0	0	0	30.1339	-1.61287	0.516652	4.25507e-05	0.000477246
Caril.11G189200.1	AT5G55230	microtubule-associated proteins 65-1	PF03999	PTHR19321 PTHR19321:SF11	0	0	K16732	GO:0000226 GO:0000910 GO:0008017	412.784	-1.61274	0.347173	2.26359e-07	5.04368e-06
Caril.01G235800.1	AT3G15990	sulfate transporter 3;4	PF00916 PF01740	PTHR11814 PTHR11814:SF85	0	0	K17471	GO:0008271 GO:0008272 GO:0015116 GO:0016020 GO:0016021 GO:0055085	82.579	-1.6058	0.438117	9.00909e-06	0.000127476
Caril.06G129100.1	AT4G38840	SAUR-like auxin-responsive protein family	PF02519	PTHR31929	0	0	K14488	GO:0009733	18.1668	-1.60385	0.581597	0.00010533	0.00101926
Caril.04G022200.1	AT5G14920	Gibberellin-regulated family protein	PF02704	PTHR23201 PTHR23201:SF11	0	0	0	0	3.85028	-1.59954	1.81472	0.00329779	0.0168856
Caril.01G299600.1	0	0	PF00560 PF07714 PF08263 PF13855	PTHR27008 PTHR27008:SF27	EC:2.7.11.1	KOG1187	0	GO:0004672 GO:0004713 GO:0005515 GO:0005524 GO:0006468	59.3661	-1.59876	0.369759	8.75896e-07	1.66454e-05
Caril.13G062500.1	AT1G06850	basic leucine-zipper 52	PF00170	PTHR13690 PTHR13690:SF82	0	0	0	GO:0003700 GO:0006355 GO:0043565	103.298	-1.59188	0.366297	8.05716e-07	1.54984e-05
Caril.07G112400.1	0	0	0	0	EC:2.7.11.1	0	0	0	2923.01	-1.58743	0.517034	4.9242e-05	0.000541156
Caril.08G064400.1	AT1G43760	DNAse I-like superfamily protein	0	PTHR31696 PTHR31696:SF6	EC:2.7.7.49	0	0	0	2.71993	-1.58422	0.816883	0.000633458	0.00444801
Caril.05G175300.1	AT1G13130	Cellulase (glycosyl hydrolase family 5) protein	PF00150	PTHR31263 PTHR31263:SF0	EC:3.2.1.4	0	0	GO:0004553 GO:0005975	12.2827	-1.57554	0.521071	5.57891e-05	0.000597705
Caril.03G076300.1	AT5G38970	brassinosteroid-6-oxidase 1	PF00067	PTHR24286 PTHR24286:SF8	0	KOG0157	K12640	GO:0004497 GO:0005506 GO:0016705 GO:0020037 GO:0055114	178.445	-1.56588	0.434839	1.11947e-05	0.000153756
Caril.Q002400.1	AT1G12845	0	0	0	0	0	0	0	20.2537	-1.56562	0.641884	0.000222335	0.00190074
Caril.08G057400.1	0	0	PF07227	PTHR21736 PTHR21736:SF24	0	0	0	GO:0005515	46.2204	-1.56561	0.287322	4.68629e-09	1.50046e-07
Caril.13G149900.1	AT2G26870	non-specific phospholipase C2	PF04185	PTHR31956 PTHR31956:SF10	EC:3.1.4.3	0	K01114	GO:0003824 GO:0008152 GO:0016788	49.5926	-1.56281	0.408712	5.50023e-06	8.3041e-05
Caril.09G000200.1	AT2G33260	Tryptophan/tyrosine permease	PF03222	PTHR32195 PTHR32195:SF12	0	0	0	GO:0003333 GO:0006865 GO:0016020	79.9424	-1.56252	0.282737	3.09578e-09	1.03201e-07
Caril.13G098100.1	0	0	PF00230	PTHR19139 PTHR19139:SF55	0	KOG0223	K09873	GO:0005215 GO:0006810 GO:0016020	2400.1	-1.5615	0.447503	1.57006e-05	0.000205203
Caril.02G087900.1	0	0	0	PTHR35725 PTHR35725:SF2	0	0	0	0	22.5232	-1.55971	0.6244	0.000195814	0.00170741
Caril.15G097700.1	AT4G29090	Ribonuclease H-like superfamily protein	PF00078	PTHR19446 PTHR19446:SF340	EC:2.7.7.49	0	0	GO:0003676	6.62978	-1.5571	1.06566	0.00168285	0.00995134
Caril.10G163500.1	AT2G40435	0	0	PTHR31945 PTHR31945:SF21	0	0	0	GO:0008152 GO:0016597 GO:0046983	11.6686	-1.55615	0.575405	0.000122474	0.00116079
Caril.05G135000.1	AT1G14185	Glucose-methanol-choline (GMC) oxidoreductase family protein	PF00732 PF05199	PTHR11552 PTHR11552:SF140	EC:4.1.2.10	KOG1238	0	GO:0016614 GO:0050660 GO:0055114	28.8413	-1.55599	0.38343	2.4481e-06	4.08049e-05
Caril.03G056600.1	AT3G02580	sterol 1	PF04116	PTHR11863 PTHR11863:SF33	EC:1.14.21.6	KOG0872	K00227	GO:0005506 GO:0006633 GO:0016491 GO:0055114	13.0713	-1.55261	0.53574	7.71878e-05	0.000786549
Caril.12G042900.1	AT3G48550	0	0	PTHR34946	0	0	0	0	2.23975	-1.55164	1.08479	0.00179418	0.0104631
Caril.05G120400.1	AT1G68890	magnesium ion binding;thiamin pyrophosphate binding;hydro-lyases;catalytics;2-succinyl-5-enolpyruvyl-6-hydroxy-3-cyclohexene-1-carboxylic-acid synthases	PF00561 PF02775 PF02776 PF13378 PF16582	PTHR18968 PTHR18968:SF114	EC:2.2.1.9 EC:4.2.1.113 EC:4.2.99.20	KOG1223	K14759	GO:0003824 GO:0009234 GO:0030976 GO:0070204	958.022	-1.54859	0.323291	1.24328e-07	2.95012e-06
Caril.12G081500.1	AT4G23820	Pectin lyase-like superfamily protein	PF12708	PTHR31339 PTHR31339:SF3	0	0	0	0	153.593	-1.54811	0.402136	5.07244e-06	7.75553e-05
Caril.11G197900.1	AT5G55730	FASCICLIN-like arabinogalactan 1	PF02469	PTHR32382 PTHR32382:SF4	0	0	0	0	1117.97	-1.54806	0.406417	5.80856e-06	8.69514e-05
Caril.15G057700.1	0	0	0	PTHR10891 PTHR10891:SF592	0	0	0	GO:0005509	19.4067	-1.5477	0.642149	0.000239549	0.00202208
Caril.04G104700.1	AT5G48740	Leucine-rich repeat protein kinase family protein	PF00069 PF12819 PF13855	PTHR27003 PTHR27003:SF61	EC:2.7.11.1	KOG1187	0	GO:0004672 GO:0004713 GO:0005515 GO:0005524 GO:0006468	24.7409	-1.54723	0.483565	3.57009e-05	0.00041056
Caril.03G158700.1	AT4G03210	xyloglucan endotransglucosylase/hydrolase 9	PF00722 PF06955	PTHR31062 PTHR31062:SF11	EC:2.4.1.207	0	K08235	GO:0004553 GO:0005618 GO:0005975 GO:0006073 GO:0010411 GO:0016762 GO:0042546 GO:0048046	1060.53	-1.54602	0.432745	1.23074e-05	0.000166971
Caril.11G108800.1	AT1G64690	branchless trichome	0	PTHR31071 PTHR31071:SF10	0	0	0	0	23.7724	-1.54149	0.522829	6.85262e-05	0.000711841
Caril.02G164700.1	AT3G61050	Calcium-dependent lipid-binding (CaLB domain) family protein	PF00168 PF17047	PTHR10774 PTHR10774:SF51	0	KOG1030	0	GO:0005515 GO:0006355 GO:0006950	190.468	-1.53998	0.296312	1.77735e-08	5.07289e-07
Caril.12G088400.1	0	0	0	PTHR35125 PTHR35125:SF2	0	0	0	0	95.5632	-1.53975	0.469281	2.86919e-05	0.000340003
Caril.10G161500.1	AT5G01710	methyltransferases	PF05050 PF08241	PTHR10108 PTHR10108:SF885	0	0	0	GO:0008152 GO:0008168	304.535	-1.5388	0.347535	5.95803e-07	1.19038e-05
Caril.01G191300.1	AT4G14650	0	0	0	0	0	0	0	9.69456	-1.53844	0.711188	0.000410331	0.00312033
Caril.06G151500.1	AT2G01080	Late embryogenesis abundant (LEA) hydroxyproline-rich glycoprotein family	PF03168	PTHR31234 PTHR31234:SF8	0	0	0	0	70.5133	-1.53706	0.375361	2.15781e-06	3.65765e-05
Caril.06G083800.1	0	0	PF00415 PF01363 PF08381 PF13713	PTHR22870 PTHR22870:SF187	0	KOG1427	0	GO:0046872	25.839	-1.53687	0.630645	0.000227289	0.00193402
Caril.13G091500.1	AT2G39700	expansin A4	PF01357 PF03330	PTHR31867 PTHR31867:SF9	0	0	0	GO:0005576 GO:0009664	522.613	-1.53574	0.376712	2.30656e-06	3.87474e-05
Caril.03G048900.1	0	0	0	PTHR34677 PTHR34677:SF2	0	0	0	0	24.2213	-1.53444	0.524042	7.2309e-05	0.000745708
Caril.14G001200.1	AT1G03940	HXXXD-type acyl-transferase family protein	PF02458	PTHR31625 PTHR31625:SF2	EC:2.3.1.153	0	0	GO:0016747	47.3148	-1.53339	0.332115	2.69931e-07	5.87904e-06
Caril.04G104200.1	AT3G07120	RING/U-box superfamily protein	PF13920	PTHR12183 PTHR12183:SF11	0	KOG4172	0	GO:0005515 GO:0008270	15.5231	-1.52936	0.432113	1.36932e-05	0.000182992
Caril.01G237600.1	0	0	PF00134	PTHR10177 PTHR10177:SF239	0	0	0	0	19.3741	-1.52844	0.594684	0.000169439	0.00152353
Caril.03G207400.1	AT5G56880	0	0	PTHR37265 PTHR37265:SF1	0	0	0	0	1.70126	-1.52311	0.940117	0.00126565	0.00785634
Caril.08G133800.1	0	0	PF01095	PTHR31321 PTHR31321:SF25	EC:3.1.1.11	0	K01051	GO:0005618 GO:0030599 GO:0042545	4.65023	-1.51792	1.13753	0.00221918	0.0123848
Caril.13G011600.1	AT2G38750	annexin 4	PF00191	PTHR10502 PTHR10502:SF104	0	KOG0819	K17099	GO:0005509 GO:0005544	252.472	-1.51605	0.435843	1.64849e-05	0.000213683
Caril.04G187500.1	AT1G04030	0	0	PTHR33318 PTHR33318:SF3	0	0	0	0	167.259	-1.51497	0.404472	7.22611e-06	0.000105742
Caril.10G047300.1	AT4G04930	fatty acid desaturase family protein	PF00487 PF08557	PTHR12879 PTHR12879:SF8	0	0	K04712	GO:0006629 GO:0016021 GO:0030148 GO:0042284	47.4894	-1.51376	0.436037	1.683e-05	0.000217217
Caril.02G008500.1	AT5G67070	ralf-like 34	PF05498	PTHR33136 PTHR33136:SF7	0	0	0	0	66.2838	-1.51328	0.358529	1.35966e-06	2.44731e-05
Caril.09G070900.1	0	0	PF00281 PF00673	PTHR11994 PTHR11994:SF14	0	KOG0397	K02868	GO:0003735 GO:0005840 GO:0006412	79.7543	-1.51275	0.482341	4.28558e-05	0.000479949
Caril.07G064400.1	0	0	PF03096	PTHR11034 PTHR11034:SF24	0	KOG2931	0	0	116.046	-1.51058	0.354331	1.15665e-06	2.11751e-05
Caril.12G120500.1	AT2G25060	early nodulin-like protein 14	PF02298	PTHR33021 PTHR33021:SF8	0	0	0	GO:0009055	28.3961	-1.50934	0.546941	0.000110188	0.00105772
Caril.08G014200.1	0	0	PF08392 PF08541	PTHR31561 PTHR31561:SF19	EC:2.3.1.119 EC:2.3.1.199	0	K15397	GO:0003824 GO:0006633 GO:0008152 GO:0008610 GO:0016020 GO:0016747	56.4964	-1.50616	0.379188	3.37913e-06	5.45679e-05
Caril.01G267100.1	0	0	0	PTHR36619 PTHR36619:SF2	0	0	0	0	2.72209	-1.50249	1.1049	0.00214497	0.0120537
Caril.02G011200.1	AT5G66870	ASYMMETRIC LEAVES 2-like 1	PF03195	PTHR31301 PTHR31301:SF22	0	0	0	0	2.08135	1.50338	0.618025	0.000234176	0.00198364
Caril.06G085100.1	0	0	PF13417	PTHR11260 PTHR11260:SF221	EC:2.5.1.18	KOG0406	0	GO:0005515	1.38618	1.50417	0.687222	0.000397656	0.00303782
Caril.03G211500.1	0	0	PF01546 PF07687	PTHR11014 PTHR11014:SF55	0	0	0	GO:0008152 GO:0016787	5.95271	1.50976	0.539057	9.98406e-05	0.000972732
Caril.04G085100.1	0	0	0	0	0	0	0	0	82.6345	1.51164	0.351286	9.89875e-07	1.84947e-05
Caril.09G215000.1	0	0	PF00210	PTHR11431 PTHR11431:SF44	EC:1.16.3.1	KOG2332	K00522	GO:0006826 GO:0006879 GO:0008199	713.934	1.51265	0.463613	3.04883e-05	0.000358683
Caril.04G117100.1	AT1G05280	Protein of unknown function (DUF604)	PF02434	PTHR10811 PTHR10811:SF19	EC:2.4.1.222	KOG2246	0	GO:0016020 GO:0016757	100.733	1.51554	0.218842	5.55703e-13	3.19652e-11
Caril.03G018000.1	0	0	PF02365	PTHR31744 PTHR31744:SF7	0	0	0	GO:0003677 GO:0006355	107.111	1.51586	0.154488	1.48014e-23	2.03479e-21
Caril.15G167600.1	AT2G18370	Bifunctional inhibitor/lipid-transfer protein/seed storage 2S albumin superfamily protein	PF00234	PTHR33076 PTHR33076:SF4	0	0	0	GO:0006869 GO:0008289	1.76376	1.51619	0.966051	0.00140794	0.00857789
Caril.04G074300.1	AT1G16120	wall associated kinase-like 1	PF00069 PF08488 PF13947	PTHR27005 PTHR27005:SF7	EC:2.7.11.1	KOG1187	0	GO:0004672 GO:0004674 GO:0004713 GO:0005524 GO:0006468 GO:0016021 GO:0030247	234.624	1.51849	0.49185	4.86088e-05	0.000535572
Caril.01G044900.1	AT5G65400	alpha/beta-Hydrolases superfamily protein	PF03959	PTHR22778 PTHR22778:SF25	0	KOG2551	0	0	613.376	1.51945	0.217172	3.35536e-13	2.03145e-11
Caril.05G065900.1	0	0	PF00561	PTHR10992 PTHR10992:SF838	EC:3.1.1.23	KOG1454	0	GO:0003824	5.95858	1.52095	0.55132	0.000109772	0.00105524
Caril.15G043500.1	0	0	0	PTHR33735 PTHR33735:SF1	0	0	0	0	328.079	1.52172	0.231915	6.44517e-12	3.19794e-10
Caril.11G039900.1	AT4G08850	Leucine-rich repeat receptor-like protein kinase family protein	PF00069 PF08263 PF13855	PTHR27000 PTHR27000:SF196	EC:2.7.11.1	KOG1187	0	GO:0004672 GO:0004713 GO:0005515 GO:0005524 GO:0006468	200.317	1.52569	0.383585	3.29804e-06	5.34265e-05
Caril.11G153100.1	AT1G53430	Leucine-rich repeat transmembrane protein kinase	PF00560 PF07714 PF11721	PTHR27006 PTHR27006:SF35	EC:2.7.11.1	KOG1187	0	GO:0004672 GO:0004713 GO:0005515 GO:0005524 GO:0006468	100.877	1.5264	0.377163	2.57524e-06	4.26403e-05
Caril.15G054700.1	0	0	PF00128	PTHR10357 PTHR10357:SF148	EC:3.2.1.1	0	0	GO:0003824 GO:0005975 GO:0043169	351.684	1.52746	0.210699	5.40927e-14	3.53953e-12
Caril.10G007800.1	0	0	PF00657	PTHR22835 PTHR22835:SF216	0	0	0	GO:0016788	143.71	1.52778	0.598335	0.000176084	0.00157384
Caril.11G002600.1	0	0	0	0	0	0	0	0	110.059	1.52793	0.314442	9.17351e-08	2.23877e-06
Caril.12G018100.1	AT1G18890	calcium-dependent protein kinase 1	PF07714 PF13499	PTHR24349 PTHR24349:SF167	EC:2.7.11.1	KOG0032	K13412	GO:0004672 GO:0004713 GO:0005509 GO:0005524 GO:0006468	26.5179	1.52845	0.231121	4.5397e-12	2.30594e-10
Caril.06G069600.1	AT1G60810	ATP-citrate lyase A-2	PF08442 PF16114	PTHR23118	EC:2.3.3.8	KOG1254	K01648	0	164.51	1.53019	0.207836	2.344e-14	1.57859e-12
Caril.06G071400.1	0	0	PF00249	PTHR10641 PTHR10641:SF675	0	KOG0048	K09422	GO:0003677	1.25839	1.5335	0.94468	0.00124717	0.00776896
Caril.11G144900.1	0	0	PF00067	PTHR24298 PTHR24298:SF136	0	KOG0156	0	GO:0004497 GO:0005506 GO:0016705 GO:0020037 GO:0055114	44.5203	1.53405	0.589803	0.000157459	0.00143257
Caril.16G087100.1	AT1G73830	BR enhanced expression 3	PF00010	PTHR12565 PTHR12565:SF94	0	0	0	GO:0046983	14.8515	1.53444	0.311147	6.51898e-08	1.6445e-06
Caril.07G167300.1	AT1G28220	purine permease 3	PF16913	PTHR31376 PTHR31376:SF1	0	KOG2234	0	GO:0005215 GO:0016021	4.38734	1.53484	0.591243	0.000159197	0.001444
Caril.05G134500.1	0	0	PF13499	PTHR10891 PTHR10891:SF574	0	KOG0027	K02183	GO:0005509	6.94153	1.535	0.357565	1.02203e-06	1.9003e-05
Caril.14G122500.1	0	0	PF04554	0	0	0	0	GO:0005199 GO:0009664	517.11	1.53555	0.467078	2.82309e-05	0.000335336
Caril.14G082000.1	0	0	0	PTHR33191 PTHR33191:SF6	0	0	0	0	101.932	1.53581	0.47895	3.52022e-05	0.000406112
Caril.04G095800.1	AT4G39830	Cupredoxin superfamily protein	PF00394 PF07731 PF07732	PTHR11709 PTHR11709:SF122	EC:1.10.3.2 EC:1.10.3.3	KOG1263	0	GO:0005507 GO:0005576 GO:0016491 GO:0055114	126.722	1.53584	0.500207	5.04137e-05	0.00055086
Caril.03G105200.1	AT1G16120	wall associated kinase-like 1	PF07714 PF13947	PTHR27005 PTHR27005:SF7	EC:2.7.11.1	KOG1187	0	GO:0004672 GO:0004713 GO:0005524 GO:0006468 GO:0030247	5.66047	1.5372	0.713268	0.00041773	0.00316775
Caril.14G134500.1	AT1G58170	Disease resistance-responsive (dirigent-like protein) family protein	PF03018	PTHR21495 PTHR21495:SF77	0	0	0	0	383.979	1.53948	0.236104	8.23095e-12	4.04383e-10
Caril.04G154100.1	0	0	PF07714	PTHR27000 PTHR27000:SF155	EC:2.7.11.1	KOG0472	0	GO:0004672 GO:0004713 GO:0005515 GO:0005524 GO:0006468	12.1541	1.53954	0.29749	1.98652e-08	5.61113e-07
Caril.05G134800.1	0	0	0	PTHR33474 PTHR33474:SF6	0	0	0	0	44.9715	1.54106	0.16881	9.53873e-21	1.04331e-18
Caril.08G045700.1	AT4G08850	Leucine-rich repeat receptor-like protein kinase family protein	PF00069 PF00560 PF08263 PF13855	PTHR27000 PTHR27000:SF196	EC:2.7.11.1	KOG1187	0	GO:0004672 GO:0004713 GO:0005515 GO:0005524 GO:0006468	263.917	1.54469	0.354201	7.77735e-07	1.50219e-05
Caril.12G101900.1	AT4G22730	Leucine-rich repeat protein kinase family protein	PF00560 PF07714 PF08263 PF13855	PTHR27008 PTHR27008:SF29	EC:2.7.11.1	KOG1187	0	GO:0004672 GO:0004713 GO:0005515 GO:0005524 GO:0006468	27.8191	1.5458	0.304776	3.29578e-08	8.81886e-07
Caril.14G086000.1	0	0	PF00067	PTHR24298 PTHR24298:SF136	0	KOG0156	0	GO:0004497 GO:0005506 GO:0016705 GO:0020037 GO:0055114	23.2533	1.5522	1.10952	0.0019043	0.0109771
Caril.06G170200.1	0	0	0	0	0	0	0	0	0.960092	1.55589	1.34614	0.00292398	0.0153304
Caril.08G056100.1	AT5G49700	Predicted AT-hook DNA-binding family protein	PF03479	PTHR31100 PTHR31100:SF1	0	0	0	0	39.0938	1.55831	0.302333	2.17055e-08	6.06802e-07
Caril.14G053000.1	0	0	0	PTHR23092 PTHR23092:SF30	EC:2.7.7.19	KOG1906	0	0	43.5373	1.56049	0.22618	6.18205e-13	3.51556e-11
Caril.01G249100.1	AT3G10120	(1 of 3) PTHR33148:SF2 - EMB	PF14009	PTHR33148 PTHR33148:SF2	0	0	0	0	109.751	1.56509	0.219534	1.2084e-13	7.62922e-12
Caril.07G204500.1	AT5G25620	Flavin-binding monooxygenase family protein	PF00743	PTHR23023 PTHR23023:SF37	EC:1.14.13.168	KOG1399	K11816	GO:0004499 GO:0016491 GO:0050660 GO:0050661 GO:0055114	3.59171	1.56544	0.557987	9.59714e-05	0.000940846
Caril.03G249800.1	0	0	PF01490	PTHR22950 PTHR22950:SF279	0	KOG1303	0	0	52.985	1.56732	0.489516	3.51861e-05	0.000406112
Caril.09G077100.1	0	0	PF12734	PTHR31568 PTHR31568:SF17	0	0	0	0	10.1317	1.56744	0.431235	1.00802e-05	0.000140312
Caril.05G208900.1	0	0	PF00067	PTHR24298 PTHR24298:SF45	0	KOG0156	0	GO:0004497 GO:0005506 GO:0016705 GO:0020037 GO:0055114	122.979	1.56831	0.243161	1.24643e-11	6.01518e-10
Caril.07G184800.1	AT2G18700	trehalose phosphatase/synthase 11	PF00982 PF02358	PTHR10788 PTHR10788:SF30	EC:2.4.1.15 EC:3.1.3.12	0	K16055	GO:0003824 GO:0005992 GO:0008152	596.952	1.56833	0.251252	4.66892e-11	2.04865e-09
Caril.12G009700.1	AT1G74360	Leucine-rich repeat protein kinase family protein	PF00069 PF08263 PF13855	PTHR27000 PTHR27000:SF54	EC:2.7.10.1 EC:2.7.11.1	KOG1187	0	GO:0004672 GO:0004713 GO:0005515 GO:0005524 GO:0006468	28.1299	1.56845	0.299806	1.45596e-08	4.17947e-07
Caril.14G018800.1	AT5G46970	Plant invertase/pectin methylesterase inhibitor superfamily protein	PF04043	PTHR31707 PTHR31707:SF53	EC:3.1.1.11	0	0	GO:0004857	16.0164	1.57289	0.47524	2.6145e-05	0.000314801
Caril.04G181500.1	AT2G38870	Serine protease inhibitor, potato inhibitor I-type family protein	PF00280	PTHR33091 PTHR33091:SF14	0	0	0	GO:0004867 GO:0009611	17.8589	1.57301	0.318003	5.90281e-08	1.4979e-06
Caril.09G072900.1	0	0	PF05678	PTHR33179 PTHR33179:SF1	0	0	0	0	10.7552	1.574	0.394787	3.1303e-06	5.11237e-05
Caril.11G034800.1	AT5G40010	AAA-ATPase 1	PF00004 PF14363	PTHR23070 PTHR23070:SF5	0	0	0	GO:0005524	52.2786	1.5744	0.390677	2.68688e-06	4.43409e-05
Caril.04G136200.1	AT4G21410	cysteine-rich RLK (RECEPTOR-like protein kinase) 29	PF01657 PF07714	PTHR27002 PTHR27002:SF122	EC:2.7.11.1	KOG1187	0	GO:0004672 GO:0004713 GO:0005524 GO:0006468	15.9135	1.57606	0.447468	1.41554e-05	0.000188124
Caril.07G066700.1	0	0	PF13499	PTHR23050 PTHR23050:SF177	0	KOG0027	0	GO:0005509	24.8347	1.5766	0.451296	1.54116e-05	0.000201955
Caril.06G064800.1	AT2G02580	cytochrome P450, family 71, subfamily B, polypeptide 9	PF00067	PTHR24298 PTHR24298:SF86	EC:1.14.13.68	KOG0156	0	GO:0004497 GO:0005506 GO:0016705 GO:0020037 GO:0055114	7.82119	1.5778	0.46302	1.97834e-05	0.000248799
Caril.10G026600.1	AT3G12120	fatty acid desaturase 2	PF00487 PF11960	PTHR32100 PTHR32100:SF16	EC:1.3.1.35	0	K10256	GO:0006629 GO:0016717 GO:0055114	149.302	1.57977	0.240863	5.99459e-12	2.9992e-10
Caril.15G120600.1	AT3G18180	Glycosyltransferase family 61 protein	PF04577	PTHR20961 PTHR20961:SF5	EC:2.4.1.255	KOG4698	0	GO:0016757	0.806952	1.5806	1.07012	0.00160003	0.00954634
Caril.13G014500.1	0	0	0	PTHR38928	0	0	0	0	0.855075	1.58133	1.09542	0.00170535	0.0100546
Caril.13G058500.1	0	0	PF00067	PTHR24282 PTHR24282:SF11	0	KOG0157	0	GO:0004497 GO:0005506 GO:0016705 GO:0020037 GO:0055114	451.748	1.58483	0.264816	2.19636e-10	8.70672e-09
Caril.13G176500.1	0	0	PF03106	PTHR31221 PTHR31221:SF16	0	0	0	GO:0003700 GO:0006355 GO:0043565	48.6563	1.58795	0.200272	2.64049e-16	2.12152e-14
Caril.08G041400.1	AT4G30410	sequence-specific DNA binding transcription factors	0	PTHR33124 PTHR33124:SF5	0	0	0	GO:0046983	11.3667	1.58912	0.454953	1.53521e-05	0.000201263
Caril.05G105400.1	AT5G13220	jasmonate-zim-domain protein 10	PF06200 PF09425	PTHR33077 PTHR33077:SF6	0	0	K13464	0	295.09	1.5921	0.168923	5.27801e-22	6.42994e-20
Caril.13G097900.1	AT5G59790	Domain of unknown function (DUF966)	PF06136	PTHR31083 PTHR31083:SF4	0	0	0	0	18.7595	1.5942	0.210244	3.93028e-15	2.88693e-13
Caril.06G175800.1	0	0	0	PTHR38386	0	0	0	0	55.3647	1.59528	0.326317	7.60768e-08	1.89996e-06
Caril.07G177700.1	0	0	PF00560 PF08263 PF13855	PTHR27000	EC:2.7.11.1	KOG0472	0	GO:0005515	10.4452	1.59626	0.478959	2.42562e-05	0.000295863
Caril.09G079900.1	AT4G21410	cysteine-rich RLK (RECEPTOR-like protein kinase) 29	PF01657 PF07714	PTHR27002 PTHR27002:SF122	EC:2.7.11.1	KOG1187	0	GO:0004672 GO:0004713 GO:0005524 GO:0006468	3.02284	1.59692	0.70194	0.000311341	0.00249347
Caril.05G207100.1	0	0	PF00560 PF08263 PF13855	PTHR27004 PTHR27004:SF27	EC:2.7.11.1	KOG0472	0	GO:0005515	53.3162	1.60262	0.506309	3.81425e-05	0.000434356
Caril.09G080100.1	AT4G21410	cysteine-rich RLK (RECEPTOR-like protein kinase) 29	PF01657 PF07714	PTHR27002 PTHR27002:SF122	EC:2.7.11.1	KOG1187	0	GO:0004672 GO:0004713 GO:0005524 GO:0006468	24.4813	1.60344	0.407219	3.66755e-06	5.87141e-05
Caril.01G301500.1	0	0	PF00141	PTHR31388	EC:1.11.1.7	0	K00430	GO:0004601 GO:0006979 GO:0020037 GO:0055114	264.574	1.60628	0.30065	7.86032e-09	2.38427e-07
Caril.02G160900.1	AT5G10970	C2H2 and C2HC zinc fingers superfamily protein	0	0	0	0	0	GO:0046872	40.5043	1.61227	0.370956	7.93994e-07	1.52966e-05
Caril.05G013900.1	AT2G14960	Auxin-responsive GH3 family protein	PF03321	PTHR31901 PTHR31901:SF7	0	0	K14487	0	234.404	1.61235	0.251703	1.53515e-11	7.3376e-10
Caril.16G068300.1	AT5G21280	hydroxyproline-rich glycoprotein family protein	0	PTHR37256 PTHR37256:SF1	0	0	0	0	2.62465	1.61429	0.639865	0.000179337	0.0015972
Caril.12G038600.1	AT1G74170	receptor like protein 13	PF00560 PF08263	PTHR27004 PTHR27004:SF29	EC:2.7.11.1	KOG0472	0	GO:0005515	81.2534	1.61469	0.341594	1.5728e-07	3.6398e-06
Caril.06G063500.1	AT1G24430	HXXXD-type acyl-transferase family protein	PF02458	PTHR31623 PTHR31623:SF3	EC:2.3.1.160	0	0	GO:0016747	9.78797	1.61611	0.389619	1.70616e-06	2.98667e-05
Caril.15G054800.1	0	0	PF07821	PTHR10357 PTHR10357:SF153	EC:3.2.1.1	0	0	GO:0003824 GO:0004556 GO:0005509 GO:0005975	845.171	1.6162	0.210903	2.01194e-15	1.52262e-13
Caril.02G101500.1	0	0	PF00182	PTHR22595 PTHR22595:SF61	EC:3.2.1.14	0	0	GO:0004568 GO:0006032 GO:0016998	144.139	1.61677	0.540207	5.90644e-05	0.000628587
Caril.11G173700.1	AT4G27290	S-locus lectin protein kinase family protein	PF00954 PF01453 PF07714 PF08276 PF11883	PTHR27002 PTHR27002:SF97	EC:2.7.11.1	KOG1187	0	GO:0004672 GO:0004674 GO:0004713 GO:0005524 GO:0006468 GO:0048544	52.8184	1.61787	0.560341	7.66317e-05	0.000781724
Caril.05G202400.1	0	0	PF13639	PTHR14155 PTHR14155:SF175	0	0	0	GO:0005515 GO:0008270	0.776576	1.62048	1.03508	0.00130424	0.00804584
Caril.11G114200.1	AT4G10850	Nodulin MtN3 family protein	PF03083	PTHR10791 PTHR10791:SF41	0	KOG1623	K15382	0	7.49484	1.62147	0.676747	0.000236179	0.0019972
Caril.07G214200.1	0	0	PF03171 PF14226	PTHR10209 PTHR10209:SF197	EC:1.14.11.15	KOG0143	K04124	GO:0016491 GO:0055114	0.792927	1.62291	1.3019	0.00235267	0.0129473
Caril.09G150300.1	AT1G61680	terpene synthase 14	PF01397 PF03936	PTHR31225 PTHR31225:SF0	EC:4.2.3.48	0	0	GO:0000287 GO:0008152 GO:0010333 GO:0016829	0.90575	1.6232	1.29769	0.00233511	0.0128712
Caril.03G169900.1	AT4G03540	Uncharacterised protein family (UPF0497)	PF04535	PTHR11615 PTHR11615:SF129	0	0	0	0	31.2845	1.62447	0.257809	2.93343e-11	1.32998e-09
Caril.05G147200.1	AT1G10480	zinc finger protein 5	0	0	0	0	0	GO:0046872	10.2372	1.62678	0.276834	3.91231e-10	1.47667e-08
Caril.10G060300.1	AT5G45780	Leucine-rich repeat protein kinase family protein	PF00069 PF00560 PF08263	PTHR27001 PTHR27001:SF104	EC:2.7.11.1	KOG1187	0	GO:0004672 GO:0004713 GO:0005515 GO:0005524 GO:0006468	7.65118	1.62679	0.293783	2.68885e-09	9.05417e-08
Caril.13G055200.1	0	0	0	PTHR12655 PTHR12655:SF3	EC:3.1.2.2 EC:3.1.2.20	KOG2763	0	0	6.98601	1.628	0.808424	0.000527321	0.00382767
Caril.12G096100.1	AT1G12630	Integrase-type DNA-binding superfamily protein	PF00847	PTHR31985 PTHR31985:SF21	0	0	0	GO:0003677 GO:0003700 GO:0006355	1.32813	1.62841	0.884757	0.000750487	0.00512331
Caril.09G148200.1	AT2G43000	NAC domain containing protein 42	PF02365	PTHR31719 PTHR31719:SF5	0	0	0	GO:0003677 GO:0006355	15.0744	1.63002	0.296696	3.39541e-09	1.12082e-07
Caril.03G012000.1	AT1G76690	12-oxophytodienoate reductase 2	PF00724	PTHR22893 PTHR22893:SF44	EC:1.3.1.42	KOG0134	K05894	GO:0010181 GO:0016491 GO:0055114	440.894	1.63049	0.186701	2.73065e-19	2.69194e-17
Caril.07G199300.1	AT5G25880	NADP-malic enzyme 3	PF00390 PF03949	PTHR23406 PTHR23406:SF11	EC:1.1.1.40	0	K00029	GO:0004470 GO:0004471 GO:0006108 GO:0051287 GO:0055114	173.624	1.63244	0.184347	9.17715e-20	9.35476e-18
Caril.10G073500.1	AT1G62340	PA-domain containing subtilase family protein	PF00082	PTHR10795 PTHR10795:SF390	EC:3.4.14.10	0	0	GO:0004252 GO:0006508	1.77801	1.63352	0.935565	0.000903945	0.00598549
Caril.13G134400.1	AT2G27480	Calcium-binding EF-hand family protein	PF13202 PF13405	PTHR10183 PTHR10183:SF299	0	KOG0037	K13448	GO:0005509	18.2676	1.63431	0.218893	8.71831e-15	6.17681e-13
Caril.04G092100.1	0	0	PF00067	PTHR24298 PTHR24298:SF157	0	0	K09755	GO:0005506 GO:0016705 GO:0020037 GO:0055114	29.1244	1.63496	0.372001	6.41548e-07	1.27076e-05
Caril.09G083500.1	0	0	PF01657 PF07714	PTHR27002 PTHR27002:SF62	EC:2.7.11.1	KOG1187	0	GO:0004672 GO:0004713 GO:0005524 GO:0006468	155.785	1.63869	0.445769	8.5605e-06	0.000122225
Caril.07G223400.1	AT5G25190	Integrase-type DNA-binding superfamily protein	PF00847	PTHR31194 PTHR31194:SF4	0	0	0	GO:0003677 GO:0003700 GO:0006355	13.6995	1.63897	0.290203	1.43085e-09	5.00364e-08
Caril.10G016200.1	AT5G06320	NDR1/HIN1-like 3	PF03168	PTHR31415 PTHR31415:SF4	0	0	0	0	34.0421	1.6407	0.268569	9.4446e-11	3.95315e-09
Caril.06G068100.1	AT5G40460	(1 of 2) PTHR33142:SF9 - CYCLIN-DEPENDENT PROTEIN KINASE INHIBITOR SMR2-RELATED	0	PTHR33142 PTHR33142:SF2	0	0	0	0	19.6498	1.64172	0.251208	6.24351e-12	3.11334e-10
Caril.08G067000.1	0	0	PF03641	PTHR31223 PTHR31223:SF19	0	0	K06966	0	12.8079	1.64332	0.343015	1.14532e-07	2.73717e-06
Caril.13G087000.1	0	0	PF08659	PTHR24322 PTHR24322:SF425	EC:1.1.1.206	KOG0725	K08081	GO:0008152 GO:0008667 GO:0016491 GO:0019290 GO:0055114	313.409	1.64377	0.354066	2.23082e-07	4.98177e-06
Caril.03G016100.1	0	0	0	0	0	0	0	0	1143.09	1.6481	0.29346	1.68503e-09	5.83801e-08
Caril.01G038100.1	AT4G36610	alpha/beta-Hydrolases superfamily protein	PF12695	PTHR10992 PTHR10992:SF838	EC:3.1.1.23	KOG1454	0	GO:0003824	58.6693	1.64918	0.23579	2.66629e-13	1.62411e-11
Caril.15G059800.1	0	0	PF01734	PTHR32176	0	KOG0513	0	GO:0006629 GO:0008152	0.909296	1.6499	1.28526	0.00215156	0.0120817
Caril.15G060600.1	AT2G15760	Protein of unknown function (DUF1645)	PF07816	PTHR33095 PTHR33095:SF7	0	0	0	0	27.8214	1.65021	0.346317	1.28004e-07	3.02775e-06
Caril.07G118300.1	AT2G47260	WRKY DNA-binding protein 23	PF03106	PTHR31221 PTHR31221:SF23	0	0	0	GO:0003700 GO:0006355 GO:0043565	15.7445	1.65177	0.263174	3.26339e-11	1.46848e-09
Caril.15G039100.1	0	0	0	0	0	0	0	0	351.884	1.65178	0.346184	1.24143e-07	2.94804e-06
Caril.09G206900.1	AT2G38100	proton-dependent oligopeptide transport (POT) family protein	PF00854	PTHR11654 PTHR11654:SF79	0	KOG1237	0	GO:0005215 GO:0006810 GO:0016020	2.45603	1.65374	0.880246	0.00068237	0.0047294
Caril.04G109500.1	AT1G05010	ethylene-forming enzyme	PF03171 PF14226	PTHR10209 PTHR10209:SF193	EC:1.14.17.4	KOG0143	K05933	GO:0016491 GO:0055114	3.41904	1.65374	0.60279	0.000105925	0.00102336
Caril.04G166100.1	0	0	0	0	0	0	0	0	28.2505	1.65398	0.321732	2.09506e-08	5.86246e-07
Caril.03G071000.1	AT1G65890	acyl activating enzyme 12	PF00501 PF13193	PTHR24095 PTHR24095:SF189	EC:6.2.1.12	0	0	GO:0003824 GO:0008152	263.375	1.6547	0.216794	2.33442e-15	1.75339e-13
Caril.03G113500.1	0	0	PF04564	PTHR22849 PTHR22849:SF34	EC:6.3.2.19	0	0	GO:0004842 GO:0005488 GO:0016567	41.0203	1.65512	0.340708	8.28831e-08	2.04606e-06
Caril.11G137300.1	AT4G23030	MATE efflux family protein	PF01554	PTHR11206 PTHR11206:SF127	0	KOG1347	K03327	GO:0006855 GO:0015238 GO:0015297 GO:0016020 GO:0055085	7.0983	1.65863	0.415657	2.95086e-06	4.83247e-05
Caril.11G164100.1	AT3G15350	Core-2/I-branching beta-1,6-N-acetylglucosaminyltransferase family protein	PF02485	PTHR19297 PTHR19297:SF75	0	KOG0799	0	GO:0008375 GO:0016020	148.038	1.65868	0.210442	3.26371e-16	2.60133e-14
Caril.16G090200.1	0	0	PF03492	PTHR31009 PTHR31009:SF7	EC:2.1.1.50	0	0	GO:0008168	8.64761	1.65899	0.42129	3.5485e-06	5.7144e-05
Caril.12G060100.1	AT1G32540	lsd one like 1	PF06943	PTHR31747 PTHR31747:SF1	0	0	0	0	28.3362	1.66188	0.240685	4.87002e-13	2.82848e-11
Caril.01G273100.1	0	0	0	PTHR34130 PTHR34130:SF3	0	0	0	0	3.48812	1.66212	0.547136	5.14797e-05	0.000559795
Caril.08G031000.1	0	0	PF00046 PF02183	PTHR24326 PTHR24326:SF227	0	0	K09338	GO:0003677 GO:0003700 GO:0006355 GO:0043565	14.1215	1.66247	0.253524	5.17614e-12	2.61591e-10
Caril.12G001600.1	AT5G50915	basic helix-loop-helix (bHLH) DNA-binding superfamily protein	PF00010	PTHR12565 PTHR12565:SF90	0	0	0	GO:0046983	4.2903	1.66336	0.444326	6.80388e-06	0.000100199
Caril.01G280800.1	0	0	0	PTHR16223	0	0	0	GO:0046983	1.23398	1.66487	1.06923	0.00128044	0.00792676
Caril.13G049500.1	AT3G25180	cytochrome P450, family 82, subfamily G, polypeptide 1	PF00067	PTHR24298 PTHR24298:SF74	0	KOG0156	0	GO:0004497 GO:0005506 GO:0016705 GO:0020037 GO:0055114	3237.74	1.66568	0.223693	9.43925e-15	6.64049e-13
Caril.02G110000.1	0	0	PF00413 PF01471	PTHR10201 PTHR10201:SF140	EC:3.4.24.12	0	0	GO:0004222 GO:0006508 GO:0008237 GO:0008270 GO:0031012	51.4576	1.66971	0.293057	1.02817e-09	3.66825e-08
Caril.03G138500.1	0	0	PF00005 PF01061	PTHR19241 PTHR19241:SF229	EC:3.6.3.36	KOG0061	0	GO:0005524 GO:0016020 GO:0016887	3.46821	1.66987	0.778656	0.000391208	0.00299772
Caril.02G175700.1	AT2G28500	LOB domain-containing protein 11	PF03195	PTHR31301 PTHR31301:SF14	0	0	0	0	10.9718	1.67088	0.283717	3.3711e-10	1.28699e-08
Caril.03G044200.1	0	0	PF01490	PTHR22950 PTHR22950:SF235	0	KOG1303	0	0	29.9447	1.6711	0.338581	5.63238e-08	1.44319e-06
Caril.01G011400.1	AT4G37290	0	0	PTHR34663 PTHR34663:SF1	0	0	0	0	6.7854	1.673	0.457786	8.99056e-06	0.000127273
Caril.10G007600.1	AT5G03610	GDSL-like Lipase/Acylhydrolase superfamily protein	PF00657	PTHR22835 PTHR22835:SF216	0	0	0	GO:0016788	1249.07	1.67328	0.35087	1.2279e-07	2.92288e-06
Caril.01G080100.1	0	0	PF00891 PF08100	PTHR11746 PTHR11746:SF103	EC:2.1.1.68	KOG3178	K13066	GO:0008168 GO:0008171 GO:0046983	1194.73	1.67365	0.164408	2.42761e-25	3.76959e-23
Caril.13G071700.1	AT2G30090	Acyl-CoA N-acyltransferases (NAT) superfamily protein	PF00583	PTHR23091 PTHR23091:SF221	EC:2.3.1.88	0	0	GO:0008080	36.4225	1.67597	0.387357	8.18704e-07	1.56979e-05
Caril.07G020400.1	AT1G09090	respiratory burst oxidase homolog B	PF01794 PF08022 PF08030 PF08414	PTHR11972 PTHR11972:SF57	EC:1.6.3.1	0	K13447	GO:0004601 GO:0005509 GO:0016020 GO:0016174 GO:0016491 GO:0050664 GO:0055114	120.716	1.68237	0.204115	1.62409e-17	1.44858e-15
Caril.09G149700.1	AT1G61680	terpene synthase 14	PF01397 PF03936	PTHR31225 PTHR31225:SF0	EC:4.2.3.48	0	K15086	GO:0000287 GO:0008152 GO:0010333 GO:0016829	484.531	1.68433	0.307622	3.47207e-09	1.1422e-07
Caril.02G101600.1	0	0	PF00182 PF00187	PTHR22595 PTHR22595:SF37	EC:3.2.1.14	KOG4742	0	GO:0004568 GO:0005975 GO:0006032 GO:0008061 GO:0016998	359.428	1.68519	0.417623	2.4688e-06	4.11042e-05
Caril.02G143000.1	AT1G51800	Leucine-rich repeat protein kinase family protein	PF07714 PF12819 PF13855	PTHR27003 PTHR27003:SF105	EC:2.7.10.1 EC:2.7.11.1	KOG1187	0	GO:0004672 GO:0004713 GO:0005515 GO:0005524 GO:0006468	57.1396	1.68759	0.934865	0.000772533	0.00524071
Caril.05G026300.1	AT4G37850	basic helix-loop-helix (bHLH) DNA-binding superfamily protein	PF00010	PTHR23042 PTHR23042:SF61	0	0	0	GO:0046983	17.1335	1.68829	0.285978	3.00457e-10	1.16487e-08
Caril.12G058100.1	AT2G38740	Haloacid dehalogenase-like hydrolase (HAD) superfamily protein	PF13419	PTHR18901 PTHR18901:SF42	EC:3.1.3.58	KOG2914	0	GO:0008152 GO:0016787	114.152	1.68846	0.536288	3.81469e-05	0.000434356
Caril.05G156900.1	0	0	PF00282	PTHR11999 PTHR11999:SF105	EC:4.1.1.15	0	K01580	GO:0004351 GO:0006536 GO:0016831 GO:0019752 GO:0030170	45.8989	1.68911	0.479348	1.33071e-05	0.000178354
Caril.04G112900.1	0	0	PF03106	PTHR31429 PTHR31429:SF10	0	0	0	GO:0003700 GO:0006355 GO:0043565	204.931	1.68919	0.309393	3.75305e-09	1.22522e-07
Caril.15G021500.1	AT1G77120	alcohol dehydrogenase 1	PF00107 PF08240	PTHR11695 PTHR11695:SF576	EC:1.1.1.1	0	K00001 K18857	GO:0008270 GO:0016491 GO:0055114	250.736	1.69229	0.213248	1.95352e-16	1.59959e-14
Caril.07G081500.1	0	0	PF03140	PTHR31549 PTHR31549:SF2	0	0	0	0	4.78455	1.69375	0.615976	0.000102078	0.000991616
Caril.01G052500.1	0	0	PF00027 PF00520	PTHR10217 PTHR10217:SF465	0	0	0	GO:0005216 GO:0006811 GO:0016020 GO:0055085	32.4178	1.69615	0.36875	2.56072e-07	5.62627e-06
Caril.05G033500.1	AT2G14095	(1 of 1) PTHR33735:SF4 - EXPRESSED PROTEIN	0	PTHR33735 PTHR33735:SF4	0	0	0	0	16.0945	1.69656	0.296308	8.3768e-10	3.01374e-08
Caril.03G138400.1	0	0	PF00005 PF01061	PTHR19241 PTHR19241:SF229	EC:3.6.3.36	KOG0061	0	GO:0005524 GO:0016020 GO:0016887	1.56543	1.69834	0.95292	0.000802563	0.00541712
Caril.10G127400.1	AT2G36890	Duplicated homeodomain-like superfamily protein	PF00249	PTHR10641 PTHR10641:SF561	0	0	0	GO:0003677	23.1062	1.69941	0.288626	3.23274e-10	1.24208e-08
Caril.05G235000.1	AT1G68320	myb domain protein 62	PF00249	PTHR10641 PTHR10641:SF581	0	KOG0048	K09422	GO:0003677	28.0689	1.70089	0.29739	8.62171e-10	3.09813e-08
Caril.08G141800.1	AT4G39330	cinnamyl alcohol dehydrogenase 9	PF00107 PF08240	PTHR11695 PTHR11695:SF497	EC:1.1.1.195	KOG0023	K00083	GO:0008270 GO:0016491 GO:0055114	11.7652	1.70163	0.599884	8.27382e-05	0.000831619
Caril.02G107700.1	0	0	0	0	0	0	0	0	0.599986	1.7035	0.976489	0.000861803	0.0057458
Caril.14G054100.1	0	0	PF03195	PTHR31301 PTHR31301:SF2	0	0	0	0	38.038	1.70718	0.284873	1.70146e-10	6.87211e-09
Caril.06G114600.1	0	0	PF00069 PF00139	PTHR27007 PTHR27007:SF48	EC:2.7.11.1	KOG1187	0	GO:0004672 GO:0004713 GO:0005524 GO:0006468 GO:0030246	33.2418	1.70797	0.249723	6.94701e-13	3.91344e-11
Caril.09G152400.1	AT4G21380	receptor kinase 3	PF00954 PF01453 PF07714 PF08276 PF11883 PF12398	PTHR27002 PTHR27002:SF93	EC:2.7.11.1	KOG1187	0	GO:0004672 GO:0004674 GO:0004713 GO:0005524 GO:0006468 GO:0048544	97.4423	1.7083	0.225105	2.88028e-15	2.1526e-13
Caril.04G157100.1	AT4G28890	RING/U-box superfamily protein	PF13639	PTHR14155 PTHR14155:SF95	0	0	K10664	GO:0005515 GO:0008270	18.5284	1.70881	0.291003	3.49078e-10	1.3276e-08
Caril.07G212700.1	AT5G25560	CHY-type/CTCHY-type/RING-type Zinc finger protein	PF05495 PF13639 PF14599	PTHR21319 PTHR21319:SF15	EC:6.3.2.19	KOG1940	K10144	GO:0005515 GO:0008270	1357.95	1.7098	0.183944	1.32397e-21	1.54389e-19
Caril.02G112600.1	0	0	PF00560 PF08263 PF13855	PTHR27004 PTHR27004:SF3	0	KOG0472	0	GO:0005515	275.66	1.71049	0.368102	2.05018e-07	4.62316e-06
Caril.16G099500.1	AT1G73480	alpha/beta-Hydrolases superfamily protein	PF12695	PTHR11614 PTHR11614:SF97	EC:2.3.1.22	KOG1455	0	0	56.0651	1.71081	0.208228	1.88233e-17	1.66406e-15
Caril.10G026500.1	AT3G58000	VQ motif-containing protein	PF05678	PTHR33143 PTHR33143:SF12	0	0	0	0	1.00943	1.71207	0.863711	0.000531627	0.00385491
Caril.10G113000.1	AT1G11330	S-locus lectin protein kinase family protein	PF00954 PF01453 PF07714 PF08276	PTHR27002 PTHR27002:SF84	EC:2.7.11.1	KOG1187	0	GO:0004672 GO:0004674 GO:0004713 GO:0005524 GO:0006468 GO:0048544	72.1261	1.71239	0.46603	8.25037e-06	0.000118588
Caril.06G009000.1	0	0	PF00520	PTHR10217 PTHR10217:SF465	0	0	0	GO:0005216 GO:0006811 GO:0016020 GO:0055085	12.6619	1.71255	0.952597	0.000770404	0.00523187
Caril.01G206000.1	AT3G13040	myb-like HTH transcriptional regulator family protein	PF00249 PF14379	PTHR31314 PTHR31314:SF8	0	0	0	GO:0003677	36.6562	1.71417	0.282735	1.09695e-10	4.54066e-09
Caril.03G134800.1	AT5G65160	tetratricopeptide repeat (TPR)-containing protein	PF07719 PF13414	PTHR22904 PTHR22904:SF358	0	KOG0548	K09527	GO:0005515	1.87625	1.71781	0.582485	6.23809e-05	0.000660832
Caril.13G021100.1	AT5G47070	Protein kinase superfamily protein	PF07714	PTHR27001 PTHR27001:SF228	EC:2.7.10.2 EC:2.7.11.1	KOG1187	0	GO:0004672 GO:0004713 GO:0005524 GO:0006468	28.5264	1.71791	0.201077	1.14627e-18	1.07352e-16
Caril.07G049300.1	AT1G75388	conserved peptide upstream open reading frame 5	0	PTHR38362 PTHR38362:SF1	0	0	0	0	4.97341	1.71814	0.381253	3.74837e-07	7.82276e-06
Caril.03G247600.1	0	0	PF08392 PF08541	PTHR31561 PTHR31561:SF10	EC:2.3.1.199	0	0	GO:0003824 GO:0006633 GO:0008152 GO:0008610 GO:0016020 GO:0016747	40.8928	1.71961	0.502488	1.76382e-05	0.000225998
Caril.05G108500.1	AT1G27990	0	0	PTHR33829 PTHR33829:SF2	0	0	0	0	2.65087	1.71965	0.531056	2.95176e-05	0.00034841
Caril.12G080300.1	AT1G64405	0	0	PTHR35704 PTHR35704:SF1	0	0	0	0	4.06095	1.72237	0.445213	4.3244e-06	6.76931e-05
Caril.04G154000.1	0	0	PF00069	PTHR27000 PTHR27000:SF155	EC:2.7.11.1	0	0	GO:0004672 GO:0005524 GO:0006468	17.0769	1.72281	0.391407	5.79892e-07	1.16636e-05
Caril.03G198000.1	AT2G05940	Protein kinase superfamily protein	PF07714	PTHR27001 PTHR27001:SF15	EC:2.7.11.1	KOG1187	K04733	GO:0004672 GO:0004713 GO:0005524 GO:0006468	145.722	1.72416	0.282182	8.04706e-11	3.39665e-09
Caril.05G218500.1	0	0	PF00657	PTHR22835 PTHR22835:SF239	EC:3.2.1.51	0	0	GO:0016788	78.0794	1.72434	0.273765	2.46215e-11	1.12999e-09
Caril.06G008000.1	0	0	PF00520	PTHR10217 PTHR10217:SF465	0	0	0	GO:0005216 GO:0006811 GO:0016020 GO:0055085	32.2336	1.72468	0.897917	0.00059711	0.00423793
Caril.08G137700.1	AT3G57730	Protein kinase superfamily protein	PF00069	PTHR27005 PTHR27005:SF38	EC:2.7.11.1	KOG1187	K04733	GO:0004672 GO:0004713 GO:0005524 GO:0006468	27.1282	1.72481	0.521173	2.42048e-05	0.000295475
Caril.03G091800.1	AT5G51790	basic helix-loop-helix (bHLH) DNA-binding superfamily protein	PF00010	PTHR13935 PTHR13935:SF54	0	0	0	GO:0003677 GO:0046983	0.647582	1.72517	1.03968	0.00100303	0.00651774
Caril.04G175200.1	0	0	PF13855	PTHR27004 PTHR27004:SF11	0	0	0	GO:0005515	272.699	1.72575	0.320667	5.40924e-09	1.71001e-07
Caril.12G014600.1	0	0	0	0	0	0	0	0	0.890844	1.72614	0.859318	0.000499053	0.00365765
Caril.13G048600.1	0	0	PF08240 PF13602	PTHR11695 PTHR11695:SF507	EC:1.6.5.5	KOG1198	0	GO:0008270 GO:0016491 GO:0055114	59.6015	1.72951	0.262725	3.80457e-12	1.95573e-10
Caril.07G131600.1	AT1G20900	Predicted AT-hook DNA-binding family protein	PF03479	PTHR31100 PTHR31100:SF5	0	0	0	0	1.86672	1.73211	0.886789	0.000556426	0.00400239
Caril.06G040600.1	0	0	PF14009	PTHR33148 PTHR33148:SF11	0	0	0	0	13.649	1.73212	0.252697	5.93619e-13	3.39507e-11
Caril.05G085900.1	AT4G38540	FAD/NAD(P)-binding oxidoreductase family protein	PF01494	PTHR13789 PTHR13789:SF185	0	KOG2614	0	GO:0071949	2.52208	1.73235	0.609315	8.00832e-05	0.000809448
Caril.02G160400.1	0	0	PF00847	PTHR31194 PTHR31194:SF4	0	0	0	GO:0003677 GO:0003700 GO:0006355	6.02024	1.73339	0.440178	3.3763e-06	5.45679e-05
Caril.07G100900.1	AT3G62930	Thioredoxin superfamily protein	PF00462	PTHR10168 PTHR10168:SF81	EC:1.8.1.9	KOG1752	K03676	GO:0009055 GO:0015035 GO:0045454	17.5672	1.73556	0.486353	1.13133e-05	0.000155047
Caril.11G158400.1	0	0	0	PTHR33869 PTHR33869:SF5	0	0	0	0	1.4298	1.73671	0.935874	0.000674982	0.00468795
Caril.05G056800.1	AT3G05950	RmlC-like cupins superfamily protein	PF07883	PTHR31238 PTHR31238:SF44	0	0	0	GO:0030145 GO:0045735	48.0337	1.73767	0.378156	2.50428e-07	5.51033e-06
Caril.10G153800.1	AT5G01210	HXXXD-type acyl-transferase family protein	PF02458	PTHR31896 PTHR31896:SF5	EC:2.3.1.99	0	0	GO:0016747	45.0121	1.74593	0.325311	5.679e-09	1.78027e-07
Caril.04G167500.1	AT5G20045	0	0	PTHR34189 PTHR34189:SF1	0	0	0	0	7.97268	1.74724	0.321315	3.86409e-09	1.25873e-07
Caril.08G136500.1	AT3G51000	alpha/beta-Hydrolases superfamily protein	PF00561	PTHR10992 PTHR10992:SF804	EC:3.3.2.10	KOG4178	0	GO:0003824	85.4769	1.74771	0.456881	4.92494e-06	7.59213e-05
Caril.06G008200.1	0	0	PF00520	PTHR10217 PTHR10217:SF465	0	KOG0498	0	GO:0005216 GO:0006811 GO:0016020 GO:0055085	39.1651	1.74813	0.369249	1.32503e-07	3.11623e-06
Caril.05G072500.1	0	0	PF00069 PF00954 PF01453 PF08276 PF11883	PTHR27002 PTHR27002:SF135	EC:2.7.11.1	KOG1187	0	GO:0004672 GO:0004674 GO:0004713 GO:0005524 GO:0006468 GO:0048544	103.104	1.74844	0.365814	1.0746e-07	2.5805e-06
Caril.08G095100.1	0	0	PF00561	PTHR10992 PTHR10992:SF811	EC:3.3.2.10	KOG4178	0	GO:0003824	116.098	1.74993	0.347306	3.08504e-08	8.32182e-07
Caril.05G056600.1	AT3G05950	RmlC-like cupins superfamily protein	PF07883	PTHR31238 PTHR31238:SF44	0	0	0	GO:0030145 GO:0045735	9.29741	1.75055	0.464618	5.95626e-06	8.87193e-05
Caril.03G228700.1	0	0	0	0	0	0	0	0	8.16536	1.75554	0.324178	4.30847e-09	1.39439e-07
Caril.06G009200.1	0	0	PF00520	PTHR10217 PTHR10217:SF465	0	0	0	GO:0005216 GO:0006811 GO:0016020 GO:0055085	9.69887	1.75623	0.619444	8.05517e-05	0.000813634
Caril.05G200100.1	0	0	PF00046 PF02183	PTHR24326 PTHR24326:SF122	0	0	K09338	GO:0003677 GO:0003700 GO:0006355 GO:0043565	92.2311	1.75722	0.239777	1.84444e-14	1.2649e-12
Caril.07G075100.1	AT5G18310	0	0	PTHR33699 PTHR33699:SF3	0	0	0	0	26.6152	1.76136	0.199933	9.89479e-20	1.00521e-17
Caril.08G057700.1	0	0	0	0	0	0	0	0	11.3211	1.76254	0.426594	1.63008e-06	2.86018e-05
Caril.05G202700.1	0	0	PF13639	PTHR14155 PTHR14155:SF175	0	0	0	GO:0005515 GO:0008270	0.748543	1.76445	1.0462	0.000924614	0.00609944
Caril.02G161700.1	AT1G15950	cinnamoyl coa reductase 1	PF01370	PTHR10366 PTHR10366:SF404	EC:1.2.1.44	KOG1502	0	GO:0003824 GO:0050662	35.1912	1.76828	0.318688	2.02646e-09	6.9091e-08
Caril.02G119200.1	AT3G22910	ATPase E1-E2 type family protein / haloacid dehalogenase-like hydrolase family protein	PF00122 PF00689 PF00690 PF12710	PTHR24093 PTHR24093:SF292	EC:3.6.3.8	0	K01537	GO:0000166 GO:0005388 GO:0005524 GO:0016020 GO:0016021 GO:0046872 GO:0070588	3.35515	1.771	0.552724	3.14486e-05	0.000368754
Caril.10G107300.1	0	0	0	0	0	0	0	0	1.30321	1.77105	1.05346	0.000929883	0.00612611
Caril.16G043100.1	AT5G42930	alpha/beta-Hydrolases superfamily protein	PF01764	PTHR21493 PTHR21493:SF104	EC:3.1.1.3	KOG4569	0	GO:0006629	106.159	1.77216	0.267579	2.66014e-12	1.39374e-10
Caril.02G096600.1	AT5G26340	Major facilitator superfamily protein	PF07690	PTHR23500 PTHR23500:SF70	0	KOG0254	0	GO:0016020 GO:0016021 GO:0022891 GO:0055085	527.521	1.77231	0.179299	3.70428e-24	5.23649e-22
Caril.11G028500.1	0	0	PF00982 PF02358	PTHR10788 PTHR10788:SF14	EC:2.4.1.15 EC:3.1.3.12	0	K16055	GO:0003824 GO:0005992 GO:0008152	68.3148	1.78028	0.2265	2.89579e-16	2.31424e-14
Caril.16G099100.1	AT5G37490	ARM repeat superfamily protein	PF04564	PTHR22849 PTHR22849:SF9	EC:6.3.2.19	0	0	GO:0004842 GO:0005488 GO:0016567	1.51297	1.78112	0.801536	0.000310392	0.00248853
Caril.01G277100.1	AT2G39350	ABC-2 type transporter family protein	PF00005 PF01061	PTHR19241 PTHR19241:SF180	0	0	0	GO:0005524 GO:0016020 GO:0016887	96.8544	1.78352	0.194416	3.40249e-21	3.8479e-19
Caril.08G142100.1	AT4G39330	cinnamyl alcohol dehydrogenase 9	PF00107 PF08240	PTHR11695 PTHR11695:SF497	0	KOG0023	K00083	GO:0008270 GO:0016491 GO:0055114	4.77502	1.78943	0.71558	0.000170061	0.0015282
Caril.11G135600.1	0	0	PF00168	PTHR32246 PTHR32246:SF26	0	0	0	GO:0005515	26.6981	1.78993	0.239955	6.39712e-15	4.59749e-13
Caril.06G081200.1	0	0	PF00046 PF02183	PTHR24326 PTHR24326:SF190	0	0	0	GO:0003677 GO:0003700 GO:0006355 GO:0043565	85.2151	1.79039	0.257361	2.55012e-13	1.55968e-11
Caril.09G132700.1	0	0	PF08263 PF13855	PTHR27000	EC:2.7.11.1	0	0	GO:0005515	14.0674	1.79229	0.384662	1.77232e-07	4.03915e-06
Caril.15G129900.1	AT5G37490	ARM repeat superfamily protein	PF04564	PTHR22849 PTHR22849:SF9	EC:6.3.2.19	0	0	GO:0004842 GO:0005488 GO:0016567	5.0539	1.79508	0.473134	5.29887e-06	8.03007e-05
Caril.04G022800.1	AT3G28050	nodulin MtN21 /EamA-like transporter family protein	PF00892	PTHR31218 PTHR31218:SF64	0	0	0	GO:0016020 GO:0016021 GO:0022857	1.79198	1.79751	0.636706	8.10435e-05	0.000818051
Caril.06G056600.1	AT3G19830	Calcium-dependent lipid-binding (CaLB domain) family protein	PF00168	PTHR10774 PTHR10774:SF82	0	0	0	GO:0005515	45.1467	1.79815	0.237997	3.01868e-15	2.24483e-13
Caril.16G012800.1	0	0	0	0	0	0	0	0	48692.9	1.79821	0.296418	9.15321e-11	3.84191e-09
Caril.04G112500.1	AT2G32540	cellulose synthase-like B4	PF03552	PTHR13301 PTHR13301:SF53	EC:2.4.1.12	0	0	GO:0016020 GO:0016760 GO:0030244	51.902	1.80027	0.373292	8.24997e-08	2.04333e-06
Caril.12G124100.1	0	0	0	PTHR33974 PTHR33974:SF1	0	0	0	0	24.136	1.8025	0.395844	2.8067e-07	6.07322e-06
Caril.13G033500.1	AT2G45220	Plant invertase/pectin methylesterase inhibitor superfamily	PF01095 PF04043	PTHR31707 PTHR31707:SF11	EC:3.1.1.11	0	K01051	GO:0004857 GO:0005618 GO:0030599 GO:0042545	98.2686	1.80361	0.28981	3.39747e-11	1.52423e-09
Caril.10G048900.1	0	0	PF04720	PTHR31579 PTHR31579:SF11	0	0	0	0	36.3194	1.80466	0.741712	0.000195405	0.00170533
Caril.03G176500.1	AT3G05950	RmlC-like cupins superfamily protein	PF07883	PTHR31238 PTHR31238:SF42	0	0	0	GO:0030145 GO:0045735	1.61636	1.80479	0.812021	0.00030574	0.00245979
Caril.01G265100.1	AT2G39210	Major facilitator superfamily protein	PF06813	PTHR21576 PTHR21576:SF40	0	0	0	0	107.582	1.80604	0.425621	1.02019e-06	1.89991e-05
Caril.09G119500.1	AT1G30040	gibberellin 2-oxidase	PF03171 PF14226	PTHR10209 PTHR10209:SF171	EC:1.14.11.13	KOG0143	K04125	GO:0016491 GO:0055114	15.4598	1.80707	0.596145	4.83787e-05	0.000533777
Caril.09G131400.1	0	0	PF00069 PF13855	PTHR27000 PTHR27000:SF31	EC:2.7.11.1	KOG1187	0	GO:0004672 GO:0004713 GO:0005515 GO:0005524 GO:0006468	88.3286	1.81122	0.266281	7.21311e-13	4.04812e-11
Caril.03G270800.1	AT1G47890	receptor like protein 7	PF00560 PF08263 PF13855	PTHR27004 PTHR27004:SF3	0	KOG0472	0	GO:0005515	103.769	1.81311	0.534996	1.83953e-05	0.000234392
Caril.01G168700.1	AT4G28460	0	0	PTHR37245	0	0	0	0	2.17791	1.81904	0.597781	4.66572e-05	0.000517303
Caril.01G074900.1	AT3G61880	cytochrome p450 78a9	PF00067	PTHR24298 PTHR24298:SF46	EC:1.14.13.21	KOG0156	0	GO:0004497 GO:0005506 GO:0016705 GO:0020037 GO:0055114	20.4685	1.82118	0.36684	4.05031e-08	1.07324e-06
Caril.01G181700.1	AT3G23250	myb domain protein 15	PF00249	PTHR10641 PTHR10641:SF523	0	KOG0048	K09422	GO:0003677	76.844	1.82353	0.374168	6.28888e-08	1.59002e-06
Caril.03G127600.1	AT5G64810	WRKY DNA-binding protein 51	PF03106	PTHR31221 PTHR31221:SF5	0	0	0	GO:0003700 GO:0006355 GO:0043565	158.116	1.82416	0.365358	3.50796e-08	9.36153e-07
Caril.06G026900.1	0	0	0	0	0	0	0	0	979.669	1.82462	0.184708	3.45041e-24	4.94762e-22
Caril.04G109200.1	0	0	PF03171 PF14226	PTHR10209 PTHR10209:SF193	EC:1.14.17.4	KOG0143	0	GO:0005506 GO:0016491 GO:0055114	2.85934	1.82622	0.793113	0.000255205	0.00212188
Caril.06G085000.1	0	0	PF13417	PTHR11260 PTHR11260:SF221	EC:2.5.1.18	KOG0406	K00799	GO:0005515	1.62755	1.8274	1.00956	0.000695261	0.00480431
Caril.07G039500.1	AT4G37850	basic helix-loop-helix (bHLH) DNA-binding superfamily protein	PF00010	PTHR23042 PTHR23042:SF61	0	0	0	GO:0046983	4.08342	1.82755	0.590311	4.05495e-05	0.000458576
Caril.12G122700.1	0	0	PF00931	PTHR23155 PTHR23155:SF442	0	0	0	GO:0043531	1.35518	1.82961	0.854716	0.000357081	0.00278608
Caril.07G031100.1	AT1G56600	galactinol synthase 2	PF01501	PTHR11183 PTHR11183:SF59	EC:2.4.1.123	KOG1950	K18819	GO:0016757	27.7779	1.82983	0.393076	1.73257e-07	3.95456e-06
Caril.03G201500.1	AT5G12080	mechanosensitive channel of small conductance-like 10	PF00924	PTHR31618 PTHR31618:SF7	0	0	0	GO:0016020 GO:0055085	14.2225	1.83019	0.643519	7.57513e-05	0.000774809
Caril.10G115700.1	0	0	PF12609	PTHR33090 PTHR33090:SF2	0	0	0	0	22.9257	1.8308	0.379692	7.98327e-08	1.98219e-06
Caril.08G104300.1	AT3G63060	EID1-like 3	0	PTHR31348 PTHR31348:SF3	0	0	0	GO:0005515	10.7987	1.83089	0.31923	6.28658e-10	2.29759e-08
Caril.12G058200.1	0	0	PF01357 PF03330	PTHR31692 PTHR31692:SF2	0	0	0	GO:0005576	353.957	1.83212	0.327393	1.39667e-09	4.89554e-08
Caril.10G003900.1	AT3G10040	sequence-specific DNA binding transcription factors	PF13837	PTHR21654 PTHR21654:SF18	0	0	0	0	8.96043	1.83306	0.435432	1.13759e-06	2.089e-05
Caril.13G032600.1	0	0	PF15054	PTHR33528 PTHR33528:SF3	0	0	0	0	3.41962	1.83544	0.507058	9.08236e-06	0.000128452
Caril.07G177800.1	0	0	PF00069	PTHR27000 PTHR27000:SF196	EC:2.7.11.1	KOG1187	0	GO:0004672 GO:0004713 GO:0005524 GO:0006468	11.376	1.83858	0.4425	1.40112e-06	2.51589e-05
Caril.13G151500.1	AT5G12340	(1 of 28) PF14009 - Domain of unknown function (DUF4228) (DUF4228)	PF14009	PTHR33052 PTHR33052:SF4	0	0	0	0	4.07046	1.83901	0.539848	1.72333e-05	0.000221564
Caril.14G122100.1	0	0	PF04554	0	0	0	0	GO:0005199 GO:0009664	1757.86	1.83939	0.426991	7.64591e-07	1.48024e-05
Caril.13G167700.1	0	0	PF00560	PTHR27000 PTHR27000:SF208	EC:2.7.11.1	KOG0472	0	GO:0005515	0.999169	1.84044	1.4131	0.00174157	0.0102179
Caril.07G109400.1	0	0	PF00400	PTHR19876	0	KOG0286	K17302	GO:0005515	72.889	1.84048	0.294312	2.61569e-11	1.19679e-09
Caril.10G061700.1	0	0	PF05678	PTHR33179 PTHR33179:SF1	0	0	0	0	11.0502	1.84194	0.459704	2.4363e-06	4.06307e-05
Caril.09G145700.1	AT4G20390	Uncharacterised protein family (UPF0497)	PF04535	PTHR11615 PTHR11615:SF120	0	0	0	0	21.8867	1.85015	0.329394	1.20532e-09	4.26976e-08
Caril.03G269000.1	0	0	PF03188 PF04526	PTHR23130 PTHR23130:SF80	0	KOG4293	0	GO:0016021	497.862	1.8552	0.283014	3.54295e-12	1.83067e-10
Caril.09G170400.1	AT2G36890	Duplicated homeodomain-like superfamily protein	PF00249	PTHR10641 PTHR10641:SF506	0	0	K09422	GO:0003677	129.73	1.85625	0.264863	1.5361e-13	9.59073e-12
Caril.16G050200.1	AT1G47710	Serine protease inhibitor (SERPIN) family protein	PF00079	PTHR11461 PTHR11461:SF171	0	KOG2392	K13963	GO:0005615	1435.26	1.85747	0.420471	4.7681e-07	9.74728e-06
Caril.04G162500.1	0	0	PF00171	PTHR11699 PTHR11699:SF182	EC:1.2.1.5	0	0	GO:0008152 GO:0016491 GO:0055114	164.336	1.85779	0.398611	1.63828e-07	3.78183e-06
Caril.02G043600.1	0	0	PF00173	PTHR19359 PTHR19359:SF22	0	KOG0537	0	0	1.79759	1.86499	0.586501	3.1879e-05	0.000373196
Caril.04G141000.1	AT2G05940	Protein kinase superfamily protein	PF07714	PTHR27001 PTHR27001:SF15	EC:2.7.11.1	KOG1187	K04733	GO:0004672 GO:0004713 GO:0005524 GO:0006468	544.128	1.87091	0.238019	2.34938e-16	1.90294e-14
Caril.13G015500.1	AT5G07010	sulfotransferase 2A	PF00685	PTHR11783 PTHR11783:SF89	0	KOG1584	0	GO:0008146	5.71451	1.8745	0.436871	7.94206e-07	1.52966e-05
Caril.11G039400.1	AT5G15130	WRKY DNA-binding protein 72	PF03106	PTHR31429 PTHR31429:SF1	0	0	0	GO:0003700 GO:0006355 GO:0043565	24.1667	1.88971	0.26809	1.07498e-13	6.82542e-12
Caril.09G213500.1	AT2G38290	ammonium transporter 2	PF00909	PTHR11730 PTHR11730:SF38	0	KOG0682	K03320	GO:0008519 GO:0015696 GO:0016020 GO:0072488	229.724	1.89003	0.209449	1.05095e-20	1.13704e-18
Caril.06G095300.1	AT1G69040	ACT domain repeat 4	PF01842	PTHR31096 PTHR31096:SF13	EC:2.7.7.59	0	0	GO:0008152 GO:0016597	129.412	1.89357	0.183571	3.39525e-26	5.65291e-24
Caril.10G038900.1	0	0	0	0	0	0	0	0	2.70659	1.89436	0.82216	0.000244762	0.00205247
Caril.04G183200.1	AT2G42430	lateral organ boundaries-domain 16	PF03195	PTHR31529 PTHR31529:SF10	0	0	0	0	0.956453	1.8952	1.38034	0.00147958	0.00894162
Caril.03G141300.1	0	0	PF01453 PF07714 PF08276	PTHR27002 PTHR27002:SF116	EC:2.7.11.1	KOG1187	0	GO:0004672 GO:0004713 GO:0005524 GO:0006468	14.4839	1.8997	0.608671	3.656e-05	0.000419313
Caril.02G153600.1	AT1G15520	pleiotropic drug resistance 12	PF00005 PF01061 PF08370 PF14510	PTHR19241 PTHR19241:SF219	EC:3.6.3.25	0	0	GO:0005524 GO:0016020 GO:0016887	566.892	1.90083	0.265857	5.05776e-14	3.31676e-12
Caril.11G109700.1	AT1G64660	methionine gamma-lyase	PF00155	PTHR11808 PTHR11808:SF55	EC:4.4.1.11	KOG0053	K01761	GO:0009058 GO:0030170	1100.7	1.90443	0.417768	2.47001e-07	5.43892e-06
Caril.05G243100.1	AT2G01275	RING/FYVE/PHD zinc finger superfamily protein	PF12428 PF12906	PTHR23012 PTHR23012:SF89	EC:6.3.2.19	KOG1609	0	GO:0008270	113.604	1.90525	0.279265	5.18653e-13	3.00068e-11
Caril.09G218900.1	0	0	PF00141	PTHR31388 PTHR31388:SF29	EC:1.11.1.7	0	K00430	GO:0004601 GO:0006979 GO:0020037 GO:0055114	221.48	1.90636	0.303093	1.84052e-11	8.65909e-10
Caril.12G005400.1	AT1G74170	receptor like protein 13	PF00560 PF08263 PF13855	PTHR27004 PTHR27004:SF29	EC:2.7.11.1	KOG0472	0	GO:0005515	1532.93	1.91122	0.306033	2.4281e-11	1.11666e-09
Caril.09G186300.1	AT3G09520	exocyst subunit exo70 family protein H4	PF03081	PTHR12542 PTHR12542:SF38	0	0	K07195	GO:0000145 GO:0006887	65.0765	1.91205	0.390081	4.92468e-08	1.27671e-06
Caril.03G221300.1	0	0	PF07714 PF12819	PTHR27003 PTHR27003:SF104	EC:2.7.11.1	KOG1187	0	GO:0004672 GO:0004713 GO:0005524 GO:0006468	6.19892	1.91699	0.500398	4.31012e-06	6.76282e-05
Caril.10G046200.1	0	0	PF00043 PF02798	PTHR11260 PTHR11260:SF204	EC:2.5.1.18	KOG0406	0	GO:0005515	1.38058	1.92256	0.836594	0.000244078	0.00205109
Caril.14G082500.1	0	0	0	0	0	0	0	0	6.97715	1.92289	0.343746	1.22722e-09	4.33711e-08
Caril.04G109300.1	AT1G05010	ethylene-forming enzyme	PF03171 PF14226	PTHR10209 PTHR10209:SF193	EC:1.14.17.4	KOG0143	0	GO:0016491 GO:0055114	10.2662	1.92542	0.429406	3.36231e-07	7.11618e-06
Caril.01G183500.1	AT3G23220	Integrase-type DNA-binding superfamily protein	PF00847	PTHR31190 PTHR31190:SF26	0	0	0	GO:0003677 GO:0003700 GO:0006355	33.2082	1.92957	0.449348	7.46897e-07	1.45255e-05
Caril.07G144000.1	AT1G20180	Protein of unknown function (DUF677)	PF05055	PTHR31113 PTHR31113:SF2	0	0	0	0	1.49059	1.93292	0.896456	0.000325672	0.00258415
Caril.02G109900.1	0	0	PF00413 PF01471	PTHR10201 PTHR10201:SF140	EC:3.4.24.12	0	K01402	GO:0004222 GO:0006508 GO:0008237 GO:0008270 GO:0031012	123.683	1.93329	0.365938	6.76345e-09	2.09611e-07
Caril.11G066200.1	0	0	PF03171 PF14226	PTHR10209 PTHR10209:SF91	EC:1.14.11.13	KOG0143	K04125	GO:0005506 GO:0016491 GO:0055114	81.4964	1.93397	0.425409	2.53597e-07	5.57597e-06
Caril.04G087900.1	AT5G64750	Integrase-type DNA-binding superfamily protein	PF00847	PTHR31190	0	0	0	GO:0003677 GO:0003700 GO:0006355	10.835	1.93517	0.326953	1.78057e-10	7.15306e-09
Caril.02G109700.1	0	0	PF00413 PF01471	PTHR10201 PTHR10201:SF140	EC:3.4.24.12	0	K01402	GO:0004222 GO:0006508 GO:0008237 GO:0008270 GO:0031012	18.8368	1.93586	0.342946	8.99232e-10	3.22358e-08
Caril.11G056500.1	0	0	PF00069	PTHR27009 PTHR27009:SF18	EC:3.1.4.46	KOG1187	0	GO:0004672 GO:0004713 GO:0005524 GO:0006468	117.423	1.9364	0.406671	9.40879e-08	2.28688e-06
Caril.14G078800.1	AT2G28570	0	0	PTHR37721	0	0	0	0	0.811877	1.93715	1.25925	0.00107583	0.0068907
Caril.06G032500.1	0	0	PF04526	PTHR23130 PTHR23130:SF80	0	0	0	0	9.20014	1.93813	0.484919	2.35581e-06	3.94862e-05
Caril.01G225500.1	AT1G51920	(1 of 5) PTHR36328:SF1 - CRYPTDIN PROTEIN-LIKE PROTEIN	0	PTHR36328	0	0	0	0	1.25745	1.93982	1.39407	0.00137998	0.00843915
Caril.09G072300.1	AT1G29290	0	0	PTHR37180	0	0	0	0	22.1067	1.94064	0.352889	2.04396e-09	6.96083e-08
Caril.09G176200.1	0	0	PF02469	PTHR32077 PTHR32077:SF7	0	0	0	0	83.5603	1.94194	0.266967	1.87572e-14	1.28049e-12
Caril.12G074600.1	0	0	PF00010 PF14215	PTHR11514 PTHR11514:SF39	0	0	K13422	GO:0046983	1.7431	1.95082	0.801421	0.000180015	0.00160133
Caril.03G162800.1	AT4G10270	Wound-responsive family protein	PF12609	PTHR33090	0	0	0	0	3.96135	1.95262	0.509231	4.16288e-06	6.56273e-05
Caril.07G173500.1	AT1G27450	adenine phosphoribosyl transferase 1	PF00156	PTHR11776 PTHR11776:SF8	EC:2.4.2.7	KOG1712	K00759	GO:0003999 GO:0005737 GO:0006168 GO:0009116	110.058	1.95273	0.256697	1.46804e-15	1.12234e-13
Caril.03G106100.1	AT3G22250	UDP-Glycosyltransferase superfamily protein	PF00201	PTHR11926 PTHR11926:SF149	0	0	0	GO:0008152 GO:0016758	1.31708	1.9546	1.3298	0.00119619	0.00750596
Caril.13G115000.1	AT1G08080	alpha carbonic anhydrase 7	PF00194	PTHR18952 PTHR18952:SF111	EC:4.2.1.1	KOG0382	K01674	0	1.53639	1.96938	1.51156	0.00153391	0.00920868
Caril.10G148600.1	AT3G09270	glutathione S-transferase TAU 8	PF00043 PF13417	PTHR11260 PTHR11260:SF303	EC:2.5.1.18	KOG0406	K00799	GO:0005515	7.71743	1.9776	0.3369	2.24531e-10	8.87726e-09
Caril.16G024200.1	AT1G77380	amino acid permease 3	PF01490	PTHR22950 PTHR22950:SF205	0	KOG1303	0	0	167.22	1.97936	0.218714	6.92279e-21	7.68404e-19
Caril.05G189200.1	0	0	PF00407	PTHR31907	0	0	0	GO:0006952 GO:0009607	121.449	1.98056	1.52744	0.00152966	0.00919051
Caril.03G123300.1	0	0	PF01266	PTHR13789 PTHR13789:SF234	EC:1.5.5.1	KOG2614	0	GO:0016491 GO:0055114	57.0584	1.98166	0.440776	3.03266e-07	6.49185e-06
Caril.03G266800.1	0	0	PF13499	PTHR10891 PTHR10891:SF615	0	0	0	GO:0005509	4.15802	1.98343	0.541993	7.33452e-06	0.000107067
Caril.04G093200.1	0	0	PF00067	PTHR24298 PTHR24298:SF157	EC:1.14.13.109	0	K09755	GO:0004497 GO:0005506 GO:0016705 GO:0020037 GO:0055114	203.128	1.98767	0.215796	1.53911e-21	1.78091e-19
Caril.08G071100.1	AT1G76070	0	0	PTHR34779	0	0	0	0	22.4385	1.98809	0.252608	1.73312e-16	1.44277e-14
Caril.08G142400.1	AT4G37990	elicitor-activated gene 3-2	PF00107 PF08240	PTHR11695 PTHR11695:SF497	EC:1.1.1.195	KOG0023	K00083	GO:0008270 GO:0016491 GO:0055114	462.032	1.98864	0.271228	1.1246e-14	7.8379e-13
Caril.07G170000.1	AT3G49780	phytosulfokine 4 precursor	PF06404	PTHR33285 PTHR33285:SF1	0	0	0	GO:0005576 GO:0008083 GO:0008283	44.1876	1.98979	0.288291	2.56485e-13	1.5655e-11
Caril.03G138600.1	0	0	PF00005 PF01061	PTHR19241 PTHR19241:SF229	EC:3.6.3.36	KOG0061	0	GO:0005524 GO:0016020 GO:0016887	18.1344	1.99553	0.639203	3.47936e-05	0.000403065
Caril.02G113900.1	AT5G43410	Integrase-type DNA-binding superfamily protein	PF00847	PTHR31190 PTHR31190:SF26	0	0	0	GO:0003677 GO:0003700 GO:0006355	2.58194	1.99736	0.520889	4.05107e-06	6.40667e-05
Caril.14G006900.1	AT3G63440	cytokinin oxidase/dehydrogenase 6	PF01565 PF09265	PTHR13878 PTHR13878:SF53	EC:1.5.99.12	0	K00279	GO:0003824 GO:0009690 GO:0016491 GO:0016614 GO:0019139 GO:0050660 GO:0055114	9.52085	1.99758	0.501253	2.36377e-06	3.95974e-05
Caril.07G135700.1	0	0	PF00931	PTHR23155 PTHR23155:SF402	0	KOG4658	0	GO:0043531	3.13875	2.00318	1.27784	0.00097101	0.00633991
Caril.09G008200.1	AT3G44735	PHYTOSULFOKINE 3 PRECURSOR	PF06404	PTHR33285 PTHR33285:SF2	0	0	0	GO:0005576 GO:0008083 GO:0008283	843.345	2.00436	0.157864	2.71749e-38	8.57268e-36
Caril.15G007600.1	0	0	PF00394 PF07731 PF07732	PTHR11709 PTHR11709:SF94	EC:1.10.3.2	0	K05909	GO:0005507 GO:0016491 GO:0046274 GO:0048046 GO:0052716 GO:0055114	31.4163	2.00465	0.377904	5.51e-09	1.73455e-07
Caril.12G098600.1	0	0	PF00067	PTHR24298 PTHR24298:SF121	EC:1.14.13.152	KOG0156	0	GO:0004497 GO:0005506 GO:0016705 GO:0020037 GO:0055114	39.3355	2.00989	0.294591	4.3454e-13	2.55849e-11
Caril.08G051600.1	AT1G59590	ZCF37	0	PTHR35275 PTHR35275:SF1	0	0	0	0	31.5904	2.01222	0.281895	4.54433e-14	2.9866e-12
Caril.03G159200.1	0	0	PF03321	PTHR31901 PTHR31901:SF17	0	0	K14487	0	6.44953	2.0136	0.542507	6.08567e-06	9.04174e-05
Caril.15G019600.1	0	0	PF00069	PTHR27000 PTHR27000:SF153	EC:2.7.11.1	0	0	GO:0004672 GO:0005524 GO:0006468	3.47377	2.01496	0.977058	0.00037598	0.00290481
Caril.09G150200.1	AT1G61680	terpene synthase 14	PF01397 PF03936	PTHR31225 PTHR31225:SF0	EC:4.2.3.48	0	K15086	GO:0000287 GO:0008152 GO:0010333 GO:0016829	20.8975	2.0167	0.399229	2.06688e-08	5.79984e-07
Caril.14G098800.1	0	0	PF13561	PTHR24322 PTHR24322:SF600	EC:1.1.1.198	KOG0725	0	GO:0008152 GO:0008667 GO:0016491 GO:0019290 GO:0055114	85.658	2.01874	0.324752	2.47645e-11	1.13481e-09
Caril.15G041600.1	0	0	PF00249	PTHR10641 PTHR10641:SF603	0	KOG0048	K09422	GO:0003677	61.8784	2.01895	0.240976	2.47283e-18	2.26631e-16
Caril.04G170900.1	0	0	PF02298	PTHR33021 PTHR33021:SF55	0	0	0	GO:0009055	45.4648	2.02271	0.305394	1.68525e-12	9.10005e-11
Caril.13G054800.1	0	0	PF00201	PTHR11926 PTHR11926:SF331	0	0	K13691	GO:0008152 GO:0016758	1.61485	2.02291	1.04177	0.000474884	0.00352011
Caril.08G132000.1	0	0	PF00067	PTHR24298 PTHR24298:SF136	0	KOG0156	0	GO:0004497 GO:0005506 GO:0016705 GO:0020037 GO:0055114	449.458	2.03284	0.396111	1.33973e-08	3.88302e-07
Caril.05G026600.1	0	0	0	0	0	0	0	0	3.844	2.03424	0.605972	1.79514e-05	0.000229515
Caril.01G182900.1	0	0	0	PTHR34629	0	0	0	0	1716.77	2.03776	0.387846	6.97969e-09	2.15311e-07
Caril.04G057300.1	0	0	0	PTHR34956 PTHR34956:SF1	0	0	0	0	3.16057	2.03915	0.587437	1.28116e-05	0.00017264
Caril.08G123300.1	0	0	0	0	0	0	0	0	13.1125	2.04068	0.541899	5.00556e-06	7.69684e-05
Caril.05G023800.1	AT2G14580	basic pathogenesis-related protein 1	PF00188	PTHR10334 PTHR10334:SF223	0	KOG3017	K13449	0	994.075	2.0441	0.342647	1.15113e-10	4.74528e-09
Caril.06G174900.1	0	0	PF12681	PTHR10374 PTHR10374:SF13	0	KOG2944	0	0	198.53	2.0463	0.299072	3.60453e-13	2.16048e-11
Caril.05G063800.1	AT1G49310	(1 of 1) PF10950 - Protein of unknown function (DUF2775) (DUF2775)	PF10950	PTHR33731 PTHR33731:SF3	0	0	0	0	79.0083	2.05163	0.455341	2.74299e-07	5.95254e-06
Caril.07G156700.1	AT1G19640	jasmonic acid carboxyl methyltransferase	PF03492	PTHR31009 PTHR31009:SF6	EC:2.1.1.141	0	K08241	GO:0008168	56.8454	2.05714	0.340956	7.45974e-11	3.17558e-09
Caril.06G060900.1	AT5G23190	cytochrome P450, family 86, subfamily B, polypeptide 1	PF00067	PTHR24296 PTHR24296:SF3	EC:1.14.15.3	KOG0157	K15402	GO:0004497 GO:0005506 GO:0016705 GO:0020037 GO:0055114	73.0877	2.06111	0.22474	1.99183e-21	2.29588e-19
Caril.08G031900.1	AT2G19330	plant intracellular ras group-related LRR 6	PF13855	PTHR23155	0	KOG0617	0	GO:0005515	1.08103	2.06224	0.869273	0.000194088	0.0016968
Caril.16G066000.1	0	0	PF00072	PTHR26402 PTHR26402:SF498	0	0	K14492	GO:0000160	9.71284	2.06253	0.304781	5.95448e-13	3.39905e-11
Caril.10G007400.1	AT2G27690	cytochrome P450, family 94, subfamily C, polypeptide 1	PF00067	PTHR24296 PTHR24296:SF12	0	KOG0157	0	GO:0005506 GO:0016705 GO:0020037 GO:0055114	16.3279	2.06691	0.514741	2.02664e-06	3.47661e-05
Caril.10G080500.1	AT5G47650	nudix hydrolase homolog 2	PF00293	PTHR13994 PTHR13994:SF14	EC:3.6.1.13 EC:3.6.1.22 EC:3.6.1.53	KOG0648	0	GO:0016787	2.01567	2.07005	0.62907	2.13139e-05	0.000264935
Caril.01G140800.1	0	0	0	0	0	0	0	0	2.34277	2.07231	0.767668	9.42938e-05	0.000926521
Caril.04G117800.1	0	0	PF01397 PF03936	PTHR31225 PTHR31225:SF3	EC:4.2.3.106	0	0	GO:0000287 GO:0008152 GO:0010333 GO:0016829	40.7423	2.07308	0.474038	4.81105e-07	9.82838e-06
Caril.15G066300.1	AT5G42650	allene oxide synthase	PF00067	PTHR24286 PTHR24286:SF50	EC:4.2.1.92	0	K01723	GO:0004497 GO:0005506 GO:0016705 GO:0020037 GO:0055114	385.78	2.07595	0.203807	9.38398e-26	1.5039e-23
Caril.11G135100.1	AT4G11650	osmotin 34	PF00314	PTHR31048 PTHR31048:SF19	0	0	0	0	1794.45	2.08366	0.252028	5.77827e-18	5.23169e-16
Caril.15G074900.1	0	0	PF04564 PF05804	PTHR22849 PTHR22849:SF18	EC:6.3.2.19	0	0	GO:0004842 GO:0005488 GO:0016567	97.4158	2.08795	0.342666	4.96512e-11	2.16909e-09
Caril.05G038400.1	AT5G64120	Peroxidase superfamily protein	PF00141	PTHR31235 PTHR31235:SF27	EC:1.11.1.7	0	K00430	GO:0004601 GO:0006979 GO:0020037 GO:0055114	1.96051	2.08849	1.2629	0.000782418	0.00530144
Caril.05G218700.1	0	0	PF00657	PTHR22835 PTHR22835:SF239	EC:3.2.1.51	0	0	GO:0016788	1856.57	2.08961	0.224264	4.86678e-22	5.95317e-20
Caril.11G157200.1	AT1G53270	ABC-2 type transporter family protein	PF00005 PF01061	PTHR19241 PTHR19241:SF182	0	0	0	GO:0005524 GO:0016020 GO:0016887	10.7079	2.09154	0.329157	9.30359e-12	4.52629e-10
Caril.10G076800.1	AT3G51970	acyl-CoA sterol acyl transferase 1	PF13813	PTHR31595 PTHR31595:SF13	EC:2.3.1.75	0	0	GO:0047196	26.8467	2.09689	0.34607	6.08904e-11	2.62943e-09
Caril.09G163600.1	0	0	PF00249	PTHR10641 PTHR10641:SF473	0	KOG0048	K09422	GO:0003677	40.4398	2.09787	0.23437	1.43819e-20	1.53932e-18
Caril.05G063700.1	AT1G49320	unknown seed protein like 1	PF03181	PTHR31236 PTHR31236:SF8	0	0	0	0	169.481	2.09798	0.31209	7.80045e-13	4.33713e-11
Caril.12G016500.1	0	0	PF13561	PTHR24322 PTHR24322:SF498	EC:1.1.1.145 EC:1.1.1.51	KOG0725	0	GO:0008152 GO:0008667 GO:0016491 GO:0019290 GO:0055114	112.475	2.09833	0.343051	4.24015e-11	1.87978e-09
Caril.04G163500.1	AT3G24503	aldehyde dehydrogenase 2C4	PF00171	PTHR11699 PTHR11699:SF182	EC:1.2.1.5	0	K12355	GO:0008152 GO:0016491 GO:0055114	19.0202	2.09949	0.298371	8.49873e-14	5.46563e-12
Caril.09G114800.1	0	0	0	PTHR38226 PTHR38226:SF1	0	0	0	0	18.017	2.10195	0.293079	3.16504e-14	2.11725e-12
Caril.05G200400.1	0	0	PF02519	PTHR31374 PTHR31374:SF15	0	0	K14488	GO:0009733	30.5296	2.10264	0.265314	9.52249e-17	8.01628e-15
Caril.05G228300.1	0	0	0	PTHR34950	0	0	0	0	9.44646	2.10409	0.367754	4.6872e-10	1.75588e-08
Caril.15G039200.1	0	0	PF00931	PTHR11017 PTHR11017:SF174	0	0	0	GO:0043531	38.8802	2.10739	0.402044	6.98329e-09	2.15311e-07
Caril.03G197400.1	AT2G05910	Protein of unknown function (DUF567)	PF04525	PTHR31087 PTHR31087:SF3	0	0	0	0	10.7432	2.10995	0.326055	4.22475e-12	2.16061e-10
Caril.04G166000.1	0	0	0	0	0	0	0	0	9.71484	2.11232	0.400221	5.72098e-09	1.79156e-07
Caril.15G045500.1	0	0	0	PTHR32487 PTHR32487:SF0	EC:1.3.1.3	0	0	0	80.6776	2.11846	0.350476	6.53202e-11	2.80456e-09
Caril.08G152900.1	AT1G56600	galactinol synthase 2	PF01501	PTHR11183 PTHR11183:SF59	EC:2.4.1.123	KOG1950	K18819	GO:0016757	36.0208	2.1211	0.52638	1.86758e-06	3.2371e-05
Caril.16G016500.1	0	0	0	PTHR31723 PTHR31723:SF1	0	0	0	0	2.97287	2.12871	0.547658	3.14546e-06	5.12874e-05
Caril.15G039300.1	0	0	PF13676	PTHR11017	0	0	0	GO:0005515 GO:0007165	11.0821	2.13252	0.394107	2.70908e-09	9.11205e-08
Caril.04G129400.1	AT2G42360	RING/U-box superfamily protein	PF13639	PTHR14155 PTHR14155:SF179	0	0	K19038	GO:0005515 GO:0008270	1.23347	2.13818	0.719997	4.82272e-05	0.000532543
Caril.15G099900.1	0	0	PF01397	PTHR31225 PTHR31225:SF16	EC:4.2.3.15	0	0	GO:0008152 GO:0010333 GO:0016829	1.02186	2.13929	0.887051	0.000172088	0.00154411
Caril.16G013000.1	0	0	0	PTHR33599 PTHR33599:SF1	0	0	0	0	8.65775	2.14012	0.341471	1.5612e-11	7.45025e-10
Caril.09G153500.1	0	0	PF00249	PTHR10641 PTHR10641:SF646	0	0	K09422	GO:0003677	5.54248	2.14048	0.383841	1.05598e-09	3.76298e-08
Caril.02G190800.1	AT3G55830	Nucleotide-diphospho-sugar transferases superfamily protein	PF09258	PTHR11062 PTHR11062:SF103	EC:2.4.1.224 EC:2.4.1.225	0	K02367	GO:0006024 GO:0015012 GO:0016021	14.649	2.14342	0.342156	1.5863e-11	7.546e-10
Caril.09G006400.1	AT3G10040	sequence-specific DNA binding transcription factors	PF13837	PTHR21654 PTHR21654:SF18	0	0	0	GO:0005488	22.5176	2.14427	0.337078	8.44815e-12	4.13022e-10
Caril.03G096100.1	0	0	PF13499	PTHR10891 PTHR10891:SF615	0	0	0	GO:0005509	2.43393	2.15019	0.598292	8.36743e-06	0.000119925
Caril.15G114800.1	AT3G18400	NAC domain containing protein 58	PF02365	PTHR31744 PTHR31744:SF3	0	0	0	GO:0003677 GO:0006355	13.1798	2.15273	0.266715	2.7608e-17	2.42635e-15
Caril.09G186900.1	0	0	PF09713	PTHR31871 PTHR31871:SF3	EC:3.4.17.23	0	0	0	26.861	2.15637	0.349787	2.96947e-11	1.34429e-09
Caril.07G123900.1	AT3G62150	P-glycoprotein 21	PF00005 PF00664	PTHR24221 PTHR24221:SF205	EC:3.6.3.44	0	K05658	GO:0005524 GO:0006810 GO:0016021 GO:0016887 GO:0042626 GO:0055085	139.906	2.15721	0.204777	2.24972e-27	3.87482e-25
Caril.05G056900.1	AT3G05950	RmlC-like cupins superfamily protein	PF07883	PTHR31238 PTHR31238:SF44	0	0	0	GO:0030145 GO:0045735	9.98775	2.15973	0.403465	3.6611e-09	1.20043e-07
Caril.10G118400.1	0	0	0	PTHR36615 PTHR36615:SF2	0	0	0	0	9.92027	2.16072	0.443393	4.51249e-08	1.18523e-06
Caril.05G218800.1	0	0	PF00657	PTHR22835 PTHR22835:SF239	EC:3.2.1.51	0	0	GO:0016788	195.019	2.16179	0.334309	4.16514e-12	2.13376e-10
Caril.12G111500.1	AT5G23960	terpene synthase 21	PF01397 PF03936	PTHR31225 PTHR31225:SF15	EC:4.2.3.22 EC:4.2.3.75	0	0	GO:0000287 GO:0008152 GO:0010333 GO:0016829	1.39663	2.16391	1.00348	0.000287248	0.00233864
Caril.04G068600.1	AT5G62150	peptidoglycan-binding LysM domain-containing protein	PF01476	PTHR33648 PTHR33648:SF1	0	0	0	0	70.4821	2.16414	0.34146	9.69274e-12	4.70797e-10
Caril.04G074200.1	AT1G16120	wall associated kinase-like 1	PF07645 PF07714 PF08488 PF13947	PTHR27005 PTHR27005:SF7	EC:2.7.11.1	KOG1187	0	GO:0004672 GO:0004674 GO:0004713 GO:0005509 GO:0005524 GO:0006468 GO:0016021 GO:0030247	153.399	2.16636	0.331133	2.50055e-12	1.31472e-10
Caril.09G068600.1	0	0	PF00403	PTHR22814 PTHR22814:SF107	0	KOG1603	0	GO:0030001 GO:0046872	4.73816	2.17102	0.485977	3.01649e-07	6.46184e-06
Caril.05G086100.1	AT4G38540	FAD/NAD(P)-binding oxidoreductase family protein	PF01494	PTHR13789 PTHR13789:SF185	0	KOG2614	0	GO:0071949	227.417	2.17177	0.247262	6.09742e-20	6.30116e-18
Caril.02G043300.1	AT2G46630	(1 of 1) PTHR33472:SF1 - EXTENSIN-RELATED	0	PTHR33472 PTHR33472:SF1	0	0	0	0	17.7943	2.17472	0.462125	1.00749e-07	2.43496e-06
Caril.04G078000.1	0	0	PF14144	PTHR22952 PTHR22952:SF130	0	0	0	GO:0006351 GO:0043565	100.227	2.17862	0.257436	1.00654e-18	9.48581e-17
Caril.10G028300.1	AT5G06839	bZIP transcription factor family protein	PF00170 PF14144	PTHR22952 PTHR22952:SF151	0	0	K14431	GO:0003700 GO:0006351 GO:0006355 GO:0043565	4.8491	2.18051	0.512132	7.36413e-07	1.43495e-05
Caril.15G017900.1	0	0	0	PTHR33599 PTHR33599:SF1	0	0	0	0	0.82922	2.18071	0.780512	7.23905e-05	0.000746292
Caril.13G054700.1	AT1G05680	Uridine diphosphate glycosyltransferase 74E2	PF00201	PTHR11926 PTHR11926:SF331	0	0	K13691	GO:0008152 GO:0016758	56.2359	2.18177	0.24907	7.47703e-20	7.67395e-18
Caril.02G037200.1	AT5G24090	chitinase A	PF00704	PTHR11177 PTHR11177:SF158	EC:3.2.1.14 EC:3.2.1.17	0	K01183	GO:0004553 GO:0005975	456.801	2.1874	0.452131	5.28575e-08	1.36207e-06
Caril.06G147200.1	0	0	PF00182 PF00187	PTHR22595 PTHR22595:SF34	EC:3.2.1.14	KOG4742	0	GO:0004568 GO:0005975 GO:0006032 GO:0008061 GO:0016998	588.679	2.18852	0.948238	0.000208685	0.00180129
Caril.10G163700.1	0	0	PF00141	PTHR31388 PTHR31388:SF30	EC:1.11.1.7	0	K00430	GO:0004601 GO:0006979 GO:0020037 GO:0055114	2.97571	2.18907	0.592457	5.94585e-06	8.86083e-05
Caril.03G245500.1	0	0	PF05368	PTHR10366 PTHR10366:SF352	EC:1.1.1.319	0	0	0	31.0838	2.19536	0.411746	4.01959e-09	1.30654e-07
Caril.05G056500.1	AT3G05950	RmlC-like cupins superfamily protein	PF07883	PTHR31238 PTHR31238:SF44	0	0	0	GO:0030145 GO:0045735	10.8522	2.19932	0.551014	2.08445e-06	3.5534e-05
Caril.06G166500.1	AT1G49960	Xanthine/uracil permease family protein	PF00860	PTHR11119 PTHR11119:SF51	0	0	K14611	GO:0005215 GO:0006810 GO:0016020 GO:0055085	34.9152	2.20425	0.273701	3.0884e-17	2.68279e-15
Caril.15G100100.1	AT4G16740	terpene synthase 03	PF01397 PF03936	PTHR31225 PTHR31225:SF16	EC:4.2.3.15	0	0	GO:0000287 GO:0008152 GO:0010333 GO:0016829	3.96316	2.20738	1.18814	0.000498267	0.00365324
Caril.01G301400.1	0	0	PF04588	PTHR28018 PTHR28018:SF3	0	KOG4431	0	0	1.02181	2.20738	1.34592	0.000734659	0.00503457
Caril.14G090200.1	0	0	0	0	0	0	0	0	146.79	2.2079	0.28951	9.36381e-16	7.27005e-14
Caril.02G079300.1	0	0	PF00407	PTHR31213 PTHR31213:SF13	0	0	0	GO:0006952 GO:0009607	38.9019	2.21051	0.248128	1.93418e-20	2.05552e-18
Caril.01G237500.1	0	0	PF01453 PF07714 PF08276	PTHR27002	EC:2.7.11.1	KOG1187	0	GO:0004672 GO:0004713 GO:0005524 GO:0006468	89.069	2.21119	0.23826	6.26799e-22	7.544e-20
Caril.09G083400.1	0	0	PF01657 PF07714	PTHR27002 PTHR27002:SF123	EC:2.7.11.1	KOG1187	0	GO:0004672 GO:0004713 GO:0005524 GO:0006468	32.8797	2.21346	0.390201	5.7603e-10	2.12861e-08
Caril.03G035300.1	AT5G40390	Raffinose synthase family protein	PF05691	PTHR31268 PTHR31268:SF2	EC:2.4.1.82	0	K06617	0	143.947	2.21421	0.298808	4.90882e-15	3.57938e-13
Caril.06G150300.1	0	0	PF07714	PTHR27001 PTHR27001:SF170	EC:2.7.11.1	KOG1187	0	GO:0004672 GO:0004713 GO:0005524 GO:0006468	1.02248	2.21746	0.779432	6.3283e-05	0.000668733
Caril.08G052700.1	0	0	PF06404	PTHR33285	0	0	0	GO:0005576 GO:0008083 GO:0008283	76.2929	2.21794	0.347387	6.89881e-12	3.41172e-10
Caril.02G078900.1	0	0	PF00407	PTHR31213 PTHR31213:SF14	0	0	0	GO:0006952 GO:0009607	7.84013	2.21878	0.597026	5.47944e-06	8.27688e-05
Caril.13G049900.1	AT1G59960	NAD(P)-linked oxidoreductase superfamily protein	PF00248	PTHR11732 PTHR11732:SF239	0	KOG1577	0	GO:0016491 GO:0055114	88.2063	2.22018	0.265124	2.10231e-18	1.93264e-16
Caril.13G046600.1	0	0	PF00069 PF13499	PTHR24349 PTHR24349:SF88	EC:2.7.11.17	KOG0032	K13412	GO:0004672 GO:0004713 GO:0005509 GO:0005524 GO:0006468	7.41036	2.2203	0.43005	9.87039e-09	2.91147e-07
Caril.05G212800.1	AT3G02940	myb domain protein 107	PF00249	PTHR10641 PTHR10641:SF537	0	KOG0048	K09422	GO:0003677	39.2255	2.22102	0.316805	9.31436e-14	5.96457e-12
Caril.11G157500.1	0	0	0	0	0	0	0	0	6.15642	2.22161	0.390352	5.14156e-10	1.91651e-08
Caril.11G144400.1	0	0	PF00067	PTHR24298 PTHR24298:SF136	0	KOG0156	0	GO:0004497 GO:0005506 GO:0016705 GO:0020037 GO:0055114	114.589	2.22322	0.349463	7.99079e-12	3.93228e-10
Caril.07G225200.1	AT4G31800	WRKY DNA-binding protein 18	PF03106	PTHR31429 PTHR31429:SF13	0	0	0	GO:0003700 GO:0006355 GO:0043565	116.554	2.22606	0.25169	3.43022e-20	3.60702e-18
Caril.09G073400.1	AT3G22060	Receptor-like protein kinase-related family protein	PF01657	PTHR32411	0	0	0	0	4.72688	2.22673	0.679862	2.09606e-05	0.000260975
Caril.04G143900.1	0	0	PF00221	PTHR10362 PTHR10362:SF18	EC:4.3.1.24	0	K10775	GO:0003824 GO:0005737 GO:0006559 GO:0016841	204.277	2.22723	0.287957	3.97404e-16	3.13416e-14
Caril.01G104200.1	0	0	0	0	0	0	0	0	6.91044	2.22736	0.426721	7.26438e-09	2.2306e-07
Caril.02G196500.1	0	0	PF10604	PTHR31213 PTHR31213:SF3	0	0	K14496	0	1.99354	2.23075	0.618637	7.82803e-06	0.000113223
Caril.01G273700.1	AT2G28500	LOB domain-containing protein 11	PF03195	PTHR31301 PTHR31301:SF6	0	0	0	0	16.4828	2.23832	0.367869	4.68653e-11	2.05337e-09
Caril.12G130200.1	0	0	PF00657	PTHR22835 PTHR22835:SF229	EC:3.1.1.3	0	0	GO:0016788	8.33844	2.24525	0.390449	3.58674e-10	1.36237e-08
Caril.04G022600.1	AT3G01420	Peroxidase superfamily protein	PF03098	PTHR11903 PTHR11903:SF14	0	KOG2408	K10529	GO:0004601 GO:0006979 GO:0020037 GO:0055114	148.228	2.24928	0.590581	3.96375e-06	6.29182e-05
Caril.10G014100.1	0	0	PF13561	PTHR24322 PTHR24322:SF601	EC:1.1.1.331	KOG0725	0	GO:0008152 GO:0008667 GO:0016491 GO:0019290 GO:0055114	162.965	2.2505	0.228756	2.81035e-24	4.04919e-22
Caril.02G037300.1	AT5G24090	chitinase A	PF00704	PTHR11177 PTHR11177:SF158	EC:3.2.1.14 EC:3.2.1.17	0	K01183	GO:0004553 GO:0005975	417.554	2.25158	0.435021	9.08873e-09	2.71565e-07
Caril.06G162900.1	0	0	PF00069 PF00560 PF08263 PF13855	PTHR27000 PTHR27000:SF195	EC:2.7.11.1	KOG1187	0	GO:0004672 GO:0004713 GO:0005515 GO:0005524 GO:0006468	460.592	2.25331	0.201265	1.53031e-30	3.47438e-28
Caril.05G157000.1	0	0	PF00282	PTHR11999 PTHR11999:SF105	EC:4.1.1.15	0	K01580	GO:0004351 GO:0006536 GO:0016831 GO:0019752 GO:0030170	2.80905	2.25551	0.496814	2.1007e-07	4.72642e-06
Caril.16G049100.1	AT2G24720	glutamate receptor 2.2	PF00060 PF00497 PF13458	PTHR18966 PTHR18966:SF204	0	KOG1052	K05387	GO:0004970 GO:0016020	2.082	2.2562	0.896557	0.000130597	0.0012227
Caril.11G016600.1	0	0	PF00067	PTHR24298 PTHR24298:SF179	EC:1.14.13.102	0	0	GO:0004497 GO:0005506 GO:0016705 GO:0020037 GO:0055114	1.01027	2.26455	1.19891	0.000454104	0.00340311
Caril.03G054400.1	AT5G38450	cytochrome P450, family 735, subfamily A, polypeptide 1	PF00067	PTHR24282 PTHR24282:SF12	0	KOG0157	K10717	GO:0004497 GO:0005506 GO:0016705 GO:0020037 GO:0055114	16.9252	2.26592	0.345365	2.09307e-12	1.11813e-10
Caril.03G251300.1	0	0	0	0	0	0	0	0	0.945343	2.27009	0.848452	9.16229e-05	0.000907418
Caril.05G143300.1	AT1G10370	Glutathione S-transferase family protein	PF02798	PTHR11260 PTHR11260:SF312	EC:2.5.1.18	KOG0406	K00799	GO:0005515	70.2732	2.27695	0.225469	2.02408e-25	3.17589e-23
Caril.07G225300.1	0	0	PF03106	PTHR31429 PTHR31429:SF17	0	0	0	GO:0003700 GO:0006355 GO:0043565	9.4556	2.27985	0.495346	1.56454e-07	3.62347e-06
Caril.04G162600.1	AT3G24503	aldehyde dehydrogenase 2C4	PF00171	PTHR11699 PTHR11699:SF182	EC:1.2.1.5	0	K12355	GO:0008152 GO:0016491 GO:0055114	147.598	2.28158	0.390393	2.01979e-10	8.06008e-09
Caril.07G096100.1	AT3G63010	alpha/beta-Hydrolases superfamily protein	PF12695	PTHR23024 PTHR23024:SF98	EC:3.1.1.1	KOG1515	K14493	0	941.616	2.2843	0.310593	7.29028e-15	5.20196e-13
Caril.11G172200.1	0	0	PF12609	PTHR33090	0	0	0	0	8.33832	2.28634	0.403488	5.79564e-10	2.1364e-08
Caril.13G062600.1	0	0	0	PTHR33076 PTHR33076:SF11	0	0	0	GO:0006869 GO:0008289	1066.5	2.28696	0.539342	7.61758e-07	1.4757e-05
Caril.07G065000.1	0	0	0	PTHR33881 PTHR33881:SF1	0	0	0	0	69.2579	2.29008	0.387768	1.38862e-10	5.64661e-09
Caril.15G081500.1	AT1G68450	VQ motif-containing protein	PF05678	PTHR33143 PTHR33143:SF11	0	0	0	0	12.2337	2.29218	0.326077	7.94905e-14	5.12312e-12
Caril.10G052400.1	AT5G46080	Protein kinase superfamily protein	PF00069	PTHR27001 PTHR27001:SF39	EC:2.7.11.1	KOG1187	K04730	GO:0004672 GO:0004713 GO:0005524 GO:0006468	4.86713	2.29267	0.584481	2.61002e-06	4.31577e-05
Caril.01G197800.1	AT1G26320	Zinc-binding dehydrogenase family protein	PF00107 PF16884	PTHR11695 PTHR11695:SF564	EC:1.1.1.54 EC:1.3.1.102 EC:1.3.1.74	0	K07119	GO:0008270 GO:0016491 GO:0055114	27.0907	2.30685	0.295469	2.19423e-16	1.79179e-14
Caril.03G103700.1	0	0	0	0	0	0	0	0	11.1875	2.31639	0.489669	8.48119e-08	2.08882e-06
Caril.12G057900.1	0	0	PF16913	PTHR31376 PTHR31376:SF16	0	0	0	GO:0005215 GO:0016021	8.14411	2.31728	0.455216	1.3962e-08	4.0311e-07
Caril.10G071900.1	AT4G04580	Homeodomain-like superfamily protein	PF00249	PTHR31314	0	0	0	GO:0003677	1.08005	2.31782	1.2347	0.000448637	0.00337142
Caril.03G092200.1	AT5G62180	carboxyesterase 20	PF12695	PTHR23024 PTHR23024:SF219	EC:3.1.1.1	KOG1515	0	0	68.4014	2.3186	0.501621	1.41372e-07	3.29454e-06
Caril.03G247800.1	0	0	PF08392 PF08541	PTHR31561 PTHR31561:SF10	EC:2.3.1.199	0	K15397	GO:0003824 GO:0006633 GO:0008152 GO:0008610 GO:0016020 GO:0016747	55.8674	2.32133	0.506708	1.70782e-07	3.907e-06
Caril.15G023100.1	0	0	0	PTHR33133 PTHR33133:SF5	0	0	0	0	1.24382	2.32854	1.33729	0.000566085	0.00405376
Caril.09G081800.1	0	0	PF01657 PF07714	PTHR27002 PTHR27002:SF123	EC:2.7.11.1	KOG1187	0	GO:0004672 GO:0004713 GO:0005524 GO:0006468	6.71373	2.33075	0.519201	2.58795e-07	5.68192e-06
Caril.02G161500.1	0	0	PF01370	PTHR10366 PTHR10366:SF404	EC:1.2.1.44	KOG1502	0	GO:0003824 GO:0050662	5.45203	2.33119	0.430802	2.46265e-09	8.32992e-08
Caril.07G069700.1	0	0	PF05678	PTHR33624 PTHR33624:SF3	0	0	0	0	8.56794	2.33172	0.454913	1.15795e-08	3.37904e-07
Caril.06G163700.1	0	0	PF00188	PTHR10334 PTHR10334:SF223	0	KOG3017	K13449	0	77.8699	2.33412	0.320945	1.34119e-14	9.26135e-13
Caril.06G008300.1	0	0	PF00520	PTHR10217 PTHR10217:SF465	0	0	0	GO:0005216 GO:0006811 GO:0016020 GO:0055085	17.4349	2.33944	0.428971	1.94094e-09	6.65539e-08
Caril.07G088500.1	AT2G48140	Bifunctional inhibitor/lipid-transfer protein/seed storage 2S albumin superfamily protein	PF14368	PTHR33044 PTHR33044:SF34	0	0	0	0	20.7264	2.34461	0.325314	2.17748e-14	1.4764e-12
Caril.11G039800.1	0	0	0	0	0	0	0	0	46.4213	2.34917	0.335626	9.85266e-14	6.28243e-12
Caril.14G118400.1	0	0	PF00332	PTHR32227 PTHR32227:SF96	EC:3.2.1.39 EC:3.2.1.73	0	0	GO:0004553 GO:0005975	693.877	2.35076	0.211582	4.06863e-30	8.90019e-28
Caril.05G212400.1	0	0	PF00069 PF01453	PTHR27002 PTHR27002:SF64	EC:2.7.11.1	KOG1187	0	GO:0004672 GO:0004713 GO:0005524 GO:0006468	8.18345	2.35167	0.384801	3.8571e-11	1.72014e-09
Caril.03G002800.1	0	0	PF00069 PF01657	PTHR27006 PTHR27006:SF30	EC:2.7.11.1	KOG1187	0	GO:0004672 GO:0004713 GO:0005524 GO:0006468	24.7092	2.35719	0.312061	1.60613e-15	1.22167e-13
Caril.04G084200.1	0	0	PF00560 PF08263 PF13855	PTHR27004	0	KOG0472	0	GO:0005515	6.46124	2.35812	0.485176	4.47165e-08	1.17553e-06
Caril.09G131600.1	0	0	PF00069 PF00560 PF08263 PF13855	PTHR27000 PTHR27000:SF31	EC:2.7.11.1	KOG1187	K13420	GO:0004672 GO:0004713 GO:0005515 GO:0005524 GO:0006468	72.9789	2.35958	0.230215	4.37699e-26	7.20737e-24
Caril.12G053300.1	AT4G19460	UDP-Glycosyltransferase superfamily protein	PF00534 PF13439	PTHR12526 PTHR12526:SF316	0	0	0	0	55.041	2.3617	0.267772	4.27556e-20	4.46461e-18
Caril.04G149300.1	AT2G19590	ACC oxidase 1	PF03171 PF14226	PTHR10209 PTHR10209:SF103	EC:1.14.17.4	KOG0143	K05933	GO:0016491 GO:0055114	62.9223	2.36188	0.355739	1.21752e-12	6.62209e-11
Caril.07G037300.1	AT3G49690	myb domain protein 84	PF00249	PTHR10641 PTHR10641:SF654	0	KOG0048	K09422	GO:0003677	15.1923	2.36203	0.279978	1.22543e-18	1.14408e-16
Caril.03G047600.1	0	0	0	0	0	0	0	0	1.72704	2.367	0.831448	5.97201e-05	0.00063534
Caril.01G240200.1	AT1G15460	HCO3- transporter family	PF00955	PTHR11453 PTHR11453:SF48	0	0	0	GO:0005452 GO:0006820 GO:0016020 GO:0016021	268.235	2.3775	0.55665	6.58339e-07	1.30179e-05
Caril.07G126700.1	0	0	PF00150	PTHR31451 PTHR31451:SF14	EC:3.2.1.78	0	K19355	GO:0004553 GO:0005975	21.8887	2.38301	0.333054	3.21235e-14	2.14412e-12
Caril.06G142800.1	0	0	PF00190	PTHR31238 PTHR31238:SF42	0	0	0	GO:0045735	10.9335	2.38452	0.473806	1.8667e-08	5.31273e-07
Caril.01G301800.1	AT2G40470	LOB domain-containing protein 15	PF03195	PTHR31301 PTHR31301:SF2	0	0	0	0	5.22677	2.38796	0.548376	4.62161e-07	9.49967e-06
Caril.13G115100.1	AT1G08080	alpha carbonic anhydrase 7	PF00194	PTHR18952 PTHR18952:SF111	EC:4.2.1.1	KOG0382	K01674	0	6.25172	2.39123	0.641713	5.07728e-06	7.75553e-05
Caril.01G043000.1	AT4G38080	hydroxyproline-rich glycoprotein family protein	0	PTHR33088	0	0	0	0	287.41	2.39143	0.301236	7.77749e-17	6.62169e-15
Caril.01G238600.1	0	0	PF00005 PF01061 PF08370	PTHR19241 PTHR19241:SF219	EC:3.6.3.17	KOG0061	0	GO:0005524 GO:0016020 GO:0016887	53.1513	2.39887	0.258967	7.49261e-22	8.91055e-20
Caril.12G110100.1	AT1G78830	Curculin-like (mannose-binding) lectin family protein	PF01453	PTHR32444 PTHR32444:SF10	0	0	0	0	41.2356	2.40582	0.399057	6.47786e-11	2.78529e-09
Caril.06G008100.1	0	0	PF00520	PTHR10217 PTHR10217:SF527	0	KOG0498	0	GO:0005216 GO:0006811 GO:0016020 GO:0055085	57.7989	2.40642	0.654913	6.01288e-06	8.94293e-05
Caril.15G026400.1	AT1G21270	wall-associated kinase 2	PF07714 PF13947	PTHR27005 PTHR27005:SF9	EC:2.7.11.1	KOG1187	0	GO:0004672 GO:0004713 GO:0005515 GO:0005524 GO:0006468 GO:0030247	77.3997	2.41248	0.682999	9.42735e-06	0.000132642
Caril.12G126900.1	0	0	PF04520	PTHR33083 PTHR33083:SF4	0	0	0	0	48.0181	2.41917	0.312133	3.53345e-16	2.80143e-14
Caril.08G007500.1	AT5G25190	Integrase-type DNA-binding superfamily protein	PF00847	PTHR31194 PTHR31194:SF4	0	0	0	GO:0003677 GO:0003700 GO:0006355	13.5327	2.42883	0.447034	2.17193e-09	7.3799e-08
Caril.05G031700.1	0	0	0	PTHR33088	0	0	0	0	403.217	2.44154	0.363137	6.97143e-13	3.91983e-11
Caril.13G013100.1	AT3G54450	Major facilitator superfamily protein	PF07690	PTHR11654 PTHR11654:SF133	0	0	K14638	GO:0005215 GO:0006810 GO:0016020 GO:0016021 GO:0055085	118.805	2.44543	0.407405	7.67669e-11	3.25868e-09
Caril.10G011300.1	0	0	PF03171 PF14226	PTHR10209 PTHR10209:SF148	0	KOG0143	0	GO:0016491 GO:0055114	230.627	2.45344	0.414733	1.30774e-10	5.33946e-09
Caril.08G118500.1	AT1G08650	phosphoenolpyruvate carboxylase kinase 1	PF07714	PTHR24349 PTHR24349:SF76	EC:2.7.11.1	KOG0033 KOG0583	K04515 K08794	GO:0004672 GO:0004713 GO:0005524 GO:0006468	120.052	2.45518	0.369851	1.25361e-12	6.80607e-11
Caril.02G036000.1	AT5G41570	WRKY DNA-binding protein 24	PF03106	PTHR31221 PTHR31221:SF7	0	0	0	GO:0003700 GO:0006355 GO:0043565	13.5148	2.46086	0.317386	3.5243e-16	2.80143e-14
Caril.15G143700.1	0	0	PF00432	PTHR11764 PTHR11764:SF19	EC:5.4.99.41	0	K01853	GO:0003824 GO:0016866	3.28275	2.46264	0.496186	2.66558e-08	7.31545e-07
Caril.11G014800.1	0	0	PF00067	PTHR24298 PTHR24298:SF120	0	0	0	GO:0004497 GO:0005506 GO:0016705 GO:0020037 GO:0055114	77.7695	2.46328	0.303027	1.70952e-17	1.52026e-15
Caril.13G009000.1	AT2G41560	autoinhibited Ca(2+)-ATPase, isoform 4	PF00122 PF00689 PF00690 PF12515 PF12710	PTHR24093 PTHR24093:SF340	EC:3.6.3.8	0	K01537	GO:0000166 GO:0005388 GO:0005516 GO:0005524 GO:0016020 GO:0016021 GO:0046872 GO:0070588	85.1904	2.46583	0.297284	4.30951e-18	3.91369e-16
Caril.01G251400.1	AT1G80840	WRKY DNA-binding protein 40	PF03106	PTHR31429 PTHR31429:SF3	0	0	0	GO:0003700 GO:0006355 GO:0043565	327.509	2.46978	0.310044	6.50161e-17	5.56705e-15
Caril.16G048400.1	0	0	PF07816	PTHR33095 PTHR33095:SF7	0	0	0	0	23.867	2.47259	0.546813	2.20801e-07	4.94188e-06
Caril.13G108500.1	0	0	PF02469	PTHR32077 PTHR32077:SF10	0	0	0	0	13.6746	2.47333	0.41232	7.92214e-11	3.35337e-09
Caril.13G055000.1	AT1G05680	Uridine diphosphate glycosyltransferase 74E2	PF00201	PTHR11926 PTHR11926:SF331	0	0	K13691	GO:0008152 GO:0016758	25.0467	2.47374	0.75126	1.8696e-05	0.000237415
Caril.02G102800.1	AT4G28460	0	0	PTHR37245	0	0	0	0	1.12585	2.48477	1.21	0.000294029	0.00238039
Caril.13G164800.1	AT3G45140	lipoxygenase 2	PF00305 PF01477	PTHR11771 PTHR11771:SF42	EC:1.13.11.12	0	0	GO:0005515 GO:0016491 GO:0016702 GO:0046872 GO:0055114	71.193	2.49018	0.26784	5.81992e-22	7.04553e-20
Caril.01G220500.1	AT3G13790	Glycosyl hydrolases family 32 protein	PF00251 PF08244	PTHR31953 PTHR31953:SF16	EC:3.2.1.26	0	K01193	GO:0004553 GO:0005975	2357.82	2.4909	0.195561	1.50235e-38	4.94768e-36
Caril.08G142000.1	AT4G39330	cinnamyl alcohol dehydrogenase 9	PF00107 PF08240	PTHR11695 PTHR11695:SF497	EC:1.1.1.195	KOG0023	K00083	GO:0008270 GO:0016491 GO:0055114	1.67389	2.49162	0.838003	4.24842e-05	0.000476679
Caril.10G011700.1	0	0	PF00732 PF05199	PTHR10668 PTHR10668:SF78	EC:1.1.3.6	KOG2624	0	GO:0016614 GO:0050660 GO:0055114	1.79085	2.49426	0.638879	2.70546e-06	4.4623e-05
Caril.15G078800.1	AT4G39670	Glycolipid transfer protein (GLTP) family protein	PF08718	PTHR10219 PTHR10219:SF28	0	KOG4189	0	GO:0005737 GO:0017089 GO:0046836 GO:0051861	8.10252	2.49435	0.428894	2.41407e-10	9.48196e-09
Caril.09G016300.1	0	0	PF02365	PTHR31989 PTHR31989:SF33	0	0	0	GO:0003677 GO:0006355	12.029	2.49682	0.369281	5.50543e-13	3.17292e-11
Caril.06G086400.1	0	0	PF00445	PTHR11240 PTHR11240:SF19	EC:3.1.27.1	KOG1642	0	GO:0003723 GO:0033897	300.378	2.49984	0.224229	2.98924e-30	6.6359e-28
Caril.03G162300.1	AT4G10270	Wound-responsive family protein	PF12609	PTHR33090	0	0	0	0	7.4426	2.50096	0.445725	8.03287e-10	2.90394e-08
Caril.05G049000.1	AT3G12900	2-oxoglutarate (2OG) and Fe(II)-dependent oxygenase superfamily protein	PF03171 PF14226	PTHR10209 PTHR10209:SF113	0	KOG0143	K06892	GO:0016491 GO:0055114	2.97198	2.50176	0.52637	7.54823e-08	1.88668e-06
Caril.06G085200.1	0	0	PF13417	PTHR11260 PTHR11260:SF221	EC:2.5.1.18	KOG0406	K00799	GO:0005515	1.44233	2.50234	0.784271	2.44651e-05	0.000297925
Caril.06G036200.1	AT5G17540	HXXXD-type acyl-transferase family protein	PF02458	PTHR31642 PTHR31642:SF9	EC:2.3.1.196	0	0	GO:0016747	97.317	2.50394	0.262032	5.01788e-23	6.53829e-21
Caril.09G132000.1	0	0	PF00069 PF00560 PF12799	PTHR27000 PTHR27000:SF31	EC:2.7.11.1	KOG1187	0	GO:0004672 GO:0004713 GO:0005515 GO:0005524 GO:0006468	9.84599	2.50649	0.420877	1.04394e-10	4.35132e-09
Caril.05G001400.1	AT1G59740	Major facilitator superfamily protein	PF00854	PTHR11654 PTHR11654:SF177	0	0	0	GO:0005215 GO:0006810 GO:0016020	87.6905	2.51427	0.387112	3.36989e-12	1.74727e-10
Caril.08G101900.1	AT3G62990	0	0	PTHR35726 PTHR35726:SF1	0	0	0	0	39.265	2.51888	0.262075	2.97892e-23	3.9855e-21
Caril.08G075100.1	AT1G40087	Plant transposase (Ptta/En/Spm family)	PF03004	PTHR33144	0	0	0	0	6.25412	2.52031	1.16477	0.000234838	0.00198866
Caril.09G041200.1	0	0	PF00332	PTHR32227 PTHR32227:SF49	EC:3.2.1.39	0	0	GO:0004553 GO:0005975	586.395	2.52063	0.373038	5.74519e-13	3.29211e-11
Caril.03G058600.1	0	0	PF01554	PTHR11206 PTHR11206:SF87	0	KOG1347	K03327	GO:0006855 GO:0015238 GO:0015297 GO:0016020 GO:0055085	3.34042	2.52067	0.586463	5.84455e-07	1.17318e-05
Caril.01G183300.1	AT3G23240	ethylene response factor 1	PF00847	PTHR31190 PTHR31190:SF25	0	0	K14516	GO:0003677 GO:0003700 GO:0006355	122.515	2.52369	0.467273	2.64688e-09	8.92289e-08
Caril.08G089400.1	AT2G47270	sequence-specific DNA binding transcription factors;transcription regulators	0	PTHR33124 PTHR33124:SF13	0	0	0	0	4.41037	2.52576	0.580163	4.62679e-07	9.5038e-06
Caril.09G142300.1	AT5G44440	FAD-binding Berberine family protein	PF01565 PF08031	PTHR32448	EC:1.3.3.8	0	0	GO:0003824 GO:0016491 GO:0016614 GO:0050660 GO:0055114	0.886406	2.52623	0.847396	4.12683e-05	0.000464288
Caril.10G110800.1	AT3G12910	NAC (No Apical Meristem) domain transcriptional regulator superfamily protein	PF02365	PTHR31719 PTHR31719:SF5	0	0	0	GO:0003677 GO:0006355	11.6051	2.52685	0.427877	1.42446e-10	5.76888e-09
Caril.13G078800.1	AT5G58860	cytochrome P450, family 86, subfamily A, polypeptide 1	PF00067	PTHR24296 PTHR24296:SF26	EC:1.14.14.1 EC:1.14.15.3	KOG0157	K15401	GO:0004497 GO:0005506 GO:0016705 GO:0020037 GO:0055114	107.371	2.53917	0.21472	1.2462e-33	3.16502e-31
Caril.02G009100.1	AT4G36990	heat shock factor 4	PF00447	PTHR10015 PTHR10015:SF166	0	0	K09419	GO:0003700 GO:0005634 GO:0006355 GO:0043565	97.641	2.53985	0.277029	2.0365e-21	2.33839e-19
Caril.03G052000.1	AT5G41040	HXXXD-type acyl-transferase family protein	PF02458	PTHR31642 PTHR31642:SF43	EC:2.3.1.188	0	K15400	GO:0016747	137.56	2.54174	0.229829	8.52626e-30	1.81222e-27
Caril.14G081800.1	0	0	PF02469	PTHR32077 PTHR32077:SF7	0	0	0	0	103.808	2.5427	0.458538	1.18572e-09	4.20532e-08
Caril.14G122200.1	0	0	0	0	0	0	0	0	9.23196	2.54446	0.569699	2.84098e-07	6.13409e-06
Caril.11G106400.1	AT4G10490	2-oxoglutarate (2OG) and Fe(II)-dependent oxygenase superfamily protein	PF03171 PF14226	PTHR10209 PTHR10209:SF196	EC:1.14.11.9	KOG0143	0	GO:0016491 GO:0055114	56.2523	2.54962	0.372993	3.39473e-13	2.04701e-11
Caril.05G231300.1	AT4G16740	terpene synthase 03	PF01397 PF03936	PTHR31225 PTHR31225:SF16	EC:4.2.3.15	0	K18108	GO:0000287 GO:0008152 GO:0010333 GO:0016829	352.176	2.55364	0.537699	7.73898e-08	1.92633e-06
Caril.13G108600.1	AT5G60490	FASCICLIN-like arabinogalactan-protein 12	PF02469	PTHR32077 PTHR32077:SF7	0	0	0	0	36.5641	2.5551	0.327814	2.73672e-16	2.19296e-14
Caril.02G185500.1	AT3G11430	glycerol-3-phosphate acyltransferase 5	PF01553	PTHR15486 PTHR15486:SF25	EC:2.3.1.15 EC:2.3.1.198	0	K13508	GO:0008152 GO:0016746	56.4393	2.55972	0.270377	1.24698e-22	1.5702e-20
Caril.07G167800.1	AT3G49690	myb domain protein 84	PF00249	PTHR10641 PTHR10641:SF654	0	KOG0048	K09422	GO:0003677	48.0134	2.56308	0.436697	1.80138e-10	7.227e-09
Caril.16G104500.1	0	0	PF00067	PTHR24298 PTHR24298:SF149	EC:1.14.13.11	KOG0156	K00487	GO:0004497 GO:0005506 GO:0016705 GO:0020037 GO:0055114	123.767	2.56583	0.2862	1.34466e-20	1.44957e-18
Caril.06G096600.1	AT1G68850	Peroxidase superfamily protein	PF00141	PTHR31388 PTHR31388:SF9	EC:1.11.1.7	0	K00430	GO:0004601 GO:0006979 GO:0020037 GO:0055114	43.1324	2.57176	0.292891	7.08346e-20	7.29499e-18
Caril.10G025800.1	AT5G06740	Concanavalin A-like lectin protein kinase family protein	PF00069 PF00139	PTHR27007 PTHR27007:SF56	EC:2.7.11.1	KOG1187	0	GO:0004672 GO:0004713 GO:0005524 GO:0006468 GO:0030246	42.0464	2.5777	0.453643	5.47302e-10	2.02996e-08
Caril.01G104100.1	0	0	0	0	0	0	0	0	5.17467	2.58213	0.553005	1.13536e-07	2.71986e-06
Caril.01G159900.1	AT5G26230	(1 of 1) PTHR33312:SF5 - MEMBRANE-ASSOCIATED KINASE REGULATOR 1-RELATED	0	PTHR33312 PTHR33312:SF5	0	0	0	0	99.9573	2.58964	0.336609	6.24214e-16	4.88435e-14
Caril.02G102300.1	0	0	PF00182	PTHR22595 PTHR22595:SF61	EC:3.2.1.14	KOG4742	0	GO:0004568 GO:0005975 GO:0006032 GO:0016998	0.904152	2.59327	0.88208	4.46715e-05	0.000497866
Caril.04G113100.1	0	0	PF00069	PTHR24361 PTHR24361:SF380	EC:2.7.11.25	KOG0198	0	GO:0004672 GO:0004713 GO:0005524 GO:0006468	27.1218	2.59458	0.262078	1.89272e-24	2.79262e-22
Caril.11G110100.1	AT4G24130	Protein of unknown function, DUF538	PF04398	PTHR31676 PTHR31676:SF20	0	0	0	0	69.6003	2.5984	0.242345	3.7146e-28	6.91447e-26
Caril.01G238800.1	0	0	PF00005 PF14510	PTHR19241 PTHR19241:SF219	EC:3.6.3.25	KOG2355	0	GO:0005524 GO:0016887	20.6284	2.60253	0.380372	3.37113e-13	2.03688e-11
Caril.11G175100.1	AT5G23960	terpene synthase 21	PF01397 PF03936	PTHR31225 PTHR31225:SF15	EC:4.2.3.22 EC:4.2.3.75	0	0	GO:0000287 GO:0008152 GO:0010333 GO:0016829	84.9459	2.60267	0.303711	4.66184e-19	4.4779e-17
Caril.01G159800.1	AT3G05980	0	0	PTHR31722 PTHR31722:SF2	0	0	0	0	18.2612	2.60326	0.335993	4.12225e-16	3.23402e-14
Caril.15G055400.1	0	0	PF00201	PTHR11926 PTHR11926:SF248	0	0	0	GO:0008152 GO:0016758	5.48226	2.60418	0.38349	4.81726e-13	2.81338e-11
Caril.05G118200.1	AT1G68725	arabinogalactan protein 19	0	PTHR36549	0	0	0	0	37.9687	2.61148	0.429916	5.28842e-11	2.30361e-09
Caril.13G150200.1	AT5G19410	ABC-2 type transporter family protein	PF00005 PF01061	PTHR19241 PTHR19241:SF158	0	KOG0061	0	GO:0005524 GO:0016020 GO:0016887	17.1094	2.61331	0.243829	3.96184e-28	7.32917e-26
Caril.04G109400.1	0	0	PF03171 PF14226	PTHR10209 PTHR10209:SF193	EC:1.14.17.4	KOG0143	0	GO:0016491 GO:0055114	4.54329	2.6211	0.558535	1.02514e-07	2.47561e-06
Caril.11G037300.1	0	0	0	PTHR12716 PTHR12716:SF8	0	0	0	0	1.72586	2.62535	0.58068	2.25303e-07	5.02764e-06
Caril.04G166200.1	0	0	0	0	0	0	0	0	48.4987	2.62948	0.379744	1.93747e-13	1.19967e-11
Caril.15G064900.1	0	0	PF00067	PTHR24298 PTHR24298:SF102	0	KOG0156	0	GO:0004497 GO:0005506 GO:0016705 GO:0020037 GO:0055114	17.4584	2.63029	0.313151	2.06814e-18	1.90708e-16
Caril.03G221200.1	0	0	PF00069 PF11721	PTHR27003 PTHR27003:SF104	EC:2.7.11.1	KOG1187	0	GO:0004672 GO:0004713 GO:0005524 GO:0006468	19.3743	2.63049	0.352406	3.7652e-15	2.77247e-13
Caril.02G118900.1	AT3G22910	ATPase E1-E2 type family protein / haloacid dehalogenase-like hydrolase family protein	PF00122 PF00689 PF00690 PF12710	PTHR24093 PTHR24093:SF292	EC:3.6.3.8	0	K01537	GO:0000166 GO:0005388 GO:0005524 GO:0016020 GO:0016021 GO:0046872 GO:0070588	22.5776	2.63058	0.362855	1.86802e-14	1.27815e-12
Caril.14G131600.1	0	0	PF00141	PTHR31388 PTHR31388:SF22	EC:1.11.1.7	0	K00430	GO:0004601 GO:0006979 GO:0020037 GO:0055114	170.949	2.6323	0.500055	5.79469e-09	1.81263e-07
Caril.01G002400.1	AT2G22880	VQ motif-containing protein	PF05678	PTHR34794 PTHR34794:SF1	0	0	0	0	17.2714	2.63297	0.394979	1.15564e-12	6.30846e-11
Caril.01G021300.1	AT1G49570	Peroxidase superfamily protein	PF00141	PTHR31388 PTHR31388:SF34	EC:1.11.1.7	0	K00430	GO:0004601 GO:0006979 GO:0020037 GO:0055114	8.2612	2.63361	0.671661	2.53756e-06	4.21086e-05
Caril.09G143500.1	AT5G44440	FAD-binding Berberine family protein	PF01565 PF08031	PTHR32448	EC:1.3.3.8	0	0	GO:0003824 GO:0016491 GO:0016614 GO:0050660 GO:0055114	1.83392	2.63449	0.858199	3.22685e-05	0.000377313
Caril.06G170700.1	0	0	PF00249	PTHR10641 PTHR10641:SF551	0	KOG0048	K09422	GO:0003677	6.01769	2.64096	0.439809	8.26473e-11	3.48363e-09
Caril.08G137000.1	AT5G66400	Dehydrin family protein	PF00257	PTHR33346	0	0	0	GO:0006950 GO:0009415	240.8	2.64188	0.415429	8.87233e-12	4.33054e-10
Caril.08G027800.1	AT5G25930	Protein kinase family protein with leucine-rich repeat domain	PF00069 PF00560 PF08263 PF13855	PTHR27000 PTHR27000:SF155	EC:2.7.11.1	KOG1187	K00924	GO:0004672 GO:0004713 GO:0005515 GO:0005524 GO:0006468	252.855	2.65035	0.31472	1.75638e-18	1.6246e-16
Caril.15G063200.1	0	0	PF00854	PTHR11654 PTHR11654:SF113	0	0	K14638	GO:0005215 GO:0006810 GO:0016020	1.56359	2.65789	0.763152	1.05519e-05	0.000146267
Caril.09G202000.1	AT3G53990	Adenine nucleotide alpha hydrolases-like superfamily protein	PF00582	PTHR31964 PTHR31964:SF23	0	0	0	GO:0006950	66.6761	2.65862	0.330435	4.0349e-17	3.48478e-15
Caril.14G015000.1	AT1G29000	Heavy metal transport/detoxification superfamily protein	PF00403	PTHR22814 PTHR22814:SF148	0	KOG1603	0	GO:0030001 GO:0046872	32.936	2.66698	0.26156	1.03514e-25	1.65011e-23
Caril.05G157500.1	AT1G14600	Homeodomain-like superfamily protein	PF00249	PTHR31314 PTHR31314:SF10	0	0	0	GO:0003677	46.0876	2.66906	0.265549	4.57032e-25	7.06021e-23
Caril.11G088700.1	0	0	PF00314	PTHR31048 PTHR31048:SF30	0	0	0	0	9.72533	2.67169	0.406984	2.35728e-12	1.24376e-10
Caril.13G086900.1	AT2G29290	NAD(P)-binding Rossmann-fold superfamily protein	PF13561	PTHR24322 PTHR24322:SF425	EC:1.1.1.206 EC:1.1.1.236	KOG0725	K08081	GO:0008152 GO:0008667 GO:0016491 GO:0019290 GO:0055114	99.7806	2.67605	0.378291	6.97104e-14	4.54163e-12
Caril.02G167400.1	AT2G45400	NAD(P)-binding Rossmann-fold superfamily protein	PF01370	PTHR10366 PTHR10366:SF425	EC:1.1.1.348	KOG1502	0	GO:0003824 GO:0050662	110.914	2.67887	0.400082	9.80531e-13	5.39184e-11
Caril.13G165800.1	0	0	PF00232	PTHR10353 PTHR10353:SF81	EC:3.2.1.21	0	0	GO:0004553 GO:0005975	2.98744	2.6789	0.966485	6.37661e-05	0.000672653
Caril.06G098300.1	0	0	PF13639	PTHR14155 PTHR14155:SF110	0	0	0	GO:0005515 GO:0008270	4.64158	2.67904	0.668867	1.86996e-06	3.23936e-05
Caril.11G168600.1	AT3G15500	NAC domain containing protein 3	PF02365	PTHR31719 PTHR31719:SF39	0	0	0	GO:0003677 GO:0006355	843.006	2.68177	0.329119	1.78932e-17	1.58651e-15
Caril.Q018600.1	0	0	PF00182	PTHR22595 PTHR22595:SF61	EC:3.2.1.14	0	0	GO:0004568 GO:0006032 GO:0016998	55.4509	2.68264	0.562647	7.30477e-08	1.82735e-06
Caril.09G128200.1	0	0	PF03171 PF14226	PTHR10209 PTHR10209:SF176	EC:1.14.11.32	KOG0143	0	GO:0016491 GO:0055114	2.66283	2.68473	0.55254	4.71088e-08	1.23194e-06
Caril.08G110000.1	0	0	PF00067	PTHR24298 PTHR24298:SF136	0	KOG0156	0	GO:0004497 GO:0005506 GO:0016705 GO:0020037 GO:0055114	89.6644	2.68687	0.419657	6.9357e-12	3.42431e-10
Caril.09G092600.1	AT1G11925	Stigma-specific Stig1 family protein	PF04885	PTHR33227 PTHR33227:SF4	0	0	0	0	1.12284	2.69277	1.19763	0.00018252	0.00161976
Caril.11G004400.1	AT5G41040	HXXXD-type acyl-transferase family protein	PF02458	PTHR31642 PTHR31642:SF43	EC:2.3.1.188	0	K15400	GO:0016747	129.141	2.69573	0.191207	2.17008e-46	1.18246e-43
Caril.14G081700.1	0	0	PF02469	PTHR32077 PTHR32077:SF7	0	0	0	0	27.0953	2.69633	0.39486	4.00408e-13	2.37395e-11
Caril.09G142400.1	AT5G44440	FAD-binding Berberine family protein	PF01565 PF08031	PTHR32448	EC:1.3.3.8	0	0	GO:0003824 GO:0016491 GO:0016614 GO:0050660 GO:0055114	5.84362	2.69685	0.711118	3.96783e-06	6.29496e-05
Caril.05G180800.1	AT4G16740	terpene synthase 03	PF01397 PF03936	PTHR31225 PTHR31225:SF16	EC:4.2.3.15	0	0	GO:0000287 GO:0008152 GO:0010333 GO:0016829	1.1351	2.69944	1.07937	0.000111705	0.00106989
Caril.04G011900.1	AT1G76690	12-oxophytodienoate reductase 2	PF00724	PTHR22893 PTHR22893:SF44	EC:1.3.1.42	KOG0134	0	GO:0010181 GO:0016491 GO:0055114	1.73233	2.70033	0.721041	4.64568e-06	7.23254e-05
Caril.02G143600.1	0	0	PF12819	PTHR27003 PTHR27003:SF105	EC:2.7.10.1 EC:2.7.11.1	0	0	0	9.22926	2.70062	0.854439	2.52827e-05	0.000306016
Caril.04G120700.1	0	0	PF00282	PTHR11999 PTHR11999:SF93	0	0	K01592	GO:0006520 GO:0016831 GO:0019752 GO:0030170	46.7341	2.70568	0.429917	1.42114e-11	6.81441e-10
Caril.09G057100.1	0	0	PF12481	PTHR11772 PTHR11772:SF15	0	0	0	0	392.666	2.70774	0.283458	6.62888e-23	8.52622e-21
Caril.06G112700.1	AT1G28190	0	PF14009	PTHR33052 PTHR33052:SF10	0	0	0	0	39.4682	2.70889	0.286071	1.47455e-22	1.84898e-20
Caril.07G111200.1	0	0	PF00407	PTHR31213 PTHR31213:SF13	0	0	0	GO:0006952 GO:0009607	5.5629	2.71299	0.523113	9.06344e-09	2.7108e-07
Caril.11G172100.1	0	0	0	0	0	0	0	0	3.497	2.71391	0.528256	1.16959e-08	3.40968e-07
Caril.08G095400.1	0	0	PF00561	PTHR10992 PTHR10992:SF811	EC:3.3.2.10	KOG4178	0	GO:0003824	27.5672	2.7184	0.44374	4.12137e-11	1.82983e-09
Caril.06G087600.1	AT1G69490	NAC-like, activated by AP3/PI	PF02365	PTHR31719 PTHR31719:SF40	0	0	0	GO:0003677 GO:0006355	228.244	2.72582	0.436876	2.03673e-11	9.49279e-10
Caril.06G062000.1	AT3G25640	Protein of unknown function, DUF617	PF04759	PTHR31696 PTHR31696:SF2	0	0	0	0	36.7281	2.72639	0.257444	1.83002e-27	3.20725e-25
Caril.10G154200.1	AT2G38100	proton-dependent oligopeptide transport (POT) family protein	PF00854	PTHR11654 PTHR11654:SF79	0	KOG1237	K14638	GO:0005215 GO:0006810 GO:0016020	3.82437	2.7267	0.555582	3.76098e-08	1.00011e-06
Caril.01G063400.1	AT5G41570	WRKY DNA-binding protein 24	PF03106	PTHR31221 PTHR31221:SF7	0	0	0	GO:0003700 GO:0006355 GO:0043565	9.4632	2.72861	0.342374	8.08387e-17	6.86304e-15
Caril.03G053000.1	AT1G13280	allene oxide cyclase 4	PF06351	PTHR31843 PTHR31843:SF2	EC:5.3.99.6	0	K10525	GO:0009507 GO:0016853	11.4528	2.72991	0.533974	1.34113e-08	3.88331e-07
Caril.03G245700.1	0	0	PF05368	PTHR10366 PTHR10366:SF352	EC:1.1.1.319	KOG1203	0	0	222.245	2.73506	0.407168	8.89772e-13	4.91994e-11
Caril.05G244700.1	0	0	0	0	0	0	0	0	0.952645	2.7369	0.850623	2.16744e-05	0.000268969
Caril.06G106000.1	AT5G13080	WRKY DNA-binding protein 75	PF03106	PTHR31221 PTHR31221:SF25	0	0	0	GO:0003700 GO:0006355 GO:0043565	117.231	2.73816	0.260796	4.88903e-27	8.32496e-25
Caril.07G032900.1	0	0	PF12708	PTHR31375 PTHR31375:SF13	EC:3.2.1.15	0	0	0	6.18948	2.74048	0.551612	2.80343e-08	7.63087e-07
Caril.03G197800.1	0	0	PF00067	PTHR24298 PTHR24298:SF67	EC:1.14.13.88	0	0	GO:0004497 GO:0005506 GO:0016705 GO:0020037 GO:0055114	3.97964	2.74119	0.880666	2.82533e-05	0.000335469
Caril.13G166400.1	AT5G60900	receptor-like protein kinase 1	PF00069 PF01453	PTHR27002 PTHR27002:SF64	EC:2.7.11.1	KOG1187	0	GO:0004672 GO:0004713 GO:0005524 GO:0006468	2.17387	2.74619	0.773645	8.56716e-06	0.000122261
Caril.02G001700.1	AT2G22880	VQ motif-containing protein	PF05678	PTHR34794 PTHR34794:SF1	0	0	0	0	3.38074	2.74775	0.630556	4.68962e-07	9.60652e-06
Caril.06G145100.1	0	0	PF00135	PTHR23024 PTHR23024:SF138	EC:3.1.1.1	KOG1515	0	0	2.23861	2.75242	0.690755	2.02641e-06	3.47661e-05
Caril.11G175200.1	AT5G23960	terpene synthase 21	PF01397 PF03936	PTHR31225 PTHR31225:SF15	EC:4.2.3.22 EC:4.2.3.75	0	K15803	GO:0000287 GO:0008152 GO:0010333 GO:0016829	143.69	2.75541	0.292798	2.74382e-22	3.42623e-20
Caril.15G074700.1	AT1G19510	RAD-like 5	PF00249	PTHR24078 PTHR24078:SF279	0	0	0	GO:0003677	2.70754	2.75892	0.618247	3.00385e-07	6.43937e-06
Caril.04G094300.1	0	0	0	PTHR34950 PTHR34950:SF2	0	0	0	0	3.00655	2.76424	0.754023	5.98015e-06	8.89866e-05
Caril.06G160900.1	0	0	PF00069 PF00139	PTHR27007 PTHR27007:SF24	EC:2.7.11.1	KOG1187	0	GO:0004672 GO:0004713 GO:0005524 GO:0006468 GO:0030246	27.2436	2.76714	0.321329	3.94575e-19	3.85179e-17
Caril.02G090100.1	AT3G21550	DUF679 domain membrane protein 2	PF05078	PTHR31621 PTHR31621:SF1	0	0	0	0	1.09603	2.76934	0.656643	8.35732e-07	1.59631e-05
Caril.03G116600.1	0	0	PF00266	PTHR11601 PTHR11601:SF24	EC:2.8.1.7	0	0	0	1.45151	2.7714	1.16343	0.00013614	0.00126393
Caril.15G081600.1	AT1G68450	VQ motif-containing protein	PF05678	PTHR33143 PTHR33143:SF11	0	0	0	0	2.67994	2.77888	0.500928	1.31821e-09	4.62594e-08
Caril.15G019300.1	0	0	0	0	0	0	0	0	116.756	2.78092	0.446455	2.27164e-11	1.05238e-09
Caril.01G244000.1	0	0	PF02298	PTHR33021 PTHR33021:SF5	0	0	0	GO:0009055	86.449	2.78623	0.450547	3.0224e-11	1.36413e-09
Caril.10G146700.1	AT2G37730	Protein of unknown function (DUF604)	PF02434	PTHR10811 PTHR10811:SF13	EC:2.4.1.222	KOG2246	0	GO:0016020 GO:0016757	24.5404	2.78684	0.338705	1.04951e-17	9.44529e-16
Caril.01G203200.1	0	0	PF12708	PTHR33928 PTHR33928:SF2	EC:3.2.1.15	0	0	0	22.786	2.78751	0.28083	1.90094e-24	2.79262e-22
Caril.13G052200.1	AT5G48540	receptor-like protein kinase-related family protein	PF01657	PTHR32411 PTHR32411:SF43	0	0	0	0	12.5311	2.79482	0.371908	3.04735e-15	2.26054e-13
Caril.02G078800.1	0	0	PF00407	PTHR31213 PTHR31213:SF14	0	0	0	GO:0006952 GO:0009607	347.048	2.79804	0.300931	8.40411e-22	9.95505e-20
Caril.07G050800.1	AT5G66390	Peroxidase superfamily protein	PF00141	PTHR31388 PTHR31388:SF3	EC:1.11.1.7	0	K00430	GO:0004601 GO:0006979 GO:0020037 GO:0055114	1.53433	2.79896	0.934677	3.69757e-05	0.000423433
Caril.07G051500.1	AT5G66390	Peroxidase superfamily protein	PF00141	PTHR31388 PTHR31388:SF3	EC:1.11.1.7	0	K00430	GO:0004601 GO:0006979 GO:0020037 GO:0055114	2.04438	2.80274	0.615672	2.04649e-07	4.61831e-06
Caril.04G182700.1	0	0	0	0	0	0	0	0	3.71759	2.80281	0.591946	8.88063e-08	2.1726e-06
Caril.07G071300.1	0	0	PF01657	PTHR32080 PTHR32080:SF6	0	0	0	0	6.0941	2.80515	0.446648	1.67164e-11	7.91426e-10
Caril.16G096900.1	0	0	PF03140	PTHR31549 PTHR31549:SF2	0	0	0	0	212.949	2.80766	0.530767	5.49022e-09	1.73066e-07
Caril.12G026100.1	0	0	PF00484	PTHR11002 PTHR11002:SF18	EC:4.2.1.1	KOG1578	0	GO:0004089 GO:0008270	284.035	2.80987	0.476124	1.73074e-10	6.98098e-09
Caril.13G108100.1	0	0	PF02469	PTHR32077 PTHR32077:SF7	0	0	0	0	32.4306	2.81665	0.379007	5.84085e-15	4.23836e-13
Caril.04G058800.1	0	0	0	0	0	0	0	0	3.17233	2.82049	0.780029	6.96433e-06	0.000102311
Caril.08G088100.1	0	0	PF00249	PTHR10641 PTHR10641:SF494	0	0	K09422	GO:0003677	53.8878	2.82333	0.322956	1.35302e-19	1.36528e-17
Caril.06G160800.1	0	0	PF00069 PF00139	PTHR27007 PTHR27007:SF24	EC:2.7.11.1	KOG1187	0	GO:0004672 GO:0004713 GO:0005524 GO:0006468 GO:0030246	1.77845	2.82774	0.632321	2.93165e-07	6.29782e-06
Caril.03G216100.1	AT1G18770	RING/U-box superfamily protein	PF13639	PTHR22763 PTHR22763:SF87	0	0	0	GO:0005515 GO:0008270	12.95	2.82784	0.289661	1.01451e-23	1.40109e-21
Caril.03G245600.1	0	0	PF05368	PTHR10366 PTHR10366:SF352	EC:1.1.1.319	0	0	0	13.358	2.82819	0.47194	1.01407e-10	4.23859e-09
Caril.02G115300.1	AT3G23150	Signal transduction histidine kinase, hybrid-type, ethylene sensor	PF00072 PF01590	PTHR24423 PTHR24423:SF530	EC:2.7.11.1	0	K14509	GO:0000155 GO:0000160 GO:0004673 GO:0005515 GO:0005789 GO:0007165 GO:0009873	125.945	2.83344	0.289636	8.38763e-24	1.16916e-21
Caril.07G000400.1	0	0	0	PTHR34996 PTHR34996:SF3	0	0	0	0	11.002	2.84135	0.339695	3.58275e-18	3.26357e-16
Caril.08G152700.1	AT1G56600	galactinol synthase 2	PF01501	PTHR11183 PTHR11183:SF59	EC:2.4.1.123	KOG1950	K18819	GO:0016757	51.8466	2.84461	0.458502	2.79252e-11	1.27381e-09
Caril.01G277900.1	AT2G39380	exocyst subunit exo70 family protein H2	PF03081	PTHR12542 PTHR12542:SF26	0	0	K07195	GO:0000145 GO:0006887	32.1855	2.84947	0.487699	2.52375e-10	9.86106e-09
Caril.05G162200.1	0	0	PF03171 PF14226	PTHR10209 PTHR10209:SF177	EC:1.14.11.13	KOG0143	K04125	GO:0016491 GO:0055114	7.5303	2.85198	0.411808	2.36426e-13	1.44897e-11
Caril.07G169300.1	0	0	0	PTHR33696 PTHR33696:SF3	0	0	0	0	25.0132	2.85474	0.437623	3.62708e-12	1.8677e-10
Caril.01G286900.1	AT3G11430	glycerol-3-phosphate acyltransferase 5	PF01553	PTHR15486 PTHR15486:SF25	EC:2.3.1.15 EC:2.3.1.198	0	K13508	GO:0008152 GO:0016746	34.1128	2.86244	0.252258	5.28932e-31	1.25806e-28
Caril.07G002700.1	AT3G57730	Protein kinase superfamily protein	PF00069	PTHR27005 PTHR27005:SF38	EC:2.7.11.1	KOG1187	K04730	GO:0004672 GO:0004713 GO:0005524 GO:0006468	7.22571	2.86262	0.364098	2.22467e-16	1.80681e-14
Caril.14G131500.1	0	0	PF00141	PTHR31388 PTHR31388:SF22	EC:1.11.1.7	0	K00430	GO:0004601 GO:0006979 GO:0020037 GO:0055114	575.718	2.86436	0.415267	2.90554e-13	1.76625e-11
Caril.09G005800.1	AT5G20710	beta-galactosidase 7	PF01301 PF02140	PTHR23421 PTHR23421:SF49	EC:3.2.1.23	0	0	GO:0004553 GO:0005975 GO:0030246	1.83502	2.86705	0.815748	9.38086e-06	0.000132174
Caril.12G094000.1	0	0	PF00314	PTHR31048 PTHR31048:SF36	0	0	0	0	750.768	2.86741	0.540906	5.33698e-09	1.68895e-07
Caril.04G109600.1	AT1G05010	ethylene-forming enzyme	PF03171 PF14226	PTHR10209 PTHR10209:SF193	EC:1.14.17.4	KOG0143	K05933	GO:0016491 GO:0055114	48.9946	2.87707	0.393227	1.46484e-14	1.00919e-12
Caril.06G065200.1	AT2G02580	cytochrome P450, family 71, subfamily B, polypeptide 9	PF00067	PTHR24298 PTHR24298:SF144	EC:1.14.13.68	0	0	GO:0004497 GO:0005506 GO:0016705 GO:0020037 GO:0055114	168.135	2.87718	0.310227	1.16297e-21	1.36145e-19
Caril.03G019700.1	AT3G28960	Transmembrane amino acid transporter family protein	PF03222	PTHR22950 PTHR22950:SF280	0	KOG1303	K15015	GO:0003333	23.8582	2.88084	0.434316	1.79248e-12	9.62704e-11
Caril.11G045600.1	AT5G61430	NAC domain containing protein 100	PF02365	PTHR31744 PTHR31744:SF7	0	0	0	GO:0003677 GO:0006355	127.783	2.8911	0.265029	7.44622e-29	1.43971e-26
Caril.10G113600.1	AT1G11330	S-locus lectin protein kinase family protein	PF00954 PF01453 PF07714 PF08276	PTHR27002 PTHR27002:SF84	EC:2.7.11.1	KOG1187	0	GO:0004672 GO:0004674 GO:0004713 GO:0005524 GO:0006468 GO:0048544	22.8428	2.89628	0.282356	7.63784e-26	1.23729e-23
Caril.03G054600.1	AT3G02550	LOB domain-containing protein 41	PF03195	PTHR31304 PTHR31304:SF3	0	0	0	0	28.2984	2.9044	0.326548	3.88448e-20	4.07042e-18
Caril.16G106700.1	0	0	PF03004	PTHR33499	0	0	0	0	2.00993	2.91273	0.607627	7.00624e-08	1.76297e-06
Caril.01G025000.1	AT2G23540	GDSL-like Lipase/Acylhydrolase superfamily protein	PF00657	PTHR22835 PTHR22835:SF147	EC:3.1.1.3	0	0	GO:0016788	117.538	2.92326	0.227907	9.15234e-39	3.04763e-36
Caril.02G110800.1	AT3G23360	Protein phosphatase 2C family protein	PF00481	PTHR13832 PTHR13832:SF283	EC:3.1.3.16	0	0	GO:0003824 GO:0004722 GO:0006470	13.266	2.92751	0.385902	2.04425e-15	1.54317e-13
Caril.03G212300.1	AT4G26260	myo-inositol oxygenase 4	PF05153	PTHR12588 PTHR12588:SF1	EC:1.13.99.1	KOG1573	K00469	GO:0005506 GO:0005737 GO:0019310 GO:0050113 GO:0055114	21.0015	2.93447	0.389167	2.91651e-15	2.17425e-13
Caril.09G075100.1	0	0	PF00560 PF07714 PF08263 PF13855	PTHR27000 PTHR27000:SF31	EC:2.7.11.1	KOG1187	0	GO:0004672 GO:0004713 GO:0005515 GO:0005524 GO:0006468	5.77659	2.93854	0.468478	1.95861e-11	9.14291e-10
Caril.14G070600.1	0	0	PF00248	PTHR11732 PTHR11732:SF239	0	KOG1577	0	GO:0016491 GO:0055114	26.5857	2.94296	0.414717	7.73145e-14	5.0044e-12
Caril.01G152200.1	AT3G21530	DNAse I-like superfamily protein	PF03372	PTHR14859 PTHR14859:SF2	0	0	0	0	48.3261	2.9452	0.247385	8.77912e-34	2.28784e-31
Caril.04G099800.1	AT1G34670	myb domain protein 93	PF00249	PTHR10641 PTHR10641:SF537	0	KOG0048	K09422	GO:0003677	7.01059	2.95444	0.405238	1.91712e-14	1.30282e-12
Caril.06G143000.1	AT3G05950	RmlC-like cupins superfamily protein	PF07883	PTHR31238 PTHR31238:SF42	0	0	0	GO:0030145 GO:0045735	16.6921	2.96716	0.511164	3.41823e-10	1.30332e-08
Caril.16G033300.1	0	0	0	PTHR33735 PTHR33735:SF1	0	0	0	0	26.2329	2.96961	0.247061	2.29448e-34	6.13959e-32
Caril.05G031800.1	AT4G38080	hydroxyproline-rich glycoprotein family protein	0	PTHR33088	0	0	0	0	15.1126	2.96997	0.654492	2.28511e-07	5.08785e-06
Caril.04G083200.1	AT4G33467	0	0	PTHR34808 PTHR34808:SF2	0	0	0	0	7.58661	2.97728	0.450408	2.2713e-12	1.20476e-10
Caril.15G019100.1	0	0	PF00560 PF08263 PF13855	PTHR27000	EC:2.7.11.1	KOG4579	0	GO:0005515	51.1181	2.97886	0.562972	5.96362e-09	1.86171e-07
Caril.14G091000.1	0	0	PF07714	PTHR27001 PTHR27001:SF99	EC:2.7.11.1	KOG1187	K04733	GO:0004672 GO:0004713 GO:0005524 GO:0006468	13.796	2.99338	0.391607	1.40629e-15	1.07788e-13
Caril.02G099500.1	AT3G59710	NAD(P)-binding Rossmann-fold superfamily protein	PF00106 PF08659	PTHR24322 PTHR24322:SF230	0	KOG1208	K00079	GO:0008152 GO:0016491	8.17184	2.9987	0.450131	1.63905e-12	8.86652e-11
Caril.02G119300.1	AT3G22910	ATPase E1-E2 type family protein / haloacid dehalogenase-like hydrolase family protein	PF00122 PF00689 PF12710	PTHR24093 PTHR24093:SF292	EC:3.6.3.8	0	0	GO:0000166 GO:0005388 GO:0005524 GO:0016020 GO:0016021 GO:0046872 GO:0070588	5.01781	3.0019	0.379896	1.88997e-16	1.55179e-14
Caril.01G043400.1	AT4G38080	hydroxyproline-rich glycoprotein family protein	0	PTHR33088	0	0	0	0	110.59	3.00363	0.378522	1.4532e-16	1.21651e-14
Caril.04G159200.1	AT4G28940	Phosphorylase superfamily protein	PF01048	PTHR21234 PTHR21234:SF19	EC:3.2.2.9	0	0	GO:0003824 GO:0009116	66.6794	3.00679	0.277454	1.89377e-28	3.59205e-26
Caril.15G045600.1	0	0	0	PTHR32487 PTHR32487:SF0	EC:1.3.1.3	0	0	0	33.4371	3.00897	0.310526	2.60666e-23	3.50309e-21
Caril.03G099900.1	AT5G52400	cytochrome P450, family 715, subfamily A, polypeptide 1	PF00067	PTHR24282 PTHR24282:SF15	0	KOG0157	0	GO:0004497 GO:0005506 GO:0016705 GO:0020037 GO:0055114	1.80085	3.00902	0.660396	2.12835e-07	4.78145e-06
Caril.08G168700.1	AT3G22560	Acyl-CoA N-acyltransferases (NAT) superfamily protein	PF13302	PTHR13256 PTHR13256:SF35	EC:2.3.1.1	0	0	GO:0008080	15.1288	3.0164	0.47634	1.42402e-11	6.81732e-10
Caril.13G090600.1	0	0	PF03514	PTHR31636 PTHR31636:SF54	0	0	0	0	25.2293	3.0313	0.335881	1.38789e-20	1.49081e-18
Caril.02G182800.1	0	0	0	PTHR13871 PTHR13871:SF40	0	0	0	GO:0035556	28.8485	3.03387	0.314959	4.67753e-23	6.12144e-21
Caril.01G287200.1	AT3G55550	Concanavalin A-like lectin protein kinase family protein	PF00069 PF00139	PTHR27007 PTHR27007:SF27	EC:2.7.11.1	KOG1187	0	GO:0004672 GO:0004713 GO:0005524 GO:0006468 GO:0030246	21.9567	3.03698	0.329494	2.39942e-21	2.72379e-19
Caril.04G188400.1	0	0	PF03552	PTHR13301 PTHR13301:SF59	EC:2.4.1.12	0	0	GO:0016020 GO:0016760 GO:0030244	33.415	3.04087	0.521286	3.03302e-10	1.17437e-08
Caril.05G026000.1	0	0	PF00069 PF00560 PF08263 PF13855	PTHR27000 PTHR27000:SF195	EC:2.7.11.1	KOG1187	0	GO:0004672 GO:0004713 GO:0005515 GO:0005524 GO:0006468	132.677	3.04226	0.313678	2.48538e-23	3.35515e-21
Caril.01G210100.1	AT5G40990	GDSL lipase 1	PF00657	PTHR22835 PTHR22835:SF262	0	0	0	GO:0016788	51.0305	3.04308	0.329976	2.30581e-21	2.62749e-19
Caril.11G044100.1	AT1G74460	GDSL-like Lipase/Acylhydrolase superfamily protein	PF00657	PTHR22835 PTHR22835:SF267	EC:3.1.1.3	0	0	GO:0016788	151.698	3.05055	0.303142	6.73099e-25	1.03447e-22
Caril.10G104300.1	0	0	PF00060 PF00497 PF13458	PTHR18966 PTHR18966:SF233	0	KOG1052	0	GO:0004970 GO:0016020	4.59964	3.06497	0.728499	9.07023e-07	1.71257e-05
Caril.04G163400.1	AT3G24503	aldehyde dehydrogenase 2C4	PF00171	PTHR11699 PTHR11699:SF182	EC:1.2.1.5	0	K12355	GO:0008152 GO:0016491 GO:0055114	42.4321	3.06579	0.341071	1.99679e-20	2.11456e-18
Caril.09G152500.1	AT4G21390	S-locus lectin protein kinase family protein	PF00954 PF01453 PF07714 PF08276	PTHR27002 PTHR27002:SF66	EC:2.7.11.1	0	0	GO:0004672 GO:0004674 GO:0004713 GO:0005515 GO:0005524 GO:0006468 GO:0048544	1.88303	3.06868	0.97394	2.35161e-05	0.000288361
Caril.04G083500.1	AT4G33467	0	0	PTHR34808 PTHR34808:SF2	0	0	0	0	4.57951	3.06897	0.49358	3.04243e-11	1.37111e-09
Caril.05G057900.1	0	0	PF07883	PTHR31238 PTHR31238:SF19	0	0	0	GO:0030145 GO:0045735	181.848	3.0738	0.542766	8.22047e-10	2.96461e-08
Caril.15G064800.1	0	0	PF00067	PTHR24298 PTHR24298:SF102	0	KOG0156	0	GO:0004497 GO:0005506 GO:0016705 GO:0020037 GO:0055114	3.90806	3.07442	0.618356	3.15862e-08	8.48215e-07
Caril.15G032100.1	AT1G77400	(1 of 14) PF05097 - Protein of unknown function (DUF688) (DUF688)	PF05097	PTHR35466 PTHR35466:SF2	0	0	0	0	14.2533	3.07508	0.306098	8.20954e-25	1.25526e-22
Caril.08G007600.1	AT5G25190	Integrase-type DNA-binding superfamily protein	PF00847	PTHR31194 PTHR31194:SF4	0	0	0	GO:0003677 GO:0003700 GO:0006355	23.707	3.079	0.32999	8.71152e-22	1.02786e-19
Caril.12G032500.1	0	0	PF05691	PTHR31268 PTHR31268:SF10	EC:2.4.1.82	0	0	0	137.051	3.08284	0.327637	4.16664e-22	5.13868e-20
Caril.02G141100.1	0	0	PF06888	PTHR20889 PTHR20889:SF4	EC:3.1.3.75 EC:3.6.1.1	KOG3120	0	GO:0008152 GO:0016791	2.9477	3.08616	0.644601	7.6428e-08	1.90555e-06
Caril.14G088800.1	0	0	PF00106	PTHR24322 PTHR24322:SF601	EC:1.1.1.198 EC:1.1.1.268	KOG0725	0	GO:0008152 GO:0008667 GO:0016491 GO:0019290 GO:0055114	6.40183	3.08787	0.661582	1.32681e-07	3.11623e-06
Caril.07G102800.1	0	0	PF02705	PTHR30540 PTHR30540:SF25	0	0	K03549	GO:0015079 GO:0016020 GO:0071805	197.501	3.09115	0.315438	9.73852e-24	1.35117e-21
Caril.12G092700.1	0	0	PF13561	PTHR24322 PTHR24322:SF442	EC:1.1.1.248	KOG1208	K15095	GO:0008152 GO:0016491	93.2479	3.0922	0.451192	4.82525e-13	2.81338e-11
Caril.01G191400.1	AT3G22910	ATPase E1-E2 type family protein / haloacid dehalogenase-like hydrolase family protein	PF00122 PF00689 PF00690 PF12710	PTHR24093 PTHR24093:SF292	EC:3.6.3.8	0	K01537	GO:0000166 GO:0005388 GO:0005524 GO:0016020 GO:0016021 GO:0046872 GO:0070588	3.49875	3.09644	0.515117	1.09619e-10	4.54066e-09
Caril.06G041200.1	0	0	PF00046 PF02183	PTHR24326 PTHR24326:SF122	0	0	K09338	GO:0003677 GO:0003700 GO:0006355 GO:0043565	181.175	3.10524	0.298437	2.12012e-26	3.56955e-24
Caril.08G052200.1	AT1G10140	Uncharacterised conserved protein UCP031279	0	PTHR33526 PTHR33526:SF2	0	0	0	0	32.2569	3.10802	0.342516	9.59082e-21	1.04519e-18
Caril.11G144600.1	0	0	PF00067	PTHR24298 PTHR24298:SF136	0	KOG0156	0	GO:0004497 GO:0005506 GO:0016705 GO:0020037 GO:0055114	67.4956	3.11303	0.310107	9.1955e-25	1.39888e-22
Caril.03G237000.1	AT1G45063	copper ion binding;electron carriers	PF02298	PTHR33021 PTHR33021:SF5	0	0	0	GO:0009055	254.175	3.11355	0.440472	1.09272e-13	6.92342e-12
Caril.07G077800.1	0	0	PF00847	PTHR31190 PTHR31190:SF3	0	0	K14516	GO:0003677 GO:0003700 GO:0006355	52.3255	3.11386	0.310896	1.15789e-24	1.75256e-22
Caril.05G055100.1	0	0	PF02298	PTHR34052	0	0	0	GO:0009055	1.53785	3.11582	1.22179	8.24072e-05	0.000829024
Caril.11G168700.1	AT3G15510	NAC domain containing protein 2	PF02365	PTHR31719 PTHR31719:SF29	0	0	0	GO:0003677 GO:0006355	5.82003	3.1172	0.617928	2.24345e-08	6.25432e-07
Caril.10G132500.1	AT5G03230	Protein of unknown function, DUF584	PF04520	PTHR33083 PTHR33083:SF10	0	0	0	0	31.644	3.12175	0.340685	4.29721e-21	4.82333e-19
Caril.03G056300.1	0	0	0	0	0	0	0	GO:0046872	26.9964	3.12277	0.280145	7.0201e-30	1.50275e-27
Caril.03G029400.1	0	0	0	0	0	0	0	0	6.55729	3.12476	0.496268	1.92899e-11	9.03277e-10
Caril.05G011200.1	0	0	PF00249	PTHR10641 PTHR10641:SF551	0	KOG0048	K09422	GO:0003677	38.4905	3.12791	0.210402	5.74594e-51	4.41539e-48
Caril.15G045700.1	0	0	0	PTHR32487 PTHR32487:SF0	EC:1.3.1.3	0	0	0	208.2	3.13601	0.285266	3.92456e-29	7.73784e-27
Caril.06G147500.1	0	0	PF00182 PF00187	PTHR22595 PTHR22595:SF34	EC:3.2.1.14	KOG4742	K01183	GO:0004568 GO:0006032 GO:0008061 GO:0016998	4747.2	3.13793	0.455275	3.81734e-13	2.27892e-11
Caril.01G131200.1	AT1G47960	cell wall / vacuolar inhibitor of fructosidase 1	PF04043	PTHR31080 PTHR31080:SF18	0	0	0	GO:0004857	28.75	3.14025	0.574309	2.50973e-09	8.47962e-08
Caril.04G018500.1	AT5G15130	WRKY DNA-binding protein 72	PF03106	PTHR31429 PTHR31429:SF1	0	0	0	GO:0003700 GO:0006355 GO:0043565	18.3409	3.14255	0.365711	7.05412e-19	6.71127e-17
Caril.13G108300.1	0	0	PF02469	PTHR32077 PTHR32077:SF10	0	0	0	0	16.7259	3.14848	0.533624	2.18547e-10	8.675e-09
Caril.16G017400.1	AT1G43800	Plant stearoyl-acyl-carrier-protein desaturase family protein	PF03405	PTHR31155 PTHR31155:SF3	EC:1.14.19.2	0	K03921	GO:0006631 GO:0045300 GO:0055114	24.1823	3.15046	0.465133	8.69968e-13	4.82816e-11
Caril.07G042800.1	AT5G10530	Concanavalin A-like lectin protein kinase family protein	PF00069 PF00139	PTHR27007 PTHR27007:SF55	EC:2.7.11.1	KOG1187	0	GO:0004672 GO:0004713 GO:0005524 GO:0006468 GO:0030246	6.60988	3.15389	0.422595	6.373e-15	4.59116e-13
Caril.01G183100.1	0	0	0	PTHR34629 PTHR34629:SF1	0	0	0	0	5574.69	3.1686	0.386931	2.16237e-17	1.906e-15
Caril.12G094100.1	0	0	PF00314	PTHR31048 PTHR31048:SF36	0	0	0	0	2180.39	3.16997	0.394548	7.61917e-17	6.50538e-15
Caril.01G042900.1	0	0	0	PTHR33088	0	0	0	0	628.838	3.17285	0.335685	3.02269e-22	3.74327e-20
Caril.15G013000.1	0	0	PF00847	PTHR31190	0	0	0	GO:0003677 GO:0003700 GO:0006355	81.6818	3.17496	0.297775	1.48552e-27	2.63429e-25
Caril.15G123600.1	AT1G16090	wall associated kinase-like 7	PF13947	PTHR27005	0	0	0	GO:0030247	30.7743	3.17966	0.761043	1.02215e-06	1.9003e-05
Caril.10G072700.1	AT4G22070	WRKY DNA-binding protein 31	PF03106	PTHR31429 PTHR31429:SF16	0	0	0	GO:0003700 GO:0006355 GO:0043565	98.8552	3.18763	0.254717	6.55595e-37	1.9846e-34
Caril.16G016600.1	0	0	0	PTHR31723 PTHR31723:SF1	0	0	0	0	41.407	3.18945	0.428951	8.04085e-15	5.7239e-13
Caril.15G081400.1	AT1G68460	isopentenyltransferase 1	PF01715	PTHR11088 PTHR11088:SF27	EC:2.5.1.112 EC:2.5.1.27	KOG1384	K10760	GO:0008033	5.73887	3.19369	0.462149	3.49821e-13	2.10096e-11
Caril.03G162100.1	AT4G10270	Wound-responsive family protein	PF12609	PTHR33090	0	0	0	0	11.365	3.19436	0.426612	5.45786e-15	3.97006e-13
Caril.01G146100.1	AT3G21420	2-oxoglutarate (2OG) and Fe(II)-dependent oxygenase superfamily protein	PF03171 PF14226	PTHR10209 PTHR10209:SF169	EC:1.14.11.32	KOG0143	0	GO:0016491 GO:0055114	161.787	3.19712	0.501856	1.26181e-11	6.07961e-10
Caril.15G123500.1	AT1G21270	wall-associated kinase 2	PF07645 PF07714	PTHR27005 PTHR27005:SF9	EC:2.7.11.1	KOG1187	0	GO:0004672 GO:0004713 GO:0005509 GO:0005515 GO:0005524 GO:0006468	87.5685	3.20242	0.48869	3.89864e-12	2.00066e-10
Caril.13G114600.1	AT1G08080	alpha carbonic anhydrase 7	PF00194	PTHR18952 PTHR18952:SF111	EC:4.2.1.1	KOG0382	K01674	0	59.4642	3.21408	0.321362	1.45609e-24	2.18188e-22
Caril.03G099700.1	AT5G52390	PAR1 protein	PF06521	PTHR33649 PTHR33649:SF2	0	0	0	0	57.3904	3.21656	0.351997	5.84829e-21	6.53982e-19
Caril.08G040700.1	AT2G18660	plant natriuretic peptide A	PF03330	PTHR22595 PTHR22595:SF33	0	0	0	0	542.345	3.21707	0.30267	2.19151e-27	3.81649e-25
Caril.07G088600.1	AT3G22600	Bifunctional inhibitor/lipid-transfer protein/seed storage 2S albumin superfamily protein	PF14368	PTHR33044 PTHR33044:SF36	0	0	0	GO:0006869 GO:0008289	13.6357	3.2176	0.288457	6.99003e-30	1.50275e-27
Caril.13G170700.1	AT1G58170	Disease resistance-responsive (dirigent-like protein) family protein	PF03018	PTHR21495 PTHR21495:SF77	0	0	0	0	72.8064	3.22189	0.335783	7.97461e-23	1.02133e-20
Caril.07G047400.1	0	0	PF00403	PTHR22814 PTHR22814:SF132	0	KOG1603	0	GO:0030001 GO:0046872	17.6323	3.22556	0.372624	4.34512e-19	4.20061e-17
Caril.10G148500.1	AT3G09270	glutathione S-transferase TAU 8	PF00043 PF13417	PTHR11260 PTHR11260:SF303	EC:2.5.1.18	KOG0406	K00799	GO:0005515	135.111	3.22808	0.248379	1.40674e-39	4.95982e-37
Caril.09G065400.1	0	0	PF00847	PTHR31190 PTHR31190:SF20	0	0	0	GO:0003677 GO:0003700 GO:0006355	19.6841	3.22968	0.377422	1.02592e-18	9.63819e-17
Caril.05G164900.1	AT1G48930	glycosyl hydrolase 9C1	PF00759 PF09478	PTHR22298 PTHR22298:SF41	EC:3.2.1.4	0	0	GO:0003824 GO:0004553 GO:0005975 GO:0030246	3.2679	3.2339	0.660179	4.72518e-08	1.2343e-06
Caril.02G099200.1	AT3G22600	Bifunctional inhibitor/lipid-transfer protein/seed storage 2S albumin superfamily protein	PF14368	PTHR33044 PTHR33044:SF23	0	0	0	GO:0006869 GO:0008289	166.835	3.23578	0.240429	3.07646e-42	1.26299e-39
Caril.02G101900.1	0	0	PF00182 PF00187	PTHR22595 PTHR22595:SF61	EC:3.2.1.14	KOG4742	0	GO:0004568 GO:0005975 GO:0006032 GO:0008061 GO:0016998	44.4795	3.23757	0.446544	3.23728e-14	2.15596e-12
Caril.08G142800.1	0	0	PF00069 PF00139	PTHR27007 PTHR27007:SF10	EC:2.7.11.1	KOG1187	0	GO:0004672 GO:0004713 GO:0005524 GO:0006468 GO:0030246	3.96883	3.23947	0.705312	1.90337e-07	4.32464e-06
Caril.05G234000.1	AT4G16740	terpene synthase 03	PF01397 PF03936	PTHR31225 PTHR31225:SF16	EC:4.2.3.15	0	K18108	GO:0000287 GO:0008152 GO:0010333 GO:0016829	1.76856	3.2438	1.14269	4.37556e-05	0.000489113
Caril.04G168000.1	0	0	PF03386	PTHR33605 PTHR33605:SF1	0	0	0	0	4.07841	3.24408	0.827287	2.54196e-06	4.21583e-05
Caril.09G085600.1	AT5G28237	Pyridoxal-5'-phosphate-dependent enzyme family protein	PF00291	PTHR10314 PTHR10314:SF123	EC:4.2.1.20	0	K01696	GO:0000162 GO:0004834 GO:0006568	113.336	3.26612	0.299458	1.1228e-28	2.157e-26
Caril.11G051500.1	AT2G18550	homeobox protein 21	PF00046	PTHR24326 PTHR24326:SF281	0	KOG0483	K09338	GO:0003677	3.97473	3.26772	0.54967	1.77984e-10	7.15306e-09
Caril.01G052100.1	AT3G61220	NAD(P)-binding Rossmann-fold superfamily protein	PF00106	PTHR24322 PTHR24322:SF442	EC:1.1.1.208	KOG1208	K15095	GO:0008152 GO:0016491	14.8351	3.2795	0.338105	3.00783e-23	4.0063e-21
Caril.13G108000.1	0	0	PF02469	PTHR32077 PTHR32077:SF7	0	0	0	0	52.7973	3.28314	0.537695	6.8256e-11	2.92642e-09
Caril.10G096500.1	0	0	PF03171 PF14226	PTHR10209 PTHR10209:SF176	EC:1.14.11.32	KOG0143	0	GO:0016491 GO:0055114	145.801	3.28962	0.54341	9.38917e-11	3.93544e-09
Caril.Q019200.1	0	0	0	0	0	0	0	0	21.3041	3.29098	0.45638	4.42983e-14	2.91775e-12
Caril.01G303900.1	AT2G40610	expansin A8	PF01357 PF03330	PTHR31867 PTHR31867:SF22	0	0	0	GO:0005576 GO:0009664	85.8527	3.29917	0.237824	1.0921e-44	4.88494e-42
Caril.09G038500.1	AT2G41690	heat shock transcription factor B3	PF00447	PTHR10015 PTHR10015:SF168	0	0	K09419	GO:0003700 GO:0005634 GO:0006355 GO:0043565	114.404	3.3042	0.399548	1.21256e-17	1.08475e-15
Caril.04G071500.1	AT5G52390	PAR1 protein	PF06521	PTHR33649 PTHR33649:SF2	0	0	0	0	66.004	3.30925	0.419009	2.47909e-16	1.9972e-14
Caril.03G241100.1	0	0	PF00892	PTHR23051 PTHR23051:SF2	0	KOG2765	K15289	GO:0016020 GO:0016021	1.19323	3.31105	0.742919	3.4169e-07	7.21814e-06
Caril.06G053200.1	0	0	PF03492	PTHR31009 PTHR31009:SF7	EC:2.1.1.50	0	0	GO:0008168	13.7975	3.32381	0.609799	2.94951e-09	9.8544e-08
Caril.05G244500.1	AT2G01340	(1 of 28) PF14009 - Domain of unknown function (DUF4228) (DUF4228)	PF14009	PTHR33148 PTHR33148:SF3	0	0	0	0	80.5905	3.32874	0.334427	2.51875e-24	3.6643e-22
Caril.06G026600.1	0	0	0	0	0	0	0	0	3.74813	3.33156	0.675271	4.0776e-08	1.07952e-06
Caril.07G181300.1	AT5G07475	Cupredoxin superfamily protein	PF02298	PTHR33021 PTHR33021:SF70	0	0	0	GO:0009055	47.793	3.33244	0.236617	5.71939e-46	2.95525e-43
Caril.12G129600.1	0	0	PF00332	PTHR32227 PTHR32227:SF116	EC:3.2.1.39	0	0	GO:0004553 GO:0005975	11.1413	3.33404	0.370893	2.42657e-20	2.56062e-18
Caril.12G110200.1	AT1G78860	D-mannose binding lectin protein with Apple-like carbohydrate-binding domain	PF01453 PF08276	PTHR32444 PTHR32444:SF13	0	0	0	0	27.5569	3.33462	0.45192	1.32977e-14	9.2037e-13
Caril.05G092300.1	AT3G12500	basic chitinase	PF00182 PF00187	PTHR22595 PTHR22595:SF34	EC:3.2.1.14	KOG4742	K01183	GO:0004568 GO:0005975 GO:0006032 GO:0008061 GO:0016998	1261.71	3.33715	0.322808	5.0374e-26	8.24951e-24
Caril.06G108900.1	AT5G13220	jasmonate-zim-domain protein 10	PF06200 PF09425	PTHR33077 PTHR33077:SF6	0	0	K13464	0	238.256	3.34939	0.168413	6.66643e-89	1.42704e-85
Caril.15G101400.1	0	0	PF00314	PTHR31048 PTHR31048:SF32	0	0	0	0	1053.45	3.35272	0.322061	2.38622e-26	3.99511e-24
Caril.01G207700.1	0	0	PF13639	PTHR14155 PTHR14155:SF77	0	0	0	GO:0005515 GO:0008270	6.00607	3.35537	0.624754	4.55132e-09	1.46508e-07
Caril.11G005100.1	0	0	PF01643	PTHR31727 PTHR31727:SF4	EC:3.1.2.14	0	K10781	GO:0006633 GO:0016790	30.9015	3.35616	0.30568	5.28936e-29	1.03357e-26
Caril.13G107900.1	0	0	PF02469	PTHR32077 PTHR32077:SF10	0	0	0	0	24.0858	3.3604	0.513076	4.30198e-12	2.19636e-10
Caril.10G047800.1	0	0	PF00447	PTHR10015 PTHR10015:SF155	0	0	K09419	GO:0003700 GO:0005634 GO:0006355 GO:0043565	33.896	3.3644	0.2358	4.20019e-47	2.51751e-44
Caril.12G086500.1	AT5G41570	WRKY DNA-binding protein 24	PF03106	PTHR31221 PTHR31221:SF7	0	0	0	GO:0003700 GO:0006355 GO:0043565	16.3137	3.36921	0.394838	1.35803e-18	1.26003e-16
Caril.14G087900.1	0	0	PF08659	PTHR24322 PTHR24322:SF601	EC:1.1.1.331	KOG0725	0	GO:0008152 GO:0008667 GO:0016491 GO:0019290 GO:0055114	22.5724	3.37441	0.550871	6.26328e-11	2.70078e-09
Caril.03G184000.1	0	0	PF03106	PTHR31221 PTHR31221:SF37	0	0	0	GO:0003700 GO:0006355 GO:0043565	50.6967	3.37819	0.260914	2.87174e-39	9.77991e-37
Caril.05G121400.1	AT1G68850	Peroxidase superfamily protein	PF00141	PTHR31388 PTHR31388:SF9	EC:1.11.1.7	0	K00430	GO:0004601 GO:0006979 GO:0020037 GO:0055114	42.2797	3.3785	0.316591	1.51536e-27	2.6714e-25
Caril.07G222200.1	0	0	PF03140	PTHR31549 PTHR31549:SF23	0	0	0	0	8.01696	3.37971	0.408342	1.18483e-17	1.06312e-15
Caril.02G102100.1	0	0	PF00182	PTHR22595 PTHR22595:SF61	EC:3.2.1.14	KOG4742	0	GO:0004568 GO:0005975 GO:0006032 GO:0016998	2006.37	3.38252	0.474754	8.55177e-14	5.48796e-12
Caril.04G143800.1	0	0	PF00221	PTHR10362 PTHR10362:SF18	EC:4.3.1.24	0	K10775	GO:0003824 GO:0005737 GO:0006559 GO:0016841	103.755	3.39491	0.276298	1.24048e-35	3.47439e-33
Caril.02G124900.1	AT2G44010	(1 of 2) PTHR35485:SF1 - EXPRESSED PROTEIN	0	PTHR35485 PTHR35485:SF1	0	0	0	0	8.38731	3.39959	0.511018	2.2122e-12	1.17549e-10
Caril.06G153400.1	AT5G64570	beta-D-xylosidase 4	PF00933 PF01915 PF14310	PTHR30620 PTHR30620:SF40	EC:3.2.1.37 EC:3.2.1.55	0	K15920	GO:0004553 GO:0005975	67.9373	3.40581	0.277172	1.23508e-35	3.47439e-33
Caril.13G068000.1	AT2G30210	laccase 3	PF00394 PF07731 PF07732	PTHR11709 PTHR11709:SF68	EC:1.10.3.2	0	K05909	GO:0005507 GO:0016491 GO:0046274 GO:0048046 GO:0052716 GO:0055114	122.549	3.41369	0.24036	1.08665e-46	6.14448e-44
Caril.06G098700.1	0	0	PF13639	PTHR14155 PTHR14155:SF110	0	0	K16282	GO:0005515 GO:0008270	6.58778	3.41745	0.473117	4.2681e-14	2.81742e-12
Caril.02G036200.1	AT2G46150	Late embryogenesis abundant (LEA) hydroxyproline-rich glycoprotein family	PF03168	PTHR31852 PTHR31852:SF6	0	0	0	0	1.82192	3.41782	0.767948	3.51032e-07	7.39808e-06
Caril.03G254700.1	0	0	PF00847	PTHR31190 PTHR31190:SF3	0	0	K14516	GO:0003677 GO:0003700 GO:0006355	9.04957	3.42462	0.464896	1.5048e-14	1.03434e-12
Caril.06G158900.1	0	0	0	PTHR33088	0	0	0	0	475.386	3.42535	0.316569	3.08449e-28	5.77743e-26
Caril.13G022100.1	AT1G28710	Nucleotide-diphospho-sugar transferase family protein	PF03407	PTHR24015 PTHR24015:SF817	0	0	0	0	25.9959	3.4393	0.346973	3.94706e-24	5.5535e-22
Caril.06G064700.1	AT2G02580	cytochrome P450, family 71, subfamily B, polypeptide 9	PF00067	PTHR24298 PTHR24298:SF86	EC:1.14.13.68	0	0	GO:0004497 GO:0005506 GO:0016705 GO:0020037 GO:0055114	123.811	3.43944	0.310191	1.62306e-29	3.35458e-27
Caril.01G139500.1	0	0	PF00407	PTHR31213 PTHR31213:SF20	0	0	0	GO:0006952 GO:0009607	79.8677	3.44015	0.311733	2.90965e-29	5.89184e-27
Caril.07G068100.1	AT3G04720	pathogenesis-related 4	PF00187 PF00967	PTHR22595 PTHR22595:SF62	0	0	0	GO:0008061 GO:0042742 GO:0050832	200.784	3.44323	0.244741	7.25524e-46	3.68529e-43
Caril.11G014500.1	0	0	PF00067	PTHR24298 PTHR24298:SF120	0	0	0	GO:0004497 GO:0005506 GO:0016705 GO:0020037 GO:0055114	36.1601	3.44501	0.235912	3.34046e-49	2.32815e-46
Caril.03G072500.1	AT3G30725	glutamine dumper 6	0	PTHR33228	0	0	0	0	3.85599	3.45435	0.527535	4.46181e-12	2.27022e-10
Caril.14G098400.1	0	0	0	PTHR33177	0	0	0	0	13.9852	3.45956	0.379488	7.95889e-21	8.76912e-19
Caril.07G222000.1	0	0	PF03140	PTHR31549 PTHR31549:SF23	0	0	0	0	6.41994	3.46185	0.473611	2.30734e-14	1.5574e-12
Caril.05G208800.1	0	0	PF00067	PTHR24298 PTHR24298:SF45	0	KOG0156	0	GO:0004497 GO:0005506 GO:0016705 GO:0020037 GO:0055114	224.895	3.46296	0.403246	8.73496e-19	8.25798e-17
Caril.07G162600.1	AT1G09720	Kinase interacting (KIP1-like) family protein	PF07765	PTHR31631 PTHR31631:SF3	0	0	0	0	19.1404	3.47341	0.282342	1.04519e-35	2.98318e-33
Caril.06G026700.1	0	0	0	0	0	0	0	0	197.192	3.47552	0.349083	2.5646e-24	3.71298e-22
Caril.02G024800.1	0	0	0	PTHR33181 PTHR33181:SF4	0	0	0	0	1.68081	3.48261	0.74464	1.33907e-07	3.14011e-06
Caril.03G233300.1	0	0	PF00903	PTHR10374 PTHR10374:SF15	0	KOG2944	0	0	10.8919	3.49261	0.364817	1.09518e-22	1.38487e-20
Caril.11G074500.1	AT4G17030	expansin-like B1	PF01357 PF03330	PTHR31692 PTHR31692:SF10	0	0	0	GO:0005576	1.9762	3.49546	0.945651	4.8823e-06	7.53439e-05
Caril.02G021700.1	AT4G38080	hydroxyproline-rich glycoprotein family protein	0	PTHR33088	0	0	0	0	72.7396	3.50269	0.350971	2.02591e-24	2.96168e-22
Caril.15G007800.1	0	0	PF00394 PF07731 PF07732	PTHR11709 PTHR11709:SF94	EC:1.10.3.2	0	K05909	GO:0005507 GO:0016491 GO:0046274 GO:0048046 GO:0052716 GO:0055114	14.7304	3.50949	0.557015	2.1916e-11	1.01988e-09
Caril.07G069800.1	0	0	PF05678	PTHR33624 PTHR33624:SF3	0	0	0	0	2.17207	3.51145	0.778023	2.69494e-07	5.87379e-06
Caril.12G066100.1	AT1G32170	xyloglucan endotransglucosylase/hydrolase 30	PF00722 PF06955	PTHR31062 PTHR31062:SF16	EC:2.4.1.207	0	K08235	GO:0004553 GO:0005618 GO:0005975 GO:0006073 GO:0010411 GO:0016762 GO:0042546 GO:0048046	13.9881	3.51382	0.351238	1.59198e-24	2.37363e-22
Caril.01G168400.1	AT4G28460	0	0	PTHR37245 PTHR37245:SF1	0	0	0	0	4.21912	3.51392	0.499405	1.65161e-13	1.02905e-11
Caril.06G110400.1	AT5G13330	related to AP2 6l	PF00847	PTHR31190 PTHR31190:SF1	0	0	0	GO:0003677 GO:0003700 GO:0006355	60.0919	3.52184	0.267305	1.47429e-40	5.59277e-38
Caril.14G087800.1	0	0	PF08659	PTHR24322 PTHR24322:SF601	EC:1.1.1.331	KOG0725	0	GO:0008152 GO:0008667 GO:0016491 GO:0019290 GO:0055114	17.4202	3.52999	0.722579	5.19664e-08	1.34026e-06
Caril.14G122400.1	0	0	PF04554	0	0	0	0	GO:0005199 GO:0009664	13.0197	3.5302	0.49401	7.60123e-14	4.94146e-12
Caril.04G026800.1	AT5G40390	Raffinose synthase family protein	PF05691	PTHR31268 PTHR31268:SF2	EC:2.4.1.82	0	K06617	0	111.326	3.53157	0.333369	3.57387e-27	6.1203e-25
Caril.01G009200.1	AT2G14960	Auxin-responsive GH3 family protein	PF03321	PTHR31901 PTHR31901:SF7	0	0	K14487	0	5.07745	3.53348	0.607865	4.09856e-10	1.54503e-08
Caril.12G127100.1	0	0	PF08392 PF08541	PTHR31561 PTHR31561:SF25	EC:2.3.1.119 EC:2.3.1.199	0	0	GO:0003824 GO:0006633 GO:0008152 GO:0008610 GO:0016020 GO:0016747	3.63948	3.53987	0.841714	8.99769e-07	1.70316e-05
Caril.15G101500.1	0	0	PF00314	PTHR31048 PTHR31048:SF32	0	0	0	0	1037.79	3.5453	0.277182	2.22279e-38	7.09619e-36
Caril.02G118800.1	AT4G14640	calmodulin 8	PF13499	PTHR23050	0	KOG0027	K13448	GO:0005509	2.19251	3.54863	0.739178	7.66731e-08	1.91007e-06
Caril.11G143300.1	0	0	PF07279	PTHR33593 PTHR33593:SF2	0	0	0	0	14.7605	3.56386	0.308123	7.07399e-32	1.72358e-29
Caril.02G072600.1	AT3G06490	myb domain protein 108	PF00249	PTHR10641 PTHR10641:SF623	0	KOG0048	K09422	GO:0003677	41.312	3.56396	0.35538	1.24435e-24	1.87396e-22
Caril.07G205500.1	AT2G24430	NAC domain containing protein 38	PF02365	PTHR31744 PTHR31744:SF6	0	0	0	GO:0003677 GO:0006355	3.57744	3.56652	0.546914	5.39648e-12	2.7181e-10
Caril.11G008300.1	AT3G48520	cytochrome P450, family 94, subfamily B, polypeptide 3	PF00067	PTHR24296 PTHR24296:SF5	0	KOG0157	0	GO:0004497 GO:0005506 GO:0016705 GO:0020037 GO:0055114	8.80013	3.57052	0.422906	3.04502e-18	2.7822e-16
Caril.09G032100.1	AT5G06839	bZIP transcription factor family protein	PF00170 PF14144	PTHR22952 PTHR22952:SF151	0	0	K14431	GO:0003700 GO:0006351 GO:0006355 GO:0043565	2.03321	3.57863	0.895912	1.87432e-06	3.24503e-05
Caril.01G195700.1	AT3G22620	Bifunctional inhibitor/lipid-transfer protein/seed storage 2S albumin superfamily protein	PF14368	PTHR33044 PTHR33044:SF13	0	0	0	0	68.0217	3.58431	0.274622	7.45622e-40	2.66018e-37
Caril.06G170300.1	0	0	0	0	0	0	0	0	1.40213	3.58904	0.734225	5.10967e-08	1.3201e-06
Caril.07G188900.1	AT5G57510	(1 of 28) PF05553 - Cotton fibre expressed protein (DUF761)	PF05553	PTHR33098 PTHR33098:SF3	0	0	0	0	1.92848	3.61166	0.676304	5.46277e-09	1.72512e-07
Caril.03G161200.1	AT4G21440	MYB-like 102	PF00249	PTHR10641 PTHR10641:SF567	0	KOG0048	K09422	GO:0003677	21.2944	3.61633	0.326632	1.95146e-29	3.97846e-27
Caril.12G016400.1	0	0	PF08659	PTHR24322 PTHR24322:SF498	EC:1.1.1.223 EC:1.1.1.243	KOG0725	0	GO:0008152 GO:0008667 GO:0016491 GO:0019290 GO:0055114	25.3773	3.61962	0.571595	1.80353e-11	8.52525e-10
Caril.01G043500.1	AT4G38080	hydroxyproline-rich glycoprotein family protein	0	PTHR33088	0	0	0	0	78.8565	3.63281	0.267742	7.40818e-43	3.08355e-40
Caril.06G054800.1	AT5G37490	ARM repeat superfamily protein	PF04564	PTHR22849 PTHR22849:SF9	EC:6.3.2.19	0	0	GO:0004842 GO:0005488 GO:0016567	14.5217	3.63764	0.387954	7.12584e-22	8.54217e-20
Caril.11G152300.1	AT3G15720	Pectin lyase-like superfamily protein	PF00295	PTHR31375 PTHR31375:SF42	EC:3.2.1.15	0	0	GO:0004650 GO:0005975	5.38968	3.63795	0.608827	1.59337e-10	6.44421e-09
Caril.04G184500.1	0	0	PF00847	PTHR31190 PTHR31190:SF3	0	0	K14516	GO:0003677 GO:0003700 GO:0006355	114.942	3.65053	0.356524	1.44039e-25	2.28397e-23
Caril.04G109100.1	AT1G05010	ethylene-forming enzyme	PF03171 PF14226	PTHR10209 PTHR10209:SF193	EC:1.14.17.4	KOG0143	K05933	GO:0016491 GO:0055114	20.9367	3.65275	0.459778	1.82018e-16	1.50051e-14
Caril.10G096800.1	0	0	PF03171 PF14226	PTHR10209 PTHR10209:SF176	EC:1.14.11.32	KOG0143	0	GO:0016491 GO:0055114	3.96908	3.66184	0.740982	3.93987e-08	1.04676e-06
Caril.13G108200.1	0	0	PF02469	PTHR32077 PTHR32077:SF10	0	0	0	0	21.8191	3.67816	0.419588	1.84372e-19	1.84182e-17
Caril.07G167700.1	0	0	0	0	0	0	0	0	5.57881	3.68154	0.532647	3.92964e-13	2.3413e-11
Caril.05G015100.1	0	0	0	PTHR32487 PTHR32487:SF0	EC:1.3.99.6	0	0	0	77.5271	3.68288	0.240122	5.19567e-54	4.86591e-51
Caril.05G066400.1	AT2G21610	pectinesterase 11	PF01095	PTHR31321 PTHR31321:SF10	EC:3.1.1.11	0	K01051	GO:0005618 GO:0030599 GO:0042545	2.16435	3.68697	0.888803	1.06811e-06	1.97472e-05
Caril.08G106000.1	AT4G02830	0	0	PTHR33356 PTHR33356:SF2	0	0	0	0	7.95481	3.6956	0.505418	2.27866e-14	1.54152e-12
Caril.13G108400.1	0	0	PF02469	PTHR32077 PTHR32077:SF10	0	0	0	0	17.5866	3.70632	0.545705	8.89789e-13	4.91994e-11
Caril.05G189300.1	AT5G23960	terpene synthase 21	PF01397 PF03936	PTHR31225 PTHR31225:SF15	EC:4.2.3.22 EC:4.2.3.75	0	0	GO:0000287 GO:0008152 GO:0010333 GO:0016829	22.8517	3.70777	0.708542	9.3914e-09	2.78664e-07
Caril.02G089900.1	AT3G21550	DUF679 domain membrane protein 2	PF05078	PTHR31621 PTHR31621:SF1	0	0	0	0	4.59654	3.70789	0.55758	2.30155e-12	1.21864e-10
Caril.01G043100.1	AT4G38080	hydroxyproline-rich glycoprotein family protein	0	PTHR33088	0	0	0	0	46.552	3.71913	0.425331	2.21699e-19	2.20003e-17
Caril.15G089200.1	AT1G54540	Late embryogenesis abundant (LEA) hydroxyproline-rich glycoprotein family	PF03168	PTHR31852 PTHR31852:SF48	0	0	0	0	6.20627	3.72845	0.498102	6.26937e-15	4.52739e-13
Caril.12G121000.1	AT5G54510	Auxin-responsive GH3 family protein	PF03321	PTHR31901 PTHR31901:SF2	0	0	K14487	0	119.994	3.73211	0.349244	1.27759e-27	2.27905e-25
Caril.13G054900.1	AT1G05680	Uridine diphosphate glycosyltransferase 74E2	PF00201	PTHR11926 PTHR11926:SF331	0	0	K13691	GO:0008152 GO:0016758	23.2017	3.73919	0.516021	3.64899e-14	2.41939e-12
Caril.03G193900.1	AT1G19250	flavin-dependent monooxygenase 1	PF13738	PTHR23023 PTHR23023:SF143	EC:1.14.13.8	KOG1399	K00485	GO:0004499 GO:0050660 GO:0050661 GO:0055114	55.0307	3.73939	0.425039	1.37349e-19	1.38128e-17
Caril.01G065900.1	0	0	PF00704	PTHR11177 PTHR11177:SF158	EC:3.2.1.14	0	K01183	GO:0004553 GO:0005975	1402.66	3.74306	0.227909	1.54724e-61	1.65605e-58
Caril.01G065800.1	0	0	PF00704	PTHR11177 PTHR11177:SF158	EC:3.2.1.14	0	0	GO:0004553 GO:0005975	379.048	3.76951	0.240965	4.30107e-56	4.44478e-53
Caril.01G164900.1	AT3G22600	Bifunctional inhibitor/lipid-transfer protein/seed storage 2S albumin superfamily protein	PF14368	PTHR33044 PTHR33044:SF23	0	0	0	GO:0006869 GO:0008289	39.7717	3.77198	0.31111	8.70307e-35	2.37111e-32
Caril.Q000500.1	0	0	PF00195 PF08541	PTHR11877 PTHR11877:SF27	EC:2.3.1.74	0	0	GO:0003824 GO:0008152 GO:0008610 GO:0009058 GO:0016747	502.599	3.77949	0.322138	9.50302e-33	2.35369e-30
Caril.13G020100.1	0	0	PF04116 PF12076	PTHR11863 PTHR11863:SF41	0	0	K15404	GO:0005506 GO:0006633 GO:0016491 GO:0055114	1.9092	3.79305	0.773817	4.62949e-08	1.21383e-06
Caril.05G017800.1	AT3G19615	0	0	PTHR38370 PTHR38370:SF1	0	0	0	0	13.8811	3.79706	0.333836	6.05773e-31	1.41831e-28
Caril.04G181900.1	0	0	0	0	0	0	0	0	2.61398	3.80427	0.875542	4.95998e-07	1.01118e-05
Caril.03G049500.1	0	0	PF00141	PTHR31517 PTHR31517:SF7	EC:1.11.1.7	0	0	GO:0004601 GO:0006979 GO:0020037 GO:0055114	25.5881	3.81183	0.354126	5.33823e-28	9.63744e-26
Caril.08G140500.1	AT5G65550	UDP-Glycosyltransferase superfamily protein	PF00201	PTHR11926 PTHR11926:SF199	EC:2.4.1.273	0	0	GO:0008152 GO:0016758	13.5279	3.81593	0.546332	2.3011e-13	1.41315e-11
Caril.12G084300.1	AT5G41610	cation/H+ exchanger 18	PF00999	PTHR32468 PTHR32468:SF34	0	0	0	GO:0006812 GO:0015299 GO:0016021 GO:0055085	6.6665	3.81867	0.419355	8.32561e-21	9.13957e-19
Caril.05G256200.1	AT5G24080	Protein kinase superfamily protein	PF00069 PF00954 PF01453	PTHR27002 PTHR27002:SF50	EC:2.7.11.1	KOG1187	0	GO:0004672 GO:0004674 GO:0004713 GO:0005524 GO:0006468 GO:0048544	87.9775	3.82814	0.351823	1.48496e-28	2.83456e-26
Caril.08G110100.1	0	0	PF00067	PTHR24298 PTHR24298:SF136	0	KOG0156	0	GO:0004497 GO:0005506 GO:0016705 GO:0020037 GO:0055114	8.84204	3.83492	0.645747	1.91066e-10	7.65515e-09
Caril.12G129800.1	0	0	PF00332	PTHR32227 PTHR32227:SF116	EC:3.2.1.39	0	0	GO:0004553 GO:0005975	51.4351	3.84853	0.319454	2.13329e-34	5.75969e-32
Caril.Q019700.1	0	0	PF00067	PTHR24298 PTHR24298:SF157	EC:1.14.13.109	KOG0156	0	GO:0005506 GO:0016705 GO:0020037 GO:0055114	5.41099	3.85121	0.56759	8.97303e-13	4.95235e-11
Caril.05G188700.1	AT5G23960	terpene synthase 21	PF01397 PF03936	PTHR31225 PTHR31225:SF15	EC:4.2.3.22 EC:4.2.3.75	0	0	GO:0000287 GO:0008152 GO:0010333 GO:0016829	72.7969	3.85481	0.475076	4.39009e-17	3.78065e-15
Caril.02G119000.1	AT3G22910	ATPase E1-E2 type family protein / haloacid dehalogenase-like hydrolase family protein	PF00122 PF00689 PF00690 PF12710	PTHR24093 PTHR24093:SF292	EC:3.6.3.8	0	K01537	GO:0000166 GO:0005388 GO:0005524 GO:0016020 GO:0016021 GO:0046872 GO:0070588	8.36151	3.86713	0.473785	2.94642e-17	2.57438e-15
Caril.12G093800.1	0	0	PF00314	PTHR31048 PTHR31048:SF36	0	0	0	0	951.161	3.88195	0.518976	6.20913e-15	4.49472e-13
Caril.03G008300.1	0	0	PF00481	PTHR13832 PTHR13832:SF332	EC:3.1.3.16	KOG0698	K17506	GO:0003824 GO:0004722 GO:0006470	3.70771	3.88886	0.575866	1.09986e-12	6.01493e-11
Caril.01G109200.1	AT4G15550	indole-3-acetate beta-D-glucosyltransferase	PF00201	PTHR11926 PTHR11926:SF224	EC:2.4.1.271	KOG1192	K12338	GO:0008152 GO:0016758	35.1342	3.89003	0.423156	3.61938e-21	4.07779e-19
Caril.04G130400.1	0	0	PF00005 PF01061 PF08370	PTHR19241 PTHR19241:SF219	EC:3.6.3.25	0	0	GO:0005524 GO:0016020 GO:0016887	32.3288	3.89427	0.334403	2.48385e-32	6.10152e-30
Caril.06G148800.1	0	0	PF00190	PTHR31189 PTHR31189:SF0	0	0	0	GO:0045735	615.305	3.89667	0.308386	1.40141e-37	4.32979e-35
Caril.08G040800.1	AT2G18660	plant natriuretic peptide A	PF03330	PTHR22595 PTHR22595:SF33	0	0	0	0	75.4085	3.89731	0.402581	3.50939e-23	4.63316e-21
Caril.05G048700.1	AT4G37370	cytochrome P450, family 81, subfamily D, polypeptide 8	PF00067	PTHR24298 PTHR24298:SF61	EC:1.14.13.89	KOG0156	K13260	GO:0004497 GO:0005506 GO:0016705 GO:0020037 GO:0055114	67.6772	3.89892	0.446858	2.43863e-19	2.41199e-17
Caril.03G116500.1	0	0	PF00266	PTHR11601 PTHR11601:SF24	0	0	0	0	2.5658	3.93109	0.742914	6.55702e-09	2.03635e-07
Caril.14G049900.1	0	0	PF00067	PTHR24282 PTHR24282:SF11	EC:1.14.14.1	KOG0157	0	GO:0004497 GO:0005506 GO:0016705 GO:0020037 GO:0055114	152.255	3.93161	0.382662	8.88731e-26	1.43196e-23
Caril.01G043300.1	AT4G38080	hydroxyproline-rich glycoprotein family protein	0	PTHR33088	0	0	0	0	232.933	3.93672	0.312187	1.88841e-37	5.77489e-35
Caril.02G086900.1	AT3G06390	Uncharacterised protein family (UPF0497)	PF04535	PTHR11615 PTHR11615:SF113	0	0	0	0	204.39	3.94557	0.222312	1.89203e-71	2.26809e-68
Caril.16G087200.1	0	0	PF00249	PTHR10641 PTHR10641:SF581	0	KOG0048	K09422	GO:0003677	198.729	3.94635	0.271397	6.90128e-49	4.70056e-46
Caril.05G106000.1	0	0	PF00560 PF08263	PTHR27001 PTHR27001:SF224	EC:2.7.11.1	0	0	GO:0005515	7.397	3.95054	0.851531	1.41765e-07	3.30114e-06
Caril.13G131700.1	AT2G27310	F-box family protein	PF00646	PTHR33736 PTHR33736:SF3	0	0	0	GO:0005515	50.4686	3.95254	0.408006	3.18426e-23	4.22252e-21
Caril.08G014700.1	AT2G25625	(1 of 1) PTHR37210:SF2 - EXPRESSED PROTEIN	0	PTHR37210 PTHR37210:SF2	0	0	0	0	33.2894	3.96308	0.298314	2.85369e-41	1.14029e-38
Caril.02G006200.1	0	0	0	PTHR34663	0	0	0	0	49.3042	3.97153	0.348836	4.81535e-31	1.15449e-28
Caril.15G001800.1	AT1G68765	Putative membrane lipoprotein	0	PTHR33599 PTHR33599:SF3	0	0	0	0	47.8156	3.98135	0.286074	4.98843e-45	2.37299e-42
Caril.05G189100.1	AT5G23960	terpene synthase 21	PF01397 PF03936	PTHR31225 PTHR31225:SF15	EC:4.2.3.22 EC:4.2.3.75	0	0	GO:0000287 GO:0008152 GO:0010333 GO:0016829	191.384	3.99687	0.438347	6.77803e-21	7.55134e-19
Caril.07G189000.1	AT5G57500	Galactosyltransferase family protein	PF01762	PTHR11214 PTHR11214:SF141	EC:2.4.1.134	KOG2287	0	GO:0006486 GO:0008378 GO:0016020	3.72848	3.99963	0.616266	5.95661e-12	2.98518e-10
Caril.13G064600.1	0	0	PF00141	PTHR31388 PTHR31388:SF12	EC:1.11.1.7	0	K00430	GO:0004601 GO:0006979 GO:0020037 GO:0055114	547.003	4.00057	0.277578	4.29063e-48	2.73587e-45
Caril.14G086100.1	0	0	PF01397	PTHR31225 PTHR31225:SF16	EC:4.2.3.15	0	0	GO:0008152 GO:0010333 GO:0016829	2.93409	4.00318	1.06624	3.27891e-06	5.31453e-05
Caril.06G160100.1	0	0	PF01095 PF04043	PTHR31707 PTHR31707:SF38	EC:3.1.1.11	0	0	GO:0004857 GO:0005618 GO:0030599 GO:0042545	9.32218	4.01901	0.46394	3.92747e-19	3.84649e-17
Caril.02G026200.1	AT5G23960	terpene synthase 21	PF01397 PF03936	PTHR31225 PTHR31225:SF15	EC:4.2.3.22 EC:4.2.3.75	0	K15803	GO:0000287 GO:0008152 GO:0010333 GO:0016829	3.85016	4.03642	1.10156	4.13582e-06	6.52349e-05
Caril.03G182600.1	AT1G06520	glycerol-3-phosphate acyltransferase 1	PF01553	PTHR15486 PTHR15486:SF0	EC:2.3.1.15	0	K13508	GO:0008152 GO:0016746	21.2861	4.04024	0.366938	3.11046e-29	6.2145e-27
Caril.05G188800.1	AT5G23960	terpene synthase 21	PF01397 PF03936	PTHR31225 PTHR31225:SF15	EC:4.2.3.22 EC:4.2.3.75	0	0	GO:0000287 GO:0008152 GO:0010333 GO:0016829	24.5551	4.04528	0.50975	1.67141e-16	1.39528e-14
Caril.13G023700.1	AT3G60280	uclacyanin 3	PF02298	PTHR33021 PTHR33021:SF35	0	0	0	GO:0009055	29.5659	4.05173	0.392932	5.5765e-26	9.08272e-24
Caril.05G115000.1	0	0	PF03140	PTHR31549 PTHR31549:SF12	0	0	0	0	7.08022	4.06348	0.515067	2.39359e-16	1.93352e-14
Caril.03G247900.1	0	0	PF08392 PF08541	PTHR31561 PTHR31561:SF10	EC:2.3.1.199	0	K15397	GO:0003824 GO:0006633 GO:0008152 GO:0008610 GO:0016020 GO:0016747	401.373	4.06395	0.269563	2.2077e-52	1.83785e-49
Caril.11G005300.1	0	0	PF03106	PTHR31221 PTHR31221:SF25	0	0	0	GO:0003700 GO:0006355 GO:0043565	68.308	4.06485	0.360101	1.35955e-30	3.11025e-28
Caril.05G189400.1	0	0	PF03936	PTHR31225 PTHR31225:SF15	EC:4.2.3.75	0	0	GO:0000287 GO:0010333 GO:0016829	144.336	4.07357	0.441286	2.26443e-21	2.59018e-19
Caril.10G053800.1	AT4G18450	Integrase-type DNA-binding superfamily protein	PF00847	PTHR31677 PTHR31677:SF16	0	0	0	GO:0003677 GO:0003700 GO:0006355	3.93826	4.08286	0.598077	6.06316e-13	3.4545e-11
Caril.01G301700.1	AT5G05340	Peroxidase superfamily protein	PF00141	PTHR31388 PTHR31388:SF24	EC:1.11.1.7	0	K00430	GO:0004601 GO:0006979 GO:0020037 GO:0055114	632.02	4.10904	0.244518	2.08251e-64	2.3115e-61
Caril.08G125100.1	0	0	0	PTHR33881 PTHR33881:SF1	0	0	0	0	95.8653	4.11386	0.313894	2.72366e-40	9.95431e-38
Caril.10G157000.1	0	0	PF14531	PTHR23257 PTHR23257:SF499	EC:2.7.12.1	KOG0192	0	GO:0004672 GO:0004713 GO:0005524 GO:0006468	1.99625	4.11705	0.65667	2.27199e-11	1.05238e-09
Caril.05G058300.1	AT3G05950	RmlC-like cupins superfamily protein	PF07883	PTHR31238	0	0	0	GO:0030145 GO:0045735	113.126	4.14106	0.373785	1.34929e-29	2.84768e-27
Caril.04G182400.1	0	0	0	0	0	0	0	0	3.92216	4.14753	0.683163	7.54654e-11	3.20798e-09
Caril.15G019400.1	0	0	PF00560 PF08263 PF13855	PTHR27000	EC:2.7.11.1	KOG4579	0	GO:0005515	52.5095	4.14933	0.38599	4.96436e-28	9.07177e-26
Caril.11G180200.1	0	0	0	PTHR33974 PTHR33974:SF1	0	0	0	0	3.14311	4.15711	1.12807	3.6093e-06	5.79503e-05
Caril.08G008700.1	0	0	PF03140	PTHR31549 PTHR31549:SF23	0	0	0	0	4.32281	4.18009	0.63088	2.20401e-12	1.17322e-10
Caril.01G168900.1	AT4G28460	0	0	PTHR37245	0	0	0	0	5.69419	4.18539	0.535832	4.0789e-16	3.20841e-14
Caril.01G248200.1	AT3G02645	Plant protein of unknown function (DUF247)	PF03140	PTHR31549 PTHR31549:SF23	0	0	0	0	3.81751	4.20097	0.582113	3.59414e-14	2.38831e-12
Caril.15G065600.1	0	0	PF00067	PTHR24298 PTHR24298:SF102	0	KOG0156	0	GO:0004497 GO:0005506 GO:0016705 GO:0020037 GO:0055114	18.5074	4.2034	0.658175	1.02913e-11	4.99062e-10
Caril.14G070500.1	0	0	PF00248	PTHR11732 PTHR11732:SF239	0	KOG1577	0	GO:0016491 GO:0055114	33.8357	4.20507	0.373898	1.93973e-30	4.37082e-28
Caril.06G098600.1	0	0	PF13639	PTHR14155 PTHR14155:SF110	0	0	K16282	GO:0005515 GO:0008270	8.69835	4.20809	0.547287	1.03861e-15	8.04292e-14
Caril.08G109900.1	0	0	PF00067	PTHR24298 PTHR24298:SF136	0	KOG0156	0	GO:0004497 GO:0005506 GO:0016705 GO:0020037 GO:0055114	50.0017	4.22183	0.528337	9.49624e-17	8.01628e-15
Caril.04G092900.1	0	0	PF00067	PTHR24298 PTHR24298:SF157	EC:1.14.13.109	0	K09755	GO:0005506 GO:0016705 GO:0020037 GO:0055114	10.0741	4.223	0.651489	5.49197e-12	2.75693e-10
Caril.15G069200.1	0	0	PF00201	PTHR11926 PTHR11926:SF381	EC:2.4.1.115	0	K08237	GO:0008152 GO:0016758	41.639	4.22443	0.384403	3.38161e-29	6.71148e-27
Caril.01G129200.1	AT3G06490	myb domain protein 108	PF00249	PTHR10641 PTHR10641:SF623	0	KOG0048	K09422	GO:0003677	89.1999	4.22582	0.307736	5.32785e-44	2.31406e-41
Caril.03G255400.1	AT3G23250	myb domain protein 15	PF00249	PTHR10641 PTHR10641:SF523	0	KOG0048	K09422	GO:0003677	71.6481	4.24688	0.56483	3.70552e-15	2.73524e-13
Caril.08G170100.1	0	0	PF01490	PTHR22950 PTHR22950:SF233	0	KOG1303	0	0	37.7114	4.26794	0.376215	6.03484e-31	1.41831e-28
Caril.05G218900.1	0	0	PF00657	PTHR22835 PTHR22835:SF239	EC:3.2.1.51	0	0	GO:0016788	81.5344	4.28078	0.301979	1.00702e-46	5.80376e-44
Caril.12G119900.1	0	0	PF00249	PTHR10641 PTHR10641:SF586	0	KOG0048	0	GO:0003677	38.5226	4.30199	0.393148	5.31113e-29	1.03357e-26
Caril.08G082300.1	AT4G01630	expansin A17	PF01357 PF03330	PTHR31867 PTHR31867:SF34	0	0	0	GO:0005576 GO:0009664	3.93834	4.3071	0.819926	6.51769e-09	2.02623e-07
Caril.16G009300.1	0	0	PF00847	PTHR31190	0	0	0	GO:0003677 GO:0003700 GO:0006355	23.7038	4.33255	0.43546	1.77606e-24	2.63498e-22
Caril.12G059900.1	AT4G17970	aluminum-activated, malate transporter 12	PF11744	PTHR31086 PTHR31086:SF2	0	KOG4711	0	GO:0015743	3.39789	4.34034	0.56968	1.6034e-15	1.22167e-13
Caril.15G019500.1	0	0	PF00069 PF00560 PF13855	PTHR27000 PTHR27000:SF104	EC:2.7.11.1	KOG1187	0	GO:0004672 GO:0004713 GO:0005515 GO:0005524 GO:0006468	301.355	4.34205	0.447581	2.05479e-23	2.78643e-21
Caril.09G008800.1	0	0	PF00847	PTHR31985 PTHR31985:SF27	0	0	K09286	GO:0003677 GO:0003700 GO:0006355	2.78111	4.35034	0.591993	1.21786e-14	8.44861e-13
Caril.02G021600.1	AT4G38080	hydroxyproline-rich glycoprotein family protein	0	PTHR33088	0	0	0	0	42.1181	4.3506	0.330273	9.09984e-41	3.54173e-38
Caril.12G019300.1	AT1G18980	RmlC-like cupins superfamily protein	PF07883	PTHR31238 PTHR31238:SF46	0	0	0	GO:0030145 GO:0045735	10.393	4.35786	0.46912	1.04074e-21	1.22313e-19
Caril.11G014600.1	0	0	PF00067	PTHR24298 PTHR24298:SF120	EC:1.14.13.121	0	0	GO:0005506 GO:0016705 GO:0020037 GO:0055114	15.2714	4.35822	0.394203	1.43686e-29	3.01127e-27
Caril.13G030500.1	AT1G65680	expansin B2	PF01357 PF03330	PTHR31692 PTHR31692:SF3	0	0	0	GO:0005576 GO:0019953	10.3716	4.36164	0.495167	8.33972e-20	8.53013e-18
Caril.09G209900.1	0	0	PF03171 PF14226	PTHR10209 PTHR10209:SF134	EC:1.14.11.23	KOG0143	0	GO:0005506 GO:0016491 GO:0055114	279.155	4.39587	0.240647	1.07639e-75	1.53611e-72
Caril.07G126500.1	AT4G01630	expansin A17	PF01357 PF03330	PTHR31867 PTHR31867:SF34	0	0	0	GO:0005576 GO:0009664	22.6607	4.41665	0.454534	1.64386e-23	2.24954e-21
Caril.08G074000.1	0	0	PF03641	PTHR31223 PTHR31223:SF21	0	0	K06966	0	45.8481	4.42927	0.360448	6.95148e-36	2.00316e-33
Caril.12G085900.1	AT5G41590	Protein of unknown function (DUF567)	PF04525	PTHR31087 PTHR31087:SF14	0	0	0	0	6.82475	4.43798	0.514941	4.12697e-19	4.00263e-17
Caril.03G076600.1	AT3G29970	B12D protein	PF06522	PTHR33417 PTHR33417:SF1	0	0	0	0	7.27743	4.47305	0.635548	1.03657e-13	6.59553e-12
Caril.01G080200.1	AT4G10490	2-oxoglutarate (2OG) and Fe(II)-dependent oxygenase superfamily protein	PF03171 PF14226	PTHR10209 PTHR10209:SF196	EC:1.14.11.9	KOG0143	0	GO:0016491 GO:0055114	10.5339	4.48456	0.631106	6.33431e-14	4.13579e-12
Caril.04G184400.1	0	0	PF00847	PTHR31190 PTHR31190:SF11	0	0	0	GO:0003677 GO:0003700 GO:0006355	3.11249	4.48713	0.756945	1.38319e-10	5.63219e-09
Caril.15G115400.1	0	0	PF00249	PTHR10641 PTHR10641:SF581	0	KOG0048	K09422	GO:0003677	107.531	4.49913	0.363519	2.16855e-36	6.37151e-34
Caril.10G153700.1	0	0	PF00067	PTHR24298 PTHR24298:SF136	0	KOG0156	0	GO:0004497 GO:0005506 GO:0016705 GO:0020037 GO:0055114	3.0502	4.5074	0.833838	2.53422e-09	8.55272e-08
Caril.08G053500.1	0	0	0	PTHR33696 PTHR33696:SF3	0	0	0	0	6.51766	4.50984	0.623355	2.44146e-14	1.64054e-12
Caril.10G107400.1	0	0	PF07883	PTHR31238	0	0	0	GO:0030145 GO:0045735	58.7765	4.53664	0.308134	2.78741e-50	2.03746e-47
Caril.03G004000.1	AT1G65690	Late embryogenesis abundant (LEA) hydroxyproline-rich glycoprotein family	PF03168	PTHR31852 PTHR31852:SF1	0	0	0	0	21.5833	4.54242	0.406624	3.30551e-30	7.28404e-28
Caril.10G089800.1	AT1G30135	jasmonate-zim-domain protein 8	PF06200 PF09425	PTHR33077 PTHR33077:SF17	0	0	0	0	80.7558	4.57364	0.230302	5.43923e-89	1.25391e-85
Caril.07G056600.1	AT4G30380	Barwin-related endoglucanase	PF03330	PTHR22595 PTHR22595:SF33	0	0	0	0	520.397	4.57722	0.40645	1.15025e-30	2.67223e-28
Caril.07G131100.1	AT1G20925	Auxin efflux carrier family protein	PF03547	PTHR31651 PTHR31651:SF5	0	KOG2722	0	GO:0016021 GO:0055085	75.0217	4.60197	0.330569	2.65613e-45	1.30494e-42
Caril.05G180600.1	AT4G16740	terpene synthase 03	PF01397 PF03936	PTHR31225 PTHR31225:SF16	EC:4.2.3.15	0	K18108	GO:0000287 GO:0008152 GO:0010333 GO:0016829	52.356	4.60381	0.578767	9.03692e-17	7.65049e-15
Caril.05G202600.1	0	0	PF13639	0	0	0	0	GO:0005515 GO:0008270	3.62815	4.60658	0.585613	1.8225e-16	1.50051e-14
Caril.12G086900.1	AT4G11280	1-aminocyclopropane-1-carboxylic acid (acc) synthase 6	PF00155	PTHR11751 PTHR11751:SF380	EC:4.4.1.14	0	K01762	GO:0009058 GO:0030170	3.42191	4.63095	0.751105	2.90613e-11	1.3196e-09
Caril.15G009200.1	AT5G09360	laccase 14	PF00394 PF07731 PF07732	PTHR11709 PTHR11709:SF94	EC:1.10.3.2	0	K05909	GO:0005507 GO:0016491 GO:0046274 GO:0048046 GO:0052716 GO:0055114	71.8108	4.66382	0.336768	6.86422e-45	3.16483e-42
Caril.07G100700.1	0	0	PF00462	PTHR10168 PTHR10168:SF81	EC:1.8.1.9	KOG1752	K03676	GO:0009055 GO:0015035 GO:0045454	7.18861	4.66925	0.611646	1.0526e-15	8.13028e-14
Caril.16G079600.1	AT5G42280	Cysteine/Histidine-rich C1 domain family protein	PF07649	PTHR32410	0	0	0	GO:0047134 GO:0055114	11.7465	4.66944	0.878095	3.49268e-09	1.14772e-07
Caril.06G027100.1	0	0	0	0	0	0	0	0	51.5933	4.67035	0.544076	4.43129e-19	4.27014e-17
Caril.12G054600.1	AT5G45340	cytochrome P450, family 707, subfamily A, polypeptide 3	PF00067	PTHR24286 PTHR24286:SF10	EC:1.14.13.93	KOG0157	K09843	GO:0004497 GO:0005506 GO:0016705 GO:0020037 GO:0055114	29.8787	4.68386	0.394058	7.12963e-34	1.89087e-31
Caril.14G118100.1	0	0	PF00332	PTHR32227 PTHR32227:SF96	EC:3.2.1.39	0	0	GO:0004553 GO:0005975	3341.52	4.68917	0.249158	2.72193e-80	4.29334e-77
Caril.01G182800.1	0	0	0	0	0	0	0	0	33.4252	4.71208	0.630802	3.5131e-15	2.5996e-13
Caril.06G012300.1	AT2G01340	(1 of 28) PF14009 - Domain of unknown function (DUF4228) (DUF4228)	PF14009	PTHR33148 PTHR33148:SF3	0	0	0	0	4.84396	4.72452	0.547625	2.87834e-19	2.82823e-17
Caril.04G128200.1	0	0	PF03094	PTHR31942 PTHR31942:SF16	0	0	K08472	GO:0006952 GO:0016021	34.2006	4.72824	0.405071	8.5572e-33	2.13709e-30
Caril.10G068200.1	AT5G28237	Pyridoxal-5'-phosphate-dependent enzyme family protein	PF00291	PTHR10314 PTHR10314:SF123	EC:4.2.1.20	0	K01696	GO:0000162 GO:0004834 GO:0006568	51.9756	4.73405	0.481182	3.61226e-24	5.15504e-22
Caril.03G106200.1	AT3G22250	UDP-Glycosyltransferase superfamily protein	PF00201	PTHR11926 PTHR11926:SF149	0	0	0	GO:0008152 GO:0016758	47.8164	4.74384	0.367252	1.74569e-39	6.08333e-37
Caril.06G098400.1	0	0	PF13639	PTHR14155 PTHR14155:SF110	0	0	K16282	GO:0005515 GO:0008270	78.6176	4.74668	0.33441	4.85171e-47	2.851e-44
Caril.02G036900.1	0	0	PF00704	PTHR11177 PTHR11177:SF158	EC:3.2.1.14	0	K01183	GO:0004553 GO:0005975	225.223	4.76731	0.429786	6.33721e-30	1.37623e-27
Caril.01G209800.1	AT5G40990	GDSL lipase 1	PF00657	PTHR22835 PTHR22835:SF262	0	0	0	GO:0016788	5.76907	4.79363	0.611136	1.79976e-16	1.48997e-14
Caril.01G210200.1	AT5G40990	GDSL lipase 1	PF00657	PTHR22835 PTHR22835:SF262	0	0	0	GO:0016788	12.0248	4.82681	0.517055	4.23973e-22	5.2074e-20
Caril.04G120800.1	AT4G21440	MYB-like 102	PF00249	PTHR10641 PTHR10641:SF567	0	KOG0048	K09422	GO:0003677	44.0653	4.82735	0.335863	3.42724e-48	2.23285e-45
Caril.11G077000.1	AT4G17030	expansin-like B1	PF01357 PF03330	PTHR31692 PTHR31692:SF10	0	0	0	GO:0005576	165.132	4.83126	0.379477	1.74614e-38	5.68805e-36
Caril.13G005600.1	AT3G07970	Pectin lyase-like superfamily protein	PF00295	PTHR31375 PTHR31375:SF28	EC:3.2.1.15	0	0	GO:0004650 GO:0005975	11.9015	4.8371	0.521471	7.31578e-22	8.73492e-20
Caril.14G059600.1	AT3G47340	glutamine-dependent asparagine synthase 1	PF00733 PF12481	PTHR11772 PTHR11772:SF13	EC:6.3.5.4	0	K01953	GO:0004066 GO:0006529	120.331	4.8414	0.408306	8.53269e-34	2.24312e-31
Caril.09G142500.1	AT5G44440	FAD-binding Berberine family protein	PF01565 PF08031	PTHR32448	EC:1.3.3.8	0	0	GO:0003824 GO:0016491 GO:0016614 GO:0050660 GO:0055114	172.38	4.86	0.316109	1.05717e-54	1.02201e-51
Caril.16G090500.1	0	0	PF03492	PTHR31009 PTHR31009:SF7	EC:2.1.1.50	0	0	GO:0008168	27.988	4.86244	0.393713	2.06533e-36	6.12831e-34
Caril.11G060400.1	AT1G79180	myb domain protein 63	PF00249	PTHR10641 PTHR10641:SF462	0	KOG0048	K09422	GO:0003677	20.6952	4.86737	0.3835	2.77909e-38	8.67569e-36
Caril.02G159800.1	AT3G02645	Plant protein of unknown function (DUF247)	PF03140	PTHR31549 PTHR31549:SF23	0	0	0	0	71.2667	4.90051	0.269898	4.7701e-75	6.49796e-72
Caril.04G143700.1	0	0	PF00221	PTHR10362 PTHR10362:SF18	EC:4.3.1.24	0	0	GO:0003824 GO:0005737 GO:0006559 GO:0016841	96.1207	4.9068	0.326412	1.8578e-52	1.59076e-49
Caril.09G054500.1	0	0	PF00264 PF12142 PF12143	PTHR11474 PTHR11474:SF33	EC:1.10.3.1	0	K00422	GO:0004097 GO:0008152 GO:0016491 GO:0046148 GO:0055114	808.491	4.92202	0.234121	1.6602e-99	9.95092e-96
Caril.16G052800.1	AT1G47510	inositol polyphosphate 5-phosphatase 11	PF03372	PTHR11200	EC:3.1.3.56	KOG0565	K01106	GO:0046856	34.9838	4.92344	0.355172	4.33257e-45	2.09424e-42
Caril.01G259100.1	0	0	0	0	0	0	0	0	31.0135	4.93882	0.360085	3.23971e-44	1.42781e-41
Caril.08G046600.1	AT1G34670	myb domain protein 93	PF00249	PTHR10641 PTHR10641:SF609	0	0	K09422	GO:0003677	6.26162	4.9544	0.554953	1.57673e-20	1.68161e-18
Caril.12G025900.1	0	0	PF00484	PTHR11002 PTHR11002:SF18	EC:4.2.1.1	KOG1578	0	GO:0004089 GO:0008270	30.0665	4.95632	0.869427	3.28362e-10	1.2584e-08
Caril.08G038100.1	AT5G57620	myb domain protein 36	PF00249	PTHR10641 PTHR10641:SF561	0	KOG0048	K09422	GO:0003677	13.943	4.98207	0.493071	1.91577e-25	3.02178e-23
Caril.01G061900.1	AT3G61510	ACC synthase 1	PF00155	PTHR11751 PTHR11751:SF284	EC:4.4.1.14	0	K01762	GO:0009058 GO:0030170	35.1609	5.00306	0.383432	2.39548e-40	8.86299e-38
Caril.05G055300.1	AT2G15780	Cupredoxin superfamily protein	PF02298	PTHR34052 PTHR34052:SF1	0	0	0	GO:0009055	3.70404	5.01585	0.644075	2.20407e-16	1.79494e-14
Caril.08G118400.1	0	0	PF00249	PTHR10641 PTHR10641:SF523	0	KOG0048	K09422	GO:0003677	37.6688	5.02044	0.450686	2.84286e-30	6.35803e-28
Caril.03G051000.1	AT5G13080	WRKY DNA-binding protein 75	PF03106	PTHR31221 PTHR31221:SF25	0	0	0	GO:0003700 GO:0006355 GO:0043565	26.0559	5.02184	0.525192	3.95566e-23	5.19944e-21
Caril.07G047000.1	0	0	PF03492	PTHR31009 PTHR31009:SF6	EC:2.1.1.274	0	0	GO:0008168	4.81514	5.06401	0.894348	3.631e-10	1.37744e-08
Caril.04G184900.1	AT3G23250	myb domain protein 15	PF00249	PTHR10641 PTHR10641:SF523	0	KOG0048	K09422	GO:0003677	38.8535	5.0655	0.363011	1.02759e-45	5.13265e-43
Caril.13G174200.1	0	0	PF03641	PTHR31223 PTHR31223:SF15	0	0	K06966	0	43.0661	5.12399	0.416356	2.6644e-36	7.75236e-34
Caril.10G096400.1	0	0	PF03171 PF14226	PTHR10209 PTHR10209:SF176	EC:1.14.11.32	KOG0143	0	GO:0016491 GO:0055114	6.56819	5.22166	0.659868	6.45767e-17	5.54527e-15
Caril.15G101700.1	0	0	PF00314	PTHR31048 PTHR31048:SF32	0	0	0	0	3239.24	5.22267	0.26864	1.0356e-85	2.06905e-82
Caril.05G228200.1	AT2G13810	AGD2-like defense response protein 1	PF04864	PTHR11751 PTHR11751:SF376	EC:2.6.1.83	KOG0257	K10206	GO:0009089 GO:0010285 GO:0016846	139.297	5.26348	0.445749	9.63537e-34	2.48933e-31
Caril.06G062500.1	AT1G08080	alpha carbonic anhydrase 7	PF00194	PTHR18952 PTHR18952:SF111	EC:4.2.1.1	KOG0382	K01674	0	23.1356	5.26916	0.494363	4.22355e-28	7.76537e-26
Caril.01G210000.1	AT5G40990	GDSL lipase 1	PF00657	PTHR22835 PTHR22835:SF262	0	0	0	GO:0016788	13.8516	5.27781	0.484181	3.02594e-29	6.0862e-27
Caril.06G028300.1	0	0	PF00891 PF08100	PTHR11746 PTHR11746:SF106	EC:2.1.1.68	KOG3178	K13066	GO:0008168 GO:0008171 GO:0046983	7.85412	5.27829	0.558936	9.21228e-23	1.17482e-20
Caril.15G060000.1	0	0	PF01734	PTHR32176	0	KOG0513	0	GO:0006629 GO:0008152	5.88025	5.28501	0.822387	2.77988e-12	1.4514e-10
Caril.02G122600.1	AT3G22620	Bifunctional inhibitor/lipid-transfer protein/seed storage 2S albumin superfamily protein	PF14368	PTHR33044 PTHR33044:SF13	0	0	0	0	44.4925	5.28505	0.352891	2.86448e-52	2.31006e-49
Caril.09G143100.1	AT5G44440	FAD-binding Berberine family protein	PF01565 PF08031	PTHR32448	EC:1.3.3.8	0	0	GO:0003824 GO:0016491 GO:0016614 GO:0050660 GO:0055114	55.2609	5.30892	0.452977	2.59653e-33	6.5391e-31
Caril.04G071600.1	AT5G52400	cytochrome P450, family 715, subfamily A, polypeptide 1	PF00067	PTHR24282 PTHR24282:SF15	0	KOG0157	0	GO:0004497 GO:0005506 GO:0016705 GO:0020037 GO:0055114	6.48304	5.31167	0.807506	1.00088e-12	5.48359e-11
Caril.03G247700.1	0	0	PF08392 PF08541	PTHR31561 PTHR31561:SF10	EC:2.3.1.199	0	K15397	GO:0003824 GO:0006633 GO:0008152 GO:0008610 GO:0016020 GO:0016747	11.1487	5.3131	0.617532	1.84084e-19	1.84182e-17
Caril.05G109000.1	AT5G13080	WRKY DNA-binding protein 75	PF03106	PTHR31221 PTHR31221:SF25	0	0	0	GO:0003700 GO:0006355 GO:0043565	171.414	5.31556	0.301195	2.81822e-71	3.24843e-68
Caril.16G024000.1	0	0	PF00069	PTHR27006 PTHR27006:SF16	EC:2.7.11.1	KOG1187	0	GO:0004672 GO:0004713 GO:0005524 GO:0006468	5.58601	5.32732	0.616216	1.26239e-19	1.27813e-17
Caril.16G048600.1	0	0	PF02298	PTHR34052 PTHR34052:SF1	0	0	0	GO:0009055	119.096	5.37706	0.383665	3.09261e-46	1.62601e-43
Caril.10G156000.1	0	0	PF03171 PF14226	PTHR10209 PTHR10209:SF134	EC:1.14.11.23	KOG0143	0	GO:0005506 GO:0016491 GO:0055114	45.1105	5.37879	0.419382	2.85233e-39	9.77991e-37
Caril.14G075900.1	0	0	PF00067	PTHR24298 PTHR24298:SF136	0	KOG0156	0	GO:0004497 GO:0005506 GO:0016705 GO:0020037 GO:0055114	13.8103	5.39423	0.695193	1.77919e-16	1.47702e-14
Caril.15G101600.1	0	0	PF00314	PTHR31048 PTHR31048:SF32	0	0	0	0	1130.94	5.39665	0.351435	7.81209e-55	7.80402e-52
Caril.05G055200.1	AT2G15780	Cupredoxin superfamily protein	0	PTHR34052 PTHR34052:SF1	0	0	0	GO:0009055	5.8161	5.40072	0.737118	4.74182e-15	3.46604e-13
Caril.11G109300.1	0	0	PF00010 PF14215	PTHR11514 PTHR11514:SF39	0	0	K13422	GO:0046983	7.0774	5.40091	0.585003	5.83033e-22	7.04553e-20
Caril.05G229300.1	AT4G08570	Heavy metal transport/detoxification superfamily protein	PF00403	PTHR22814 PTHR22814:SF84	0	KOG1603	0	GO:0030001 GO:0046872	11.3323	5.40281	0.558131	8.1433e-24	1.1404e-21
Caril.01G210300.1	AT5G40990	GDSL lipase 1	PF00657	PTHR22835 PTHR22835:SF262	0	0	0	GO:0016788	88.1289	5.42906	0.378031	2.09401e-48	1.39456e-45
Caril.09G036200.1	AT2G41850	polygalacturonase abscission zone A. thaliana	PF00295	PTHR31375 PTHR31375:SF3	EC:3.2.1.15	0	K01213	GO:0004650 GO:0005975	5.19762	5.43557	0.684498	4.01855e-17	3.48069e-15
Caril.01G209900.1	AT5G40990	GDSL lipase 1	PF00657	PTHR22835 PTHR22835:SF262	0	0	0	GO:0016788	6.05599	5.4759	0.577602	5.13973e-23	6.66808e-21
Caril.05G051100.1	0	0	PF00182 PF00187	PTHR22595 PTHR22595:SF34	EC:3.2.1.14	KOG4742	K01183	GO:0004568 GO:0005975 GO:0006032 GO:0008061 GO:0016998	518.992	5.49096	0.390981	1.80311e-46	1.00069e-43
Caril.02G181600.1	0	0	0	PTHR16223 PTHR16223:SF23	0	0	0	GO:0046983	10.6423	5.50479	0.631423	5.40401e-20	5.60391e-18
Caril.05G011600.1	0	0	0	PTHR34663	0	0	0	0	11.4701	5.51161	0.828054	4.66648e-13	2.73144e-11
Caril.13G164700.1	AT3G45140	lipoxygenase 2	PF00305 PF01477	PTHR11771 PTHR11771:SF42	EC:1.13.11.12	0	K00454	GO:0005515 GO:0016491 GO:0016702 GO:0046872 GO:0055114	676.788	5.54181	0.303438	3.37445e-76	5.05645e-73
Caril.11G040300.1	AT3G47800	Galactose mutarotase-like superfamily protein	PF01263	PTHR10091 PTHR10091:SF3	EC:5.1.3.3	KOG1604	K01785	GO:0003824 GO:0005975 GO:0016853 GO:0019318 GO:0030246	168.888	5.57195	0.372624	2.92911e-52	2.31006e-49
Caril.13G048300.1	0	0	PF00067	PTHR24298 PTHR24298:SF78	0	KOG0156	0	GO:0004497 GO:0005506 GO:0016705 GO:0020037 GO:0055114	224.012	5.62607	0.395801	1.3741e-47	8.57924e-45
Caril.06G147400.1	0	0	PF00182 PF00187	PTHR22595 PTHR22595:SF34	EC:3.2.1.14	KOG4742	0	GO:0004568 GO:0005975 GO:0006032 GO:0008061 GO:0016998	7.94523	5.62973	0.78198	9.10414e-15	6.43495e-13
Caril.10G038800.1	0	0	0	0	0	0	0	0	14.5918	5.64842	0.516902	1.45898e-29	3.0364e-27
Caril.11G150900.1	0	0	PF00197	PTHR33107 PTHR33107:SF4	0	0	0	GO:0004866	163.814	5.67415	0.299312	6.89919e-82	1.21625e-78
Caril.09G158300.1	AT5G44440	FAD-binding Berberine family protein	PF01565 PF08031	PTHR32448	EC:1.3.3.8	0	0	GO:0003824 GO:0016491 GO:0016614 GO:0050660 GO:0055114	56.9657	5.6992	0.511178	1.16942e-30	2.69587e-28
Caril.01G024700.1	AT3G50440	methyl esterase 10	PF12697	PTHR10992 PTHR10992:SF56	0	KOG1454	0	0	32.8965	5.72648	0.507115	2.2494e-31	5.43647e-29
Caril.08G048400.1	AT1G22360	UDP-glucosyl transferase 85A2	PF00201	PTHR11926 PTHR11926:SF286	EC:2.4.1.324	KOG1192	0	GO:0008152 GO:0016758	16.5937	5.74876	0.602346	2.00806e-23	2.73544e-21
Caril.10G002000.1	0	0	PF00314	PTHR31048 PTHR31048:SF32	0	0	0	0	25.0307	5.76313	0.557521	7.0348e-27	1.19111e-24
Caril.08G128100.1	0	0	PF00182	PTHR22595 PTHR22595:SF61	EC:3.2.1.14	KOG4742	0	GO:0004568 GO:0005975 GO:0006032 GO:0016998	23.763	5.7842	1.53448	5.44173e-07	1.10415e-05
Caril.09G142200.1	AT5G44440	FAD-binding Berberine family protein	PF01565 PF08031	PTHR32448	EC:1.3.3.8	0	0	GO:0003824 GO:0016491 GO:0016614 GO:0050660 GO:0055114	50.617	5.9548	0.468655	6.63954e-39	2.23573e-36
Caril.15G061700.1	0	0	PF00067	PTHR24298 PTHR24298:SF102	0	0	0	GO:0004497 GO:0005506 GO:0016705 GO:0020037 GO:0055114	11.7323	5.97564	0.722317	1.35731e-18	1.26003e-16
Caril.07G220700.1	AT5G25320	ACT-like superfamily protein	PF01842	PTHR31096 PTHR31096:SF21	EC:2.7.7.59	0	0	GO:0008152 GO:0016597	61.1643	6.02936	0.398503	1.17e-53	1.06253e-50
Caril.14G088600.1	0	0	PF13561	PTHR24322 PTHR24322:SF601	EC:1.1.1.331	KOG0725	0	GO:0008152 GO:0008667 GO:0016491 GO:0019290 GO:0055114	97.7261	6.08746	0.415577	1.45809e-50	1.09244e-47
Caril.05G202800.1	0	0	PF13639	PTHR14155 PTHR14155:SF175	0	0	0	GO:0005515 GO:0008270	29.4919	6.1092	0.473472	4.33977e-40	1.56697e-37
Caril.01G242200.1	AT1G80160	Lactoylglutathione lyase / glyoxalase I family protein	PF00903	PTHR10374 PTHR10374:SF15	0	KOG2944	0	0	161.627	6.11585	0.288345	8.14951e-102	6.10581e-98
Caril.07G042400.1	AT2G22620	Rhamnogalacturonate lyase family protein	PF06045 PF14683 PF14686	PTHR32018	EC:4.2.2.23	0	K18195	GO:0003824 GO:0005975 GO:0030246	135.954	6.24373	0.301841	4.19977e-97	1.39848e-93
Caril.02G193000.1	AT5G05600	2-oxoglutarate (2OG) and Fe(II)-dependent oxygenase superfamily protein	PF03171 PF14226	PTHR10209 PTHR10209:SF134	EC:1.14.11.19	KOG0143	0	GO:0005506 GO:0016491 GO:0055114	18.5574	6.2691	0.52512	5.97607e-35	1.6583e-32
Caril.13G062700.1	0	0	0	PTHR33076 PTHR33076:SF11	0	0	0	GO:0006869 GO:0008289	239.977	6.33498	0.303525	7.78424e-99	3.33266e-95
Caril.11G151100.1	0	0	PF00197	PTHR33107 PTHR33107:SF4	0	0	0	GO:0004866	1985.11	6.40033	0.225595	3.44966e-179	1.03383e-174
Caril.03G237400.1	0	0	PF02298	PTHR33021 PTHR33021:SF55	0	0	0	GO:0009055	81.4865	6.42999	0.550405	1.01058e-33	2.58856e-31
Caril.12G074700.1	0	0	PF00010 PF14215	PTHR11514 PTHR11514:SF39	0	0	0	GO:0046983	107.337	6.43288	0.30821	6.78568e-99	3.33266e-95
Caril.11G172500.1	0	0	PF00249	PTHR10641 PTHR10641:SF586	0	KOG0048	0	GO:0003677	22.8795	6.48237	0.617617	5.25803e-28	9.55017e-26
Caril.14G031900.1	0	0	PF00201	PTHR11926 PTHR11926:SF342	0	0	0	GO:0008152 GO:0016758	672.056	6.49077	0.434229	1.00428e-52	8.85216e-50
Caril.12G118700.1	AT5G54370	Late embryogenesis abundant (LEA) protein-related	PF06830	PTHR31656 PTHR31656:SF5	0	0	0	0	59.1281	6.56127	0.508335	2.25886e-40	8.46196e-38
Caril.01G072500.1	0	0	PF03195	PTHR31301 PTHR31301:SF8	0	0	0	0	14.1922	6.59438	0.538795	1.00243e-36	3.00417e-34
Caril.02G123900.1	AT1G26320	Zinc-binding dehydrogenase family protein	PF00107 PF16884	PTHR11695 PTHR11695:SF564	EC:1.1.1.54 EC:1.3.1.102 EC:1.3.1.74	0	K07119	GO:0008270 GO:0016491 GO:0055114	24.9742	6.59709	0.630062	5.87787e-28	1.05481e-25
Caril.01G160500.1	AT5G26340	Major facilitator superfamily protein	PF07690	PTHR23500 PTHR23500:SF70	0	KOG0254	0	GO:0016020 GO:0016021 GO:0022891 GO:0055085	232.312	6.65031	0.378328	1.86228e-71	2.26809e-68
Caril.03G130500.1	0	0	PF00067	PTHR24298 PTHR24298:SF157	EC:1.14.13.21	0	K09755	GO:0004497 GO:0005506 GO:0016705 GO:0020037 GO:0055114	25.1874	6.73463	0.504252	4.82468e-43	2.03649e-40
Caril.15G155400.1	AT4G19810	Glycosyl hydrolase family protein with chitinase insertion domain	PF00704	PTHR11177 PTHR11177:SF219	0	KOG2806	K01183	GO:0004553 GO:0004568 GO:0005975 GO:0006032	200.716	6.75091	0.356822	3.55597e-82	6.66056e-79
Caril.01G128900.1	0	0	PF01501	PTHR11183 PTHR11183:SF59	EC:2.4.1.123	KOG1950	K18819	GO:0016757	61.1532	6.81256	0.632767	1.86384e-29	3.82586e-27
Caril.05G055000.1	AT2G15780	Cupredoxin superfamily protein	PF02298	PTHR34052 PTHR34052:SF1	0	0	0	GO:0009055	15.6462	6.8489	0.578253	8.45938e-35	2.32586e-32
Caril.05G024000.1	AT2G14610	pathogenesis-related gene 1	PF00188	PTHR10334 PTHR10334:SF223	0	KOG3017	K13449	0	17.1713	6.92192	0.747339	6.16728e-23	7.96669e-21
Caril.01G137200.1	AT5G49360	beta-xylosidase 1	PF00933 PF01915 PF14310	PTHR30620 PTHR30620:SF50	EC:3.2.1.37	0	0	GO:0004553 GO:0005975	19.911	6.93433	0.673206	2.20312e-27	3.81649e-25
Caril.11G151000.1	0	0	PF00197	PTHR33107 PTHR33107:SF4	0	0	0	GO:0004866	184.911	6.9368	0.346259	9.87559e-92	2.46635e-88
Caril.04G037300.1	AT5G13080	WRKY DNA-binding protein 75	PF03106	PTHR31221 PTHR31221:SF25	0	0	0	GO:0003700 GO:0006355 GO:0043565	54.8563	6.97409	0.502519	2.74154e-46	1.46717e-43
Caril.14G016200.1	0	0	PF00854	PTHR11654 PTHR11654:SF90	0	0	K14638	GO:0005215 GO:0006810 GO:0016020	169.871	6.98771	0.306686	2.16061e-117	3.23757e-113
Caril.05G011700.1	0	0	0	0	0	0	0	0	17.4452	6.99662	0.710871	2.10588e-25	3.28703e-23
Caril.09G142600.1	AT5G44440	FAD-binding Berberine family protein	PF01565 PF08031	PTHR32448	EC:1.3.3.8	0	0	GO:0003824 GO:0016491 GO:0016614 GO:0050660 GO:0055114	241.086	7.00276	0.498314	2.2784e-47	1.3935e-44
Caril.15G061600.1	0	0	PF00067	PTHR24298 PTHR24298:SF102	0	KOG0156	0	GO:0004497 GO:0005506 GO:0016705 GO:0020037 GO:0055114	62.3683	7.07981	0.675559	2.77723e-28	5.23465e-26
Caril.14G054600.1	0	0	PF00141	PTHR31388 PTHR31388:SF20	EC:1.11.1.7	0	K00430	GO:0004601 GO:0006979 GO:0020037 GO:0055114	70.4218	7.1372	0.571593	2.22577e-38	7.09619e-36
Caril.10G096600.1	0	0	PF03171 PF14226	PTHR10209 PTHR10209:SF176	EC:1.14.11.32	KOG0143	0	GO:0016491 GO:0055114	20.5109	7.13883	0.524407	8.5351e-45	3.87558e-42
Caril.04G171000.1	0	0	PF02298	PTHR33021	0	0	0	GO:0009055	116.254	7.15695	0.404093	8.87208e-73	1.15603e-69
Caril.16G068500.1	0	0	PF00314	PTHR31048 PTHR31048:SF32	0	0	0	0	1157.73	7.22312	0.386776	1.868e-80	3.11011e-77
Caril.04G164200.1	AT5G19600	sulfate transporter 3;5	PF00916 PF01740	PTHR11814 PTHR11814:SF54	0	0	K17471	GO:0008271 GO:0008272 GO:0015116 GO:0016020 GO:0016021 GO:0055085 GO:1902358	121.372	7.22924	0.353578	1.54614e-95	4.63364e-92
Caril.08G048100.1	AT1G22360	UDP-glucosyl transferase 85A2	PF00201	PTHR11926 PTHR11926:SF286	EC:2.4.1.324	KOG1192	0	GO:0008152 GO:0016758	53.0682	7.37993	0.51115	5.61277e-50	4.00498e-47
Caril.07G068000.1	AT3G04720	pathogenesis-related 4	PF00187 PF00967	PTHR22595 PTHR22595:SF62	0	0	0	GO:0008061 GO:0042742 GO:0050832	56.1725	7.45104	0.578522	9.91231e-41	3.80849e-38
Caril.15G009000.1	AT5G09360	laccase 14	PF00394 PF07731 PF07732	PTHR11709 PTHR11709:SF94	EC:1.10.3.2	0	K05909	GO:0005507 GO:0016491 GO:0046274 GO:0048046 GO:0052716 GO:0055114	607.677	7.49638	0.373779	3.01462e-92	8.2132e-89
Caril.13G065000.1	0	0	PF00141	PTHR31388 PTHR31388:SF20	EC:1.11.1.7	0	K00430	GO:0004601 GO:0006979 GO:0020037 GO:0055114	73.216	7.60897	0.571143	2.40112e-43	1.02799e-40
Caril.09G128100.1	0	0	PF03171 PF14226	PTHR10209 PTHR10209:SF176	EC:1.14.11.32	KOG0143	0	GO:0016491 GO:0055114	29.259	7.7259	0.593986	1.36161e-41	5.51432e-39
Caril.01G168000.1	0	0	PF00182 PF00187	PTHR22595 PTHR22595:SF61	EC:3.2.1.14	KOG4742	K01183	GO:0004568 GO:0005975 GO:0006032 GO:0008061 GO:0016998	1199.01	8.12541	0.393251	6.40526e-98	2.39949e-94
Caril.15G009100.1	AT5G09360	laccase 14	PF00394 PF07731 PF07732	PTHR11709 PTHR11709:SF94	EC:1.10.3.2	0	K05909	GO:0005507 GO:0016491 GO:0046274 GO:0048046 GO:0052716 GO:0055114	573.288	8.89401	0.412969	3.752e-106	3.74812e-102

## Sheet: 4-RxND_DEGs_
Fold change describes R, when compared to S-ND
transcript	tairID	aThail_descriptor	Pfam	Panther	ec	KOG	KO	GO	baseMean	log2FoldChange	lfcSE	pvalue	padj
Caril.10G035000.1	AT4G20990	alpha carbonic anhydrase 4	PF00194	PTHR18952 PTHR18952:SF118	EC:4.2.1.1	KOG0382	K01674	0	57.916	-6.78576	0.912153	4.79125e-15	9.62631e-12
Caril.14G043900.1	0	0	0	0	0	0	0	0	36.0593	-5.29476	1.3484	4.15319e-08	6.08443e-06
Caril.03G182200.1	AT2G42840	protodermal factor 1	0	PTHR33210 PTHR33210:SF6	0	0	0	0	84.4658	-4.94807	1.44951	1.487e-07	1.80286e-05
Caril.01G079000.1	0	0	PF00891 PF08100	PTHR11746 PTHR11746:SF103	EC:2.1.1.68	KOG3178	K13066	GO:0008168 GO:0008171 GO:0046983	395.338	-4.59298	1.30799	8.75989e-08	1.16776e-05
Caril.16G013800.1	0	0	0	0	0	0	0	0	13.2966	-4.24453	2.09565	3.53413e-06	0.0002277
Caril.01G017200.1	0	0	PF00847	PTHR31677 PTHR31677:SF11	0	0	0	GO:0003677 GO:0003700 GO:0006355	45.1971	-4.10341	0.645862	1.32607e-14	2.33124e-11
Caril.01G188900.1	0	0	PF14576 PF14577	PTHR33232 PTHR33232:SF5	0	0	0	0	100.331	-4.00891	0.680166	1.99172e-13	2.31442e-10
Caril.07G222100.1	0	0	PF03140	PTHR31549 PTHR31549:SF23	0	0	0	0	720.222	-3.82422	0.580724	1.27082e-15	3.24961e-12
Caril.13G050600.1	AT3G07350	Protein of unknown function (DUF506)	PF04720	PTHR31579 PTHR31579:SF4	0	0	0	0	9.33527	-3.75668	1.1534	1.53932e-07	1.85034e-05
Caril.13G083700.1	0	0	PF00011	PTHR11527 PTHR11527:SF158	0	0	0	0	5.38584	-3.59076	0.909476	8.1528e-09	1.6498e-06
Caril.14G076000.1	AT5G59730	exocyst subunit exo70 family protein H7	PF03081	PTHR12542 PTHR12542:SF17	0	0	K07195	GO:0000145 GO:0006887	39.5405	-3.57461	0.667031	3.79339e-12	2.80791e-09
Caril.14G129200.1	0	0	PF00560	PTHR11017 PTHR11017:SF169	0	0	0	GO:0005515	30.5027	-3.48792	0.60531	3.42207e-13	3.70216e-10
Caril.Q006300.1	0	0	0	0	0	0	0	0	14.4046	-3.47139	1.31708	1.36587e-06	0.000108529
Caril.05G234200.1	AT4G16740	terpene synthase 03	PF01397 PF03936	PTHR31225 PTHR31225:SF16	EC:4.2.3.15	0	K18108	GO:0000287 GO:0008152 GO:0010333 GO:0016829	7254.06	-3.4226	0.855713	7.52108e-09	1.5387e-06
Caril.04G053500.1	0	0	0	0	0	0	0	0	138.472	-3.31514	0.847958	1.37491e-08	2.56116e-06
Caril.06G077200.1	AT3G48180	0	0	PTHR33386	0	0	0	0	194.975	-3.23815	0.396667	1.62077e-20	1.13973e-16
Caril.02G116700.1	AT5G43650	basic helix-loop-helix (bHLH) DNA-binding superfamily protein	PF00010	PTHR23042 PTHR23042:SF65	0	0	0	GO:0046983	31.1421	-3.20699	0.689559	4.61969e-10	1.44381e-07
Caril.03G161300.1	AT1G03940	HXXXD-type acyl-transferase family protein	PF02458	PTHR31625 PTHR31625:SF2	0	0	0	GO:0016747	24.0281	-3.07672	0.896645	1.74688e-07	2.0559e-05
Caril.03G026000.1	AT3G28340	galacturonosyltransferase-like 10	PF01501	PTHR13778 PTHR13778:SF7	EC:2.4.1.43	0	0	GO:0016757	17.2852	-3.03416	0.492727	1.58628e-13	1.93995e-10
Caril.02G127100.1	AT3G24040	Core-2/I-branching beta-1,6-N-acetylglucosaminyltransferase family protein	PF02485	PTHR19297 PTHR19297:SF110	0	KOG0799	0	GO:0008375 GO:0016020	10.8854	-2.99213	0.958121	6.17332e-07	5.7308e-05
Caril.14G129100.1	0	0	PF00560	PTHR23155	0	KOG0472 KOG1947	0	GO:0005515	28.1028	-2.97807	0.590202	1.46333e-10	5.56222e-08
Caril.03G010500.1	AT1G71520	Integrase-type DNA-binding superfamily protein	PF00847	PTHR31985 PTHR31985:SF3	0	0	0	GO:0003677 GO:0003700 GO:0006355	29.7305	-2.91518	0.663981	5.2155e-09	1.15513e-06
Caril.05G205700.1	0	0	0	0	0	0	0	0	67.9168	-2.87958	0.514783	1.20044e-11	7.03461e-09
Caril.08G080900.1	AT1G21010	(1 of 28) PF14009 - Domain of unknown function (DUF4228) (DUF4228)	PF14009	PTHR33052 PTHR33052:SF15	0	0	0	0	121.79	-2.75656	0.44977	1.04918e-12	9.51981e-10
Caril.03G209400.1	0	0	0	PTHR31696	0	0	0	0	4.79631	-2.73418	0.559938	1.21696e-09	3.35594e-07
Caril.03G079400.1	0	0	PF07714 PF12819	PTHR27003 PTHR27003:SF104	EC:2.7.11.1	KOG1187	0	GO:0004672 GO:0004713 GO:0005524 GO:0006468	82.3694	-2.73052	0.36981	2.46142e-16	7.69277e-13
Caril.05G006300.1	AT4G34410	redox responsive transcription factor 1	PF00847	PTHR31677 PTHR31677:SF11	0	0	0	GO:0003677 GO:0003700 GO:0006355	456.111	-2.72864	0.469713	8.50758e-12	5.43866e-09
Caril.04G078700.1	0	0	PF02365	PTHR31719 PTHR31719:SF16	0	0	0	GO:0003677 GO:0006355	851.321	-2.71427	0.512934	1.66945e-10	6.08662e-08
Caril.01G252700.1	0	0	PF02458	PTHR31642 PTHR31642:SF11	EC:2.3.1.133	0	0	GO:0016747	129.354	-2.70953	0.618164	1.42871e-08	2.64386e-06
Caril.09G118200.1	AT1G30135	jasmonate-zim-domain protein 8	PF06200 PF09425	PTHR33077 PTHR33077:SF17	0	0	0	0	47.0804	-2.66868	0.460423	1.31482e-11	7.22732e-09
Caril.09G019200.1	AT5G06320	NDR1/HIN1-like 3	PF03168	PTHR31415 PTHR31415:SF4	0	0	0	0	140.096	-2.62526	0.425445	1.80476e-12	1.53831e-09
Caril.03G119500.1	0	0	0	0	0	0	0	0	5.38271	-2.59446	0.818349	1.63467e-06	0.000126667
Caril.14G129900.1	0	0	0	PTHR11017 PTHR11017:SF169	EC:1.1.1.62	0	0	0	6.96374	-2.58609	0.708378	4.1908e-07	4.26298e-05
Caril.11G080500.1	AT5G45340	cytochrome P450, family 707, subfamily A, polypeptide 3	PF00067	PTHR24286 PTHR24286:SF10	EC:1.14.13.93	KOG0157	K09843	GO:0004497 GO:0005506 GO:0016705 GO:0020037 GO:0055114	537.082	-2.57903	0.40391	6.14117e-13	5.88157e-10
Caril.11G178600.1	AT5G57560	Xyloglucan endotransglucosylase/hydrolase family protein	PF00722 PF06955	PTHR31062 PTHR31062:SF32	EC:2.4.1.207	0	K08235 K14504	GO:0004553 GO:0005618 GO:0005975 GO:0006073 GO:0010411 GO:0016762 GO:0042546 GO:0048046	158.367	-2.56916	0.241021	8.54922e-29	1.20236e-24
Caril.05G032500.1	AT2G22500	uncoupling protein 5	PF00153	PTHR24089 PTHR24089:SF392	0	KOG0759	K15104	0	164.477	-2.54382	0.510724	2.12431e-09	5.24145e-07
Caril.01G187700.1	AT5G43650	basic helix-loop-helix (bHLH) DNA-binding superfamily protein	PF00010	PTHR23042 PTHR23042:SF65	0	0	0	GO:0046983	18.051	-2.53558	0.548284	1.19233e-08	2.26607e-06
Caril.09G194500.1	AT5G02220	0	0	PTHR33142	0	0	0	0	31.5381	-2.50865	0.389359	6.273e-13	5.88157e-10
Caril.02G026400.1	0	0	0	0	0	0	0	0	17.9829	-2.50758	1.56999	3.10753e-05	0.0011562
Caril.08G145800.1	0	0	PF00560 PF08263 PF13855	PTHR27004 PTHR27004:SF37	EC:2.7.11.1	KOG0472	0	GO:0005515	324.678	-2.50596	0.456171	1.81959e-10	6.47865e-08
Caril.05G254100.1	0	0	PF03106	PTHR32096 PTHR32096:SF20	0	0	0	GO:0003700 GO:0006355 GO:0043565	2.84512	-2.50407	0.650939	3.08577e-07	3.30024e-05
Caril.06G077300.1	AT3G48180	0	0	PTHR33386	0	0	0	0	111.073	-2.48926	0.407809	5.83723e-12	4.10474e-09
Caril.02G112200.1	0	0	PF08263	PTHR27004 PTHR27004:SF3	0	KOG0472	0	0	164.524	-2.4891	0.710189	9.59592e-07	8.17449e-05
Caril.10G161700.1	AT2G38470	WRKY DNA-binding protein 33	PF03106	PTHR31221 PTHR31221:SF1	0	0	0	GO:0003700 GO:0006355 GO:0043565	828.92	-2.47092	0.434578	7.52238e-11	3.11161e-08
Caril.06G049600.1	AT1G15000	serine carboxypeptidase-like 50	PF00450	PTHR11802 PTHR11802:SF30	EC:3.4.16.5	KOG1282	K09645	GO:0004185 GO:0006508	11.5289	-2.4584	0.604693	1.74323e-07	2.0559e-05
Caril.12G014000.1	0	0	PF13962	PTHR24177 PTHR24177:SF39	0	KOG4412	0	GO:0005515	2198.27	-2.44363	0.471172	1.28406e-09	3.47288e-07
Caril.15G049800.1	0	0	0	0	0	0	0	0	3.78285	-2.42881	0.916047	8.07204e-06	0.000434806
Caril.03G162000.1	0	0	PF03101 PF10551	PTHR31669	0	0	0	GO:0006355 GO:0008270	2.79399	-2.41661	0.827797	5.04781e-06	0.000297662
Caril.15G155600.1	0	0	PF00704	PTHR11177 PTHR11177:SF219	0	KOG2806	0	GO:0004553 GO:0004568 GO:0005975 GO:0006032	323.021	-2.3877	1.03276	1.54603e-05	0.000695787
Caril.12G096200.1	0	0	PF00847	PTHR31839 PTHR31839:SF0	0	0	0	GO:0003677 GO:0003700 GO:0006355	102.691	-2.38437	0.316628	5.72079e-16	1.60914e-12
Caril.14G129400.1	0	0	PF00560	PTHR11017 PTHR11017:SF169	0	0	0	GO:0005515	4.7658	-2.37195	0.909885	1.0159e-05	0.000513943
Caril.14G129700.1	0	0	0	PTHR23155	0	KOG0472	0	0	8.91641	-2.32748	0.472931	8.47383e-09	1.70251e-06
Caril.12G081800.1	AT4G11070	WRKY family transcription factor	PF03106	PTHR32096 PTHR32096:SF20	0	0	0	GO:0003700 GO:0006355 GO:0043565	465.827	-2.32292	0.474397	9.75073e-09	1.93147e-06
Caril.01G213200.1	0	0	PF06200 PF09425	PTHR33077 PTHR33077:SF13	0	0	K13464	0	577.45	-2.31745	0.361197	1.91021e-12	1.58031e-09
Caril.03G207400.1	AT5G56880	0	0	PTHR37265 PTHR37265:SF1	0	0	0	0	1.6544	-2.30571	0.903499	1.32859e-05	0.000615659
Caril.12G066400.1	AT1G32130	Transcription elongation factor (TFIIS) family protein	PF08711	PTHR22908	0	KOG1793	0	GO:0003677 GO:0005634 GO:0006351	37.9515	-2.2824	0.457581	7.54907e-09	1.5387e-06
Caril.06G173900.1	AT4G34410	redox responsive transcription factor 1	PF00847	PTHR31677 PTHR31677:SF11	0	0	0	GO:0003677 GO:0003700 GO:0006355	213.772	-2.27422	0.570967	5.23713e-07	5.01054e-05
Caril.12G048200.1	AT5G47230	ethylene responsive element binding factor 5	PF00847	PTHR31677 PTHR31677:SF8	0	0	K09286	GO:0003677 GO:0003700 GO:0006355	282.701	-2.27131	0.40319	2.64404e-10	8.96044e-08
Caril.05G189000.1	0	0	0	0	0	0	0	0	62.57	-2.26882	0.582469	7.15614e-07	6.45154e-05
Caril.15G155500.1	0	0	PF00704	PTHR11177 PTHR11177:SF219	0	KOG2806	0	GO:0004553 GO:0004568 GO:0005975 GO:0006032	4438.04	-2.25317	0.885446	1.55264e-05	0.000697647
Caril.03G265100.1	AT4G28780	GDSL-like Lipase/Acylhydrolase superfamily protein	PF00657	PTHR22835 PTHR22835:SF160	EC:3.1.1.3	0	0	GO:0016788	7.59053	-2.25289	0.655298	2.77616e-06	0.000190524
Caril.14G126500.1	0	0	PF06839	0	0	0	0	GO:0008270	15.6274	-2.24086	0.806725	1.11195e-05	0.0005468
Caril.14G129500.1	0	0	PF00560	PTHR23155	0	KOG0472	0	GO:0005515	22.405	-2.23186	0.465674	2.39451e-08	4.0331e-06
Caril.07G128700.1	AT5G42380	calmodulin like 37	PF13499 PF13833	PTHR10891 PTHR10891:SF621	0	KOG0027	K13448	GO:0005509	69.8556	-2.22941	0.414301	1.26707e-09	3.46022e-07
Caril.04G126200.1	0	0	PF00010	PTHR13935 PTHR13935:SF53	0	0	0	GO:0003677 GO:0046983	9.86248	-2.21471	0.469757	3.6888e-08	5.43238e-06
Caril.09G114000.1	AT1G30370	alpha/beta-Hydrolases superfamily protein	PF01764	PTHR31403 PTHR31403:SF11	EC:3.1.1.32	KOG4569	0	GO:0006629	12.6795	-2.20075	0.806421	1.35716e-05	0.000626833
Caril.05G255200.1	0	0	PF00560 PF08263	PTHR27004	EC:2.7.11.1	KOG0472	0	GO:0005515	402.296	-2.16453	0.515292	3.78705e-07	3.94527e-05
Caril.15G158700.1	AT5G38344	Toll-Interleukin-Resistance (TIR) domain family protein	PF13676	PTHR11017	0	0	0	GO:0005515 GO:0007165	16.9628	-2.15873	0.519407	4.55585e-07	4.51221e-05
Caril.14G129300.1	0	0	0	PTHR11017 PTHR11017:SF163	0	0	0	0	3.95951	-2.15458	0.539147	8.0527e-07	7.12284e-05
Caril.11G120200.1	AT4G11070	WRKY family transcription factor	PF03106	PTHR32096 PTHR32096:SF20	0	0	0	GO:0003700 GO:0006355 GO:0043565	726.198	-2.14403	0.55148	1.18731e-06	9.73665e-05
Caril.03G159300.1	AT4G27280	Calcium-binding EF-hand family protein	PF13833	PTHR10891 PTHR10891:SF585	0	0	0	GO:0005509	276.112	-2.13331	0.375098	3.41974e-10	1.11849e-07
Caril.09G022900.1	0	0	PF07714 PF13499	PTHR24349 PTHR24349:SF161	EC:2.7.11.1	KOG0032	K13412	GO:0004672 GO:0004713 GO:0005509 GO:0005524 GO:0006468	275.64	-2.10911	0.350999	5.63294e-11	2.47568e-08
Caril.01G051100.1	AT2G45760	BON association protein 2	PF00168	PTHR32246 PTHR32246:SF20	0	0	0	GO:0005515	86.3258	-2.10181	0.436338	3.62843e-08	5.40003e-06
Caril.03G218000.1	AT4G28890	RING/U-box superfamily protein	PF13639	PTHR14155 PTHR14155:SF95	0	0	K10664	GO:0005515 GO:0008270	3.55238	-2.09669	0.452156	8.37751e-08	1.12748e-05
Caril.05G044300.1	AT2G02850	plantacyanin	PF02298	PTHR33021 PTHR33021:SF61	0	0	0	GO:0009055	43.7889	-2.07889	0.539306	1.65691e-06	0.000128038
Caril.04G072000.1	AT3G22120	cell wall-plasma membrane linker protein	PF14547	PTHR31731 PTHR31731:SF16	0	0	0	GO:0005199	130.291	-2.07315	0.418803	2.14036e-08	3.67098e-06
Caril.04G120200.1	AT1G27410	DNA repair metallo-beta-lactamase family protein	PF07522 PF12706	PTHR23240 PTHR23240:SF9	0	KOG1361	K15341	0	15.722	-2.07153	0.387509	2.85194e-09	6.74112e-07
Caril.06G038400.1	AT5G24580	Heavy metal transport/detoxification superfamily protein	PF00403	PTHR22814 PTHR22814:SF51	0	KOG1603	0	GO:0030001 GO:0046872	10.6932	-2.06871	0.509563	8.9011e-07	7.7037e-05
Caril.09G187400.1	AT2G37430	C2H2 and C2HC zinc fingers superfamily protein	PF13912	PTHR26374 PTHR26374:SF198	0	0	0	GO:0046872	122.126	-2.06836	0.415543	1.90689e-08	3.3315e-06
Caril.07G194700.1	AT5G57150	basic helix-loop-helix (bHLH) DNA-binding superfamily protein	PF00010	PTHR31945 PTHR31945:SF9	0	0	0	GO:0046983	477.472	-2.06027	0.354617	2.19975e-10	7.63885e-08
Caril.14G129600.1	0	0	PF00560	PTHR11017 PTHR11017:SF169	EC:1.1.1.62	0	0	GO:0005515	3.73636	-2.0547	0.834687	3.05073e-05	0.00113959
Caril.01G297000.1	AT2G40140	zinc finger (CCCH-type) family protein	PF00642 PF13637	PTHR14493 PTHR14493:SF51	0	KOG1595	0	GO:0005515 GO:0046872	4820.55	-2.05109	0.3032	5.24958e-13	5.27357e-10
Caril.05G059700.1	AT3G18950	Transducin/WD40 repeat-like superfamily protein	PF00400	PTHR22844 PTHR22844:SF145	EC:2.7.11.7	KOG0266	0	GO:0005515	372.737	-2.04525	0.352262	2.37135e-10	8.1343e-08
Caril.13G151800.1	0	0	PF13639	PTHR14155	0	KOG1493	0	GO:0005515 GO:0008270	67.3212	-2.04005	0.341871	9.25777e-11	3.77395e-08
Caril.14G083700.1	AT5G60680	Protein of unknown function, DUF584	PF04520	PTHR33083 PTHR33083:SF9	0	0	0	0	449.507	-2.03981	0.312878	2.83488e-12	2.15512e-09
Caril.02G135700.1	AT5G35550	Duplicated homeodomain-like superfamily protein	PF00249	PTHR10641 PTHR10641:SF459	0	KOG0048	0	GO:0003677	6.85369	-2.03951	1.15012	6.42318e-05	0.00197979
Caril.04G021400.1	AT3G28340	galacturonosyltransferase-like 10	PF01501	PTHR13778 PTHR13778:SF7	EC:2.4.1.43	0	0	GO:0016757	159.1	-2.03785	0.324976	1.42678e-11	7.49329e-09
Caril.07G010700.1	0	0	PF01487 PF01488 PF08501	PTHR21089 PTHR21089:SF12	EC:1.1.1.25 EC:4.2.1.10	KOG0692	K13832	GO:0003855 GO:0004764 GO:0019632 GO:0050661 GO:0055114	414.864	-2.03437	0.661559	1.23801e-05	0.000593141
Caril.16G012600.1	AT3G29750	Eukaryotic aspartyl protease family protein	PF13975	PTHR34482 PTHR34482:SF1	0	0	0	0	8.62506	-2.02981	0.55679	3.5212e-06	0.0002277
Caril.03G201500.1	AT5G12080	mechanosensitive channel of small conductance-like 10	PF00924	PTHR31618 PTHR31618:SF7	0	0	0	GO:0016020 GO:0055085	2.95706	-2.02868	0.923732	4.49299e-05	0.0015099
Caril.Q006000.1	0	0	0	0	0	0	0	0	18.3318	-2.02447	1.1613	6.80889e-05	0.00207049
Caril.03G067400.1	AT5G37490	ARM repeat superfamily protein	PF04564	PTHR22849 PTHR22849:SF9	EC:6.3.2.19	0	0	GO:0004842 GO:0005488 GO:0016567	73.2259	-2.02396	0.478294	5.65656e-07	5.35716e-05
Caril.07G175600.1	AT4G08950	Phosphate-responsive 1 family protein	PF04674	PTHR31279 PTHR31279:SF3	0	0	0	0	1385.28	-2.02022	0.289951	1.42237e-13	1.81857e-10
Caril.14G098300.1	AT3G44260	Polynucleotidyl transferase, ribonuclease H-like superfamily protein	PF04857	PTHR10797 PTHR10797:SF3	EC:3.1.13.4	KOG0304	K12581	GO:0003676 GO:0005634	1224.98	-2.01672	0.337612	9.65814e-11	3.88092e-08
Caril.Q007900.1	AT5G61600	ethylene response factor 104	PF00847	PTHR31677 PTHR31677:SF8	0	0	K09286	GO:0003677 GO:0003700 GO:0006355	56.1225	-2.01241	0.455176	2.82932e-07	3.06089e-05
Caril.08G043000.1	AT5G61600	ethylene response factor 104	PF00847	PTHR31677 PTHR31677:SF8	0	0	K09286	GO:0003677 GO:0003700 GO:0006355	355.27	-2.00747	0.319607	1.47995e-11	7.56873e-09
Caril.14G097800.1	AT3G44260	Polynucleotidyl transferase, ribonuclease H-like superfamily protein	PF04857	PTHR10797 PTHR10797:SF3	EC:3.1.13.4	KOG0304	K12581	GO:0003676 GO:0005634	1775.42	-1.99719	0.38793	1.04348e-08	2.05251e-06
Caril.11G069300.1	AT5G47230	ethylene responsive element binding factor 5	PF00847	PTHR31677 PTHR31677:SF8	0	0	K09286	GO:0003677 GO:0003700 GO:0006355	3076.73	-1.98726	0.242699	1.36257e-17	5.47519e-14
Caril.02G105800.1	0	0	0	0	0	0	0	GO:0005509	5.36768	-1.98719	0.906427	5.06037e-05	0.00166283
Caril.05G027000.1	0	0	PF00745 PF03807 PF05201	PTHR13812 PTHR13812:SF20	EC:1.2.1.70	0	K02492	GO:0008883 GO:0033014 GO:0050661 GO:0055114	74.9817	-1.97893	0.325501	5.7312e-11	2.48011e-08
Caril.01G295900.1	AT3G55950	CRINKLY4 related 3	PF00069 PF13540	PTHR27003 PTHR27003:SF102	EC:2.7.11.1	KOG1187	0	GO:0004672 GO:0004713 GO:0005524 GO:0006468	1090.11	-1.9773	0.493387	1.43593e-06	0.000113454
Caril.09G181100.1	0	0	PF00560 PF13855	PTHR27000	EC:2.7.11.1	0	0	GO:0005515	158.241	-1.96722	0.518571	2.84995e-06	0.000193108
Caril.12G018400.1	0	0	0	0	0	0	0	0	19.1786	-1.96542	0.534085	3.9231e-06	0.000246315
Caril.16G117500.1	0	0	PF00122 PF00702	PTHR24093 PTHR24093:SF257	EC:3.6.3.6	0	0	GO:0000166 GO:0006754 GO:0016021 GO:0016887 GO:0046872	34.4034	-1.96218	0.522724	3.23854e-06	0.000213835
Caril.03G171100.1	AT4G32480	Protein of unknown function (DUF506)	PF04720	PTHR31579 PTHR31579:SF2	0	0	0	0	6.63411	-1.96022	0.458107	5.85606e-07	5.52749e-05
Caril.Q013800.1	0	0	PF00249	PTHR10641 PTHR10641:SF459	0	KOG0048	0	GO:0003677	2.13906	-1.9594	1.38349	9.4727e-05	0.00262252
Caril.06G020200.1	AT5G17165	0	0	PTHR35122 PTHR35122:SF2	0	0	0	0	8.24164	-1.95181	0.615311	1.31126e-05	0.000613697
Caril.07G188200.1	AT5G57560	Xyloglucan endotransglucosylase/hydrolase family protein	PF00722 PF06955	PTHR31062 PTHR31062:SF32	EC:2.4.1.207	0	K08235 K14504	GO:0004553 GO:0005618 GO:0005975 GO:0006073 GO:0010411 GO:0016762 GO:0042546 GO:0048046	113.95	-1.94912	0.387005	2.15854e-08	3.67972e-06
Caril.09G104000.1	0	0	PF00067	PTHR24298 PTHR24298:SF178	EC:1.14.13.121	KOG0156	K15472	GO:0004497 GO:0005506 GO:0016705 GO:0020037 GO:0055114	31.8992	-1.94908	0.788113	4.06604e-05	0.00139795
Caril.01G032900.1	AT2G18540	RmlC-like cupins superfamily protein	PF00190	PTHR31189 PTHR31189:SF7	0	0	0	GO:0045735	1.20135	-1.9358	0.742325	3.52447e-05	0.00125648
Caril.16G045000.1	0	0	PF00560 PF07714 PF08263 PF13855	PTHR27000 PTHR27000:SF114	EC:2.7.11.1	KOG1187	0	GO:0004672 GO:0004713 GO:0005515 GO:0005524 GO:0006468	18.724	-1.92723	0.385603	2.80493e-08	4.48279e-06
Caril.03G045200.1	AT5G14250	Proteasome component (PCI) domain protein	PF01399	PTHR10758	0	KOG2582	K12177	GO:0005515	11.3716	-1.91653	0.664672	2.44078e-05	0.000980626
Caril.11G120000.1	0	0	0	0	0	0	0	0	9.0485	-1.91417	0.483209	2.01739e-06	0.00014816
Caril.08G048700.1	AT4G08950	Phosphate-responsive 1 family protein	PF04674	PTHR31279 PTHR31279:SF3	0	0	0	0	110.034	-1.91048	0.330246	4.18678e-10	1.33825e-07
Caril.05G167500.1	0	0	0	0	0	0	0	GO:0003676 GO:0008270	9.12858	-1.90887	1.7524	0.000109485	0.0029368
Caril.02G193700.1	AT2G40170	Stress induced protein	PF00477	PTHR34671 PTHR34671:SF1	0	0	0	0	17.0763	-1.90538	0.492505	2.74704e-06	0.000190333
Caril.03G223600.1	0	0	PF06376	PTHR33374 PTHR33374:SF7	0	0	0	0	379.954	-1.90172	0.374154	1.99396e-08	3.44087e-06
Caril.01G051000.1	AT2G45760	BON association protein 2	PF00168	PTHR32246 PTHR32246:SF20	0	0	0	GO:0005515	62.3154	-1.89962	0.45525	1.03968e-06	8.75571e-05
Caril.14G116400.1	0	0	PF12937	PTHR31215 PTHR31215:SF2	0	0	0	GO:0005515	25.7265	-1.89817	0.512816	4.5004e-06	0.000271805
Caril.03G260900.1	0	0	PF08263 PF13855	PTHR27000 PTHR27000:SF64	EC:2.7.11.1	KOG0472	0	GO:0005515	259.799	-1.8974	0.298727	1.33611e-11	7.22732e-09
Caril.15G066500.1	0	0	PF03350	PTHR31721 PTHR31721:SF3	0	0	0	0	63.8768	-1.89153	0.580143	1.29839e-05	0.000611745
Caril.02G113000.1	AT1G04400	cryptochrome 2	PF00875 PF03441	PTHR11455 PTHR11455:SF24	EC:4.1.99.3	KOG0133	K12119	GO:0003913 GO:0006281	171.804	-1.88691	0.294019	8.9923e-12	5.62079e-09
Caril.14G129000.1	0	0	0	PTHR23155	0	KOG0472	0	GO:0005515	35.6747	-1.87418	0.46617	1.87404e-06	0.000140568
Caril.04G047000.1	AT5G37490	ARM repeat superfamily protein	PF04564	PTHR22849 PTHR22849:SF43	EC:6.3.2.19	0	0	GO:0004842 GO:0005488 GO:0016567	1539.99	-1.86343	0.388597	9.02193e-08	1.1914e-05
Caril.07G182200.1	AT5G61600	ethylene response factor 104	PF00847	PTHR31677 PTHR31677:SF8	0	0	0	GO:0003677 GO:0003700 GO:0006355	16.5481	-1.86	0.485707	3.49744e-06	0.000227196
Caril.12G041200.1	AT3G01830	Calcium-binding EF-hand family protein	PF13499	PTHR10891 PTHR10891:SF622	0	KOG0027	K13448	GO:0005509	194.043	-1.85776	0.57057	1.43389e-05	0.000656882
Caril.08G116300.1	0	0	0	0	0	0	0	0	17.5412	-1.85495	0.560015	1.28367e-05	0.000606839
Caril.06G073400.1	0	0	0	0	0	0	0	0	18.1228	-1.8529	0.550202	1.14482e-05	0.000556156
Caril.03G094300.1	AT5G51990	C-repeat-binding factor 4	PF00847	PTHR31839 PTHR31839:SF8	0	0	0	GO:0003677 GO:0003700 GO:0006355	286.67	-1.84861	0.481212	3.48128e-06	0.00022667
Caril.15G012100.1	0	0	PF00069	PTHR24056 PTHR24056:SF221	EC:2.7.11.22 EC:2.7.11.23	KOG0600	K08819	GO:0004672 GO:0004713 GO:0005524 GO:0006468	21.2117	-1.84392	0.289699	1.43856e-11	7.49329e-09
Caril.13G034300.1	AT1G05575	0	0	PTHR34268 PTHR34268:SF2	0	0	0	0	58.1598	-1.84155	0.388965	1.27176e-07	1.57586e-05
Caril.07G173600.1	AT1G27730	salt tolerance zinc finger	PF13912	PTHR26374 PTHR26374:SF208	0	0	0	GO:0046872	5601.66	-1.83659	0.382363	9.41605e-08	1.22618e-05
Caril.05G012300.1	AT2G15220	Plant basic secretory protein (BSP) family protein	PF04450	PTHR33321	0	0	0	0	883.364	-1.83456	0.481082	3.91867e-06	0.000246315
Caril.13G099500.1	AT5G59730	exocyst subunit exo70 family protein H7	PF03081	PTHR12542 PTHR12542:SF17	0	0	K07195	GO:0000145 GO:0006887	1253.61	-1.83396	0.327677	1.56189e-09	4.10433e-07
Caril.12G134800.1	0	0	0	0	0	0	0	0	147.144	-1.82841	0.530373	1.019e-05	0.000514232
Caril.03G109300.1	0	0	PF02365	PTHR31719 PTHR31719:SF16	0	0	0	GO:0003677 GO:0006355	1339.78	-1.81636	0.340549	7.01237e-09	1.48228e-06
Caril.11G176500.1	0	0	PF03514	PTHR31636 PTHR31636:SF18	0	0	0	0	1345.63	-1.81327	0.334409	4.38075e-09	9.93724e-07
Caril.06G070300.1	AT1G23450	Tetratricopeptide repeat (TPR)-like superfamily protein	PF01535 PF13041	PTHR24015 PTHR24015:SF705	0	0	0	0	24.1498	-1.80857	0.432778	1.31202e-06	0.000105442
Caril.04G146100.1	0	0	0	PTHR31250 PTHR31250:SF7	0	0	0	0	71.483	-1.80361	0.498453	7.16932e-06	0.000393097
Caril.10G017800.1	AT3G52450	plant U-box 22	PF04564	PTHR22849 PTHR22849:SF38	EC:6.3.2.19	0	0	GO:0004842 GO:0005488 GO:0016567	19.7734	-1.80037	0.448104	2.30413e-06	0.000164494
Caril.07G100900.1	AT3G62930	Thioredoxin superfamily protein	PF00462	PTHR10168 PTHR10168:SF81	EC:1.8.1.9	KOG1752	K03676	GO:0009055 GO:0015035 GO:0045454	4.70159	-1.79938	0.60708	2.90422e-05	0.00109798
Caril.08G081500.1	AT5G42380	calmodulin like 37	PF13499 PF13833	PTHR10891 PTHR10891:SF621	0	KOG0027	K13448	GO:0005509	1448.49	-1.79349	0.443159	2.13283e-06	0.000155019
Caril.15G162500.1	0	0	0	PTHR35121 PTHR35121:SF1	0	0	0	0	60.8718	-1.79272	0.344895	1.53586e-08	2.78714e-06
Caril.11G091200.1	AT1G32640	Basic helix-loop-helix (bHLH) DNA-binding family protein	PF00010 PF14215	PTHR11514 PTHR11514:SF43	0	KOG4029	K13422	GO:0046983	3110.01	-1.7922	0.259461	4.31994e-13	4.50042e-10
Caril.11G137600.1	AT5G51990	C-repeat-binding factor 4	PF00847	PTHR31839 PTHR31839:SF8	0	0	0	GO:0003677 GO:0003700 GO:0006355	19.5132	-1.7808	0.467136	4.50302e-06	0.000271805
Caril.05G014400.1	AT2G14900	Gibberellin-regulated family protein	PF02704	PTHR23201 PTHR23201:SF15	0	0	0	0	8.36578	-1.77851	0.733088	6.9459e-05	0.00210306
Caril.11G143900.1	AT3G57730	Protein kinase superfamily protein	PF07714	PTHR27005 PTHR27005:SF38	EC:2.7.11.1	KOG1187	0	GO:0004672 GO:0004713 GO:0005524 GO:0006468	135.559	-1.77722	0.36531	8.36102e-08	1.12748e-05
Caril.08G113500.1	0	0	0	PTHR10108 PTHR10108:SF916	0	0	0	0	11.1254	-1.76979	0.54898	1.90786e-05	0.000814327
Caril.16G045600.1	0	0	PF00069 PF00560 PF08263	PTHR27000 PTHR27000:SF114	EC:2.7.11.1	KOG1187	0	GO:0004672 GO:0004713 GO:0005515 GO:0005524 GO:0006468	4.38126	-1.75469	0.460029	4.76394e-06	0.000283298
Caril.03G212300.1	AT4G26260	myo-inositol oxygenase 4	PF05153	PTHR12588 PTHR12588:SF1	EC:1.13.99.1	KOG1573	K00469	GO:0005506 GO:0005737 GO:0019310 GO:0050113 GO:0055114	2.8435	-1.75243	0.616732	4.0231e-05	0.00138849
Caril.10G142600.1	AT3G53720	cation/H+ exchanger 20	PF00999	PTHR32468 PTHR32468:SF10	0	0	0	GO:0006812 GO:0015299 GO:0016021 GO:0055085	73.4087	-1.74582	0.583792	3.15662e-05	0.00116828
Caril.07G076000.1	AT3G04290	Li-tolerant lipase 1	PF00657	PTHR22835 PTHR22835:SF160	EC:3.1.1.3	0	0	GO:0016788	46.9451	-1.74415	1.60857	0.000151704	0.00377957
Caril.08G164400.1	AT3G05200	RING/U-box superfamily protein	PF13639	PTHR14155	0	0	K10664	GO:0005515 GO:0008270	367.822	-1.744	0.309823	1.68517e-09	4.34868e-07
Caril.06G071200.1	AT1G23710	Protein of unknown function (DUF1645)	PF07816	PTHR33095 PTHR33095:SF3	0	0	0	0	127.161	-1.74324	0.321719	5.46011e-09	1.19986e-06
Caril.04G139800.1	AT1G19180	jasmonate-zim-domain protein 1	PF06200 PF09425	PTHR33077 PTHR33077:SF13	0	0	K13464	0	503.096	-1.74174	0.27559	2.57033e-11	1.24652e-08
Caril.12G072600.1	AT4G10490	2-oxoglutarate (2OG) and Fe(II)-dependent oxygenase superfamily protein	PF03171 PF14226	PTHR10209 PTHR10209:SF196	EC:1.14.11.9	KOG0143	0	GO:0005506 GO:0016491 GO:0055114	46.4276	-1.7354	0.428283	2.41944e-06	0.00017142
Caril.08G094600.1	AT4G02320	Plant invertase/pectin methylesterase inhibitor superfamily	PF01095 PF04043	PTHR31707 PTHR31707:SF25	EC:3.1.1.11	0	K01051	GO:0004857 GO:0005618 GO:0030599 GO:0042545	148.063	-1.73531	0.359764	1.13769e-07	1.43502e-05
Caril.16G058400.1	0	0	0	PTHR10108 PTHR10108:SF916	0	0	0	0	3.67986	-1.73343	0.758802	9.33343e-05	0.00259386
Caril.11G106300.1	0	0	0	PTHR33736 PTHR33736:SF1	0	0	0	GO:0005515	10.7506	-1.72759	0.59314	3.78202e-05	0.0013215
Caril.13G032900.1	AT3G60670	PLATZ transcription factor family protein	PF04640	PTHR31065 PTHR31065:SF1	0	0	0	GO:0005622 GO:0008270	2.72197	-1.72265	1.26941	0.000167332	0.00403489
Caril.01G293700.1	AT2G40000	ortholog of sugar beet HS1 PRO-1 2	PF07014 PF07231	PTHR34795 PTHR34795:SF1	0	0	0	GO:0006952	4153.64	-1.72252	0.324984	1.09149e-08	2.11711e-06
Caril.10G067300.1	AT3G01190	Peroxidase superfamily protein	PF00141	PTHR31235	EC:1.11.1.7	0	K00430	GO:0004601 GO:0006979 GO:0020037 GO:0055114	601.444	-1.71915	0.450626	5.15663e-06	0.000301236
Caril.09G062300.1	0	0	PF00847	PTHR31677	0	0	0	GO:0003677 GO:0003700 GO:0006355	162.009	-1.71862	0.405326	1.32293e-06	0.000105714
Caril.13G110300.1	AT4G15020	hAT transposon superfamily	PF02892 PF04937 PF05699	PTHR32166	0	0	0	GO:0003676 GO:0003677 GO:0046983	25.2926	-1.71607	0.444212	4.52148e-06	0.000272304
Caril.14G008700.1	0	0	PF00931	PTHR23155 PTHR23155:SF580	0	KOG4658	0	GO:0043531	39.8597	-1.71451	0.371529	3.04966e-07	3.27408e-05
Caril.11G107700.1	AT1G32928	0	0	PTHR33641 PTHR33641:SF2	0	0	0	0	765.326	-1.71089	0.411743	1.81466e-06	0.000136844
Caril.04G092700.1	0	0	PF00067	PTHR24298 PTHR24298:SF157	EC:1.14.13.109	0	K07408 K09755	GO:0005506 GO:0016705 GO:0020037 GO:0055114	16.1774	-1.70881	0.472585	8.98809e-06	0.00046818
Caril.10G135400.1	AT3G09520	exocyst subunit exo70 family protein H4	PF03081	PTHR12542 PTHR12542:SF38	0	0	K07195	GO:0000145 GO:0006887	49.2803	-1.70004	0.576953	3.79479e-05	0.00132432
Caril.13G163700.1	AT1G09200	Histone superfamily protein	PF00125	PTHR11426	0	KOG1745	K11253	GO:0000786 GO:0003677 GO:0046982	292.378	-1.70003	0.41224	2.06941e-06	0.00015119
Caril.16G035500.1	0	0	PF00173	PTHR19359 PTHR19359:SF29	EC:1.14.13.88	0	0	0	17.2816	-1.69732	0.395614	1.15835e-06	9.58299e-05
Caril.05G152600.1	AT1G23710	Protein of unknown function (DUF1645)	PF07816	PTHR33095 PTHR33095:SF3	0	0	0	0	1830.8	-1.69622	0.227745	1.09547e-14	2.05422e-11
Caril.08G093100.1	AT5G38700	(1 of 28) PF05553 - Cotton fibre expressed protein (DUF761)	PF05553	PTHR33265 PTHR33265:SF5	0	0	0	0	127.513	-1.69448	0.427764	3.53623e-06	0.0002277
Caril.13G131000.1	AT3G44260	Polynucleotidyl transferase, ribonuclease H-like superfamily protein	PF04857	PTHR10797 PTHR10797:SF3	EC:3.1.13.4	KOG0304	K12581	GO:0003676 GO:0005634	2078.81	-1.69038	0.393718	1.16398e-06	9.60133e-05
Caril.09G065300.1	0	0	PF03195	PTHR31301 PTHR31301:SF19	0	0	0	GO:0000981 GO:0005634 GO:0006355 GO:0008270	3.72073	-1.68957	0.360279	2.34416e-07	2.60619e-05
Caril.02G193100.1	AT2G40140	zinc finger (CCCH-type) family protein	PF00642 PF13637	PTHR14493 PTHR14493:SF51	0	KOG1595	0	GO:0005515 GO:0046872	10438.3	-1.68664	0.259476	9.23041e-12	5.6442e-09
Caril.15G130800.1	AT4G00980	zinc knuckle (CCHC-type) family protein	PF13961 PF14227	PTHR11439 PTHR11439:SF192	EC:2.7.7.49	0	0	GO:0003676 GO:0008270	5.21295	-1.68393	0.676947	8.17021e-05	0.00236666
Caril.03G175400.1	AT1G28480	Thioredoxin superfamily protein	PF00462	PTHR10168 PTHR10168:SF111	EC:1.8.1.9	KOG1752	0	GO:0009055 GO:0015035 GO:0045454	1445.38	-1.68341	0.23349	6.65366e-14	9.85022e-11
Caril.08G023400.1	AT5G25610	BURP domain-containing protein	PF03181	PTHR31236 PTHR31236:SF2	0	0	0	0	4.09169	-1.67733	1.06919	0.00018607	0.00435423
Caril.12G072500.1	AT4G10490	2-oxoglutarate (2OG) and Fe(II)-dependent oxygenase superfamily protein	PF03171 PF14226	PTHR10209 PTHR10209:SF196	EC:1.14.11.9	KOG0143	0	GO:0005506 GO:0016491 GO:0055114	137.398	-1.66689	0.417453	3.40019e-06	0.000222938
Caril.14G068100.1	AT5G59260	Concanavalin A-like lectin protein kinase family protein	PF00069 PF00139	PTHR27007 PTHR27007:SF7	EC:2.7.11.1	KOG1187	0	GO:0004672 GO:0004713 GO:0005524 GO:0006468 GO:0030246	346.471	-1.66624	0.286428	6.98185e-10	2.15808e-07
Caril.12G075500.1	AT4G24110	0	0	PTHR37244 PTHR37244:SF1	0	0	0	0	13.1918	-1.66608	0.568309	4.19976e-05	0.00143213
Caril.09G039000.1	0	0	PF00225	PTHR24115 PTHR24115:SF456	EC:3.6.4.5	0	0	GO:0003777 GO:0005524 GO:0005871 GO:0007018 GO:0008017	43.5856	-1.66396	0.324528	3.12519e-08	4.74205e-06
Caril.03G116800.1	AT3G18800	0	0	PTHR36363	0	0	0	0	4.96651	-1.66205	0.705277	0.00010293	0.00281361
Caril.05G033700.1	AT5G64310	arabinogalactan protein 1	0	0	0	0	0	0	741.343	-1.6571	0.295493	2.4002e-09	5.87068e-07
Caril.13G045200.1	AT5G04890	HSP20-like chaperones superfamily protein	PF00011	PTHR11527 PTHR11527:SF131	0	0	0	0	10.0557	-1.64978	0.670555	9.22237e-05	0.00257093
Caril.05G233000.1	AT4G33270	Transducin family protein / WD-40 repeat family protein	PF00400	PTHR19918	0	0	K03363	GO:0005515	164.304	-1.64566	0.39122	1.75465e-06	0.000133031
Caril.03G000100.1	0	0	0	0	0	0	0	0	2360.45	-1.64435	0.442703	7.95044e-06	0.000430058
Caril.15G161900.1	0	0	PF03140	PTHR31549	0	0	0	0	12.6086	-1.64365	1.44691	0.000194684	0.00449596
Caril.15G130600.1	AT3G17790	purple acid phosphatase 17	PF00149	PTHR10161 PTHR10161:SF14	EC:1.11.1.7 EC:3.1.3.2	0	K14379	GO:0003993 GO:0016787	352.912	-1.64299	0.323923	4.34752e-08	6.30345e-06
Caril.11G069000.1	AT4G17500	ethylene responsive element binding factor 1	PF00847	PTHR31190 PTHR31190:SF30	0	0	K09286	GO:0003677 GO:0003700 GO:0006355	79.5087	-1.6429	0.332777	8.42193e-08	1.12806e-05
Caril.13G126100.1	AT1G14130	2-oxoglutarate (2OG) and Fe(II)-dependent oxygenase superfamily protein	PF03171 PF14226	PTHR10209 PTHR10209:SF108	0	KOG0143	0	GO:0016491 GO:0055114	77.0914	-1.6418	0.267083	1.00398e-10	3.97744e-08
Caril.08G013200.1	0	0	PF12695	PTHR10655 PTHR10655:SF34	EC:3.1.1.5	KOG2112	K06130	0	26.2814	-1.63993	0.323163	4.32652e-08	6.30345e-06
Caril.10G162800.1	0	0	PF04525	PTHR31087 PTHR31087:SF11	0	0	0	0	21.8925	-1.63968	0.791622	0.000151974	0.00378294
Caril.10G141200.1	AT2G37430	C2H2 and C2HC zinc fingers superfamily protein	PF13912	PTHR26374 PTHR26374:SF198	0	0	0	GO:0046872	3.04783	-1.6367	0.791301	0.000153669	0.00381164
Caril.05G008700.1	AT4G34135	UDP-glucosyltransferase 73B2	PF00201	PTHR11926 PTHR11926:SF152	EC:2.4.1.128	0	0	GO:0008152 GO:0016758	1071.7	-1.63545	0.309217	1.45428e-08	2.67359e-06
Caril.09G019100.1	AT2G35980	Late embryogenesis abundant (LEA) hydroxyproline-rich glycoprotein family	PF03168	PTHR31415 PTHR31415:SF4	0	0	0	0	49.2467	-1.63509	0.267533	1.27361e-10	4.90742e-08
Caril.03G147800.1	0	0	PF03168	PTHR31852 PTHR31852:SF19	0	0	0	0	9.43299	-1.63328	0.647752	8.7834e-05	0.00248052
Caril.04G053200.1	0	0	0	0	0	0	0	0	616.485	-1.62921	0.888165	0.00019137	0.00445231
Caril.11G069600.1	AT5G47230	ethylene responsive element binding factor 5	PF00847	PTHR31677 PTHR31677:SF8	0	0	0	GO:0003677 GO:0003700 GO:0006355	396.058	-1.61805	0.373704	1.19144e-06	9.74207e-05
Caril.08G075700.1	AT5G42330	0	0	PTHR37259 PTHR37259:SF1	0	0	0	0	32.4212	-1.60765	0.413967	5.31909e-06	0.000309763
Caril.16G098900.1	AT1G73500	MAP kinase kinase 9	PF00069	PTHR24361 PTHR24361:SF344	EC:2.7.12.2	KOG0581	K04368	GO:0004672 GO:0004713 GO:0005524 GO:0006468	451.726	-1.60732	0.284273	2.0942e-09	5.2129e-07
Caril.04G031400.1	0	0	PF00097	PTHR23328	0	0	0	GO:0005515 GO:0008270 GO:0046872	46.3037	-1.60572	0.453066	1.31802e-05	0.000614812
Caril.09G161200.1	AT3G10740	alpha-L-arabinofuranosidase 1	PF06964	PTHR31776 PTHR31776:SF0	EC:3.2.1.55	0	0	GO:0046373 GO:0046556	9.95572	-1.60407	0.539686	4.43119e-05	0.00149629
Caril.15G008600.1	0	0	PF00394 PF07731 PF07732	PTHR11709 PTHR11709:SF118	EC:1.10.3.2	0	K05909	GO:0005507 GO:0016491 GO:0046274 GO:0048046 GO:0052716 GO:0055114	5.4468	-1.60192	0.895572	0.00021365	0.00479229
Caril.07G129400.1	AT1G21010	(1 of 28) PF14009 - Domain of unknown function (DUF4228) (DUF4228)	PF14009	PTHR33052 PTHR33052:SF15	0	0	0	0	998.286	-1.60107	0.31735	5.4989e-08	7.77252e-06
Caril.09G181200.1	0	0	PF00069 PF12799	PTHR27000 PTHR27000:SF171	EC:2.7.11.1	KOG1187	0	GO:0004672 GO:0004713 GO:0005515 GO:0005524 GO:0006468	630.278	-1.59695	0.429116	8.52529e-06	0.000448223
Caril.04G113700.1	0	0	0	0	0	0	0	0	31.144	-1.59453	0.401508	4.19146e-06	0.000257418
Caril.07G060600.1	AT3G51280	Tetratricopeptide repeat (TPR)-like superfamily protein	PF13414	PTHR36326 PTHR36326:SF1	0	0	0	GO:0005515	61.4136	-1.58997	0.541053	4.84256e-05	0.00160438
Caril.03G172800.1	0	0	PF00847	PTHR31677	0	0	0	GO:0003677 GO:0003700 GO:0006355	1686.05	-1.58	0.243552	1.32187e-11	7.22732e-09
Caril.03G160700.1	0	0	PF00249	PTHR10641 PTHR10641:SF541	0	KOG0048	K09422	GO:0003677	799.649	-1.57697	0.401461	4.92958e-06	0.000291914
Caril.08G048800.1	AT4G08950	Phosphate-responsive 1 family protein	PF04674	PTHR31279 PTHR31279:SF3	0	0	0	0	222.809	-1.5751	0.288963	7.06149e-09	1.48228e-06
Caril.04G011200.1	AT1G71691	GDSL-like Lipase/Acylhydrolase superfamily protein	PF00657	PTHR22835 PTHR22835:SF143	EC:3.1.1.3	0	0	GO:0016788	11.2197	-1.57497	1.57471	0.000210751	0.00475381
Caril.15G140700.1	AT3G25510	disease resistance protein (TIR-NBS-LRR class), putative	PF00931 PF13676	PTHR11017 PTHR11017:SF169	0	0	0	GO:0005515 GO:0007165 GO:0043531	243.016	-1.57355	0.408353	6.16832e-06	0.0003491
Caril.11G052200.1	AT5G08030	PLC-like phosphodiesterases superfamily protein	PF03009	PTHR23344 PTHR23344:SF19	EC:3.1.4.46	KOG2258	K01126	GO:0006629 GO:0008081 GO:0008889	5461.55	-1.57349	0.257703	1.54273e-10	5.70973e-08
Caril.08G042900.1	AT5G61600	ethylene response factor 104	PF00847	PTHR31677 PTHR31677:SF10	0	0	0	GO:0003677 GO:0003700 GO:0006355	63.9614	-1.56774	0.459952	1.93688e-05	0.000822971
Caril.10G022300.1	AT5G48290	Heavy metal transport/detoxification superfamily protein	0	PTHR22814 PTHR22814:SF106	0	0	0	0	458.446	-1.56331	0.261362	3.39331e-10	1.11849e-07
Caril.15G162800.1	0	0	0	PTHR33168 PTHR33168:SF9	0	0	0	0	452.921	-1.56177	0.357166	1.13383e-06	9.4356e-05
Caril.06G035900.1	AT5G17540	HXXXD-type acyl-transferase family protein	PF02458	PTHR31642 PTHR31642:SF9	EC:2.3.1.196	0	0	GO:0016747	28.2054	-1.56177	0.300342	2.75959e-08	4.43721e-06
Caril.12G048300.1	AT5G47230	ethylene responsive element binding factor 5	PF00847	PTHR31677 PTHR31677:SF8	0	0	K09286	GO:0003677 GO:0003700 GO:0006355	439.622	-1.55734	0.266742	8.10991e-10	2.41683e-07
Caril.05G015700.1	AT1G49870	0	0	PTHR36325 PTHR36325:SF1	0	0	0	0	45.5206	-1.5572	0.448765	1.71081e-05	0.000749558
Caril.07G108700.1	AT4G02380	senescence-associated gene 21	PF03242	PTHR33509 PTHR33509:SF5	0	0	0	GO:0006950	1557.24	-1.557	0.262389	4.58941e-10	1.44381e-07
Caril.08G075900.1	AT1G76310	CYCLIN B2;4	PF00134 PF02984	PTHR10177 PTHR10177:SF250	0	KOG0653	K05868	GO:0005634	190.937	-1.55234	0.42163	1.02168e-05	0.000514232
Caril.08G035700.1	AT2G18950	homogentisate phytyltransferase 1	PF01040	PTHR11048 PTHR11048:SF26	EC:2.5.1.115	0	K09833	GO:0004659 GO:0016021	5.57661	-1.55228	0.821047	0.000229077	0.00504975
Caril.13G029300.1	0	0	PF03110	PTHR31251 PTHR31251:SF15	0	0	0	GO:0003677 GO:0005634	51.4162	-1.55187	0.378972	3.05969e-06	0.000203941
Caril.06G060800.1	0	0	0	0	0	0	0	0	44.8644	-1.55102	0.398237	5.68602e-06	0.000325074
Caril.14G057100.1	0	0	PF00210	PTHR11431 PTHR11431:SF41	EC:1.16.3.1	KOG2332	K00522	GO:0006826 GO:0006879 GO:0008199	70.4557	-1.54793	0.834903	0.000238979	0.00518674
Caril.05G210200.1	0	0	PF08879 PF08880	PTHR31602 PTHR31602:SF8	0	0	0	GO:0005524 GO:0005634 GO:0006351 GO:0006355 GO:0032502	24.2245	-1.54788	0.532195	5.53193e-05	0.00177022
Caril.03G274500.1	AT2G04235	0	0	PTHR35707 PTHR35707:SF1	0	0	0	0	281.566	-1.54778	0.291423	1.59581e-08	2.86683e-06
Caril.06G077100.1	AT1G70170	matrix metalloproteinase	PF00413 PF01471	PTHR10201 PTHR10201:SF140	EC:3.4.24.7	0	0	GO:0004222 GO:0006508 GO:0008237 GO:0008270 GO:0031012	667.719	-1.54733	0.244063	3.74365e-11	1.69841e-08
Caril.01G262800.1	0	0	PF00125	PTHR23428	0	KOG1744	K11252	GO:0000786 GO:0003677 GO:0046982	105.842	-1.54346	0.436746	1.50208e-05	0.000680361
Caril.08G050700.1	AT1G27730	salt tolerance zinc finger	PF13912	PTHR26374 PTHR26374:SF208	0	0	0	GO:0046872	582.23	-1.54193	0.442154	1.68352e-05	0.000739908
Caril.13G072600.1	AT2G30020	Protein phosphatase 2C family protein	PF00481	PTHR13832 PTHR13832:SF117	EC:3.1.3.16	KOG0698	K17506	GO:0003824 GO:0004722 GO:0006470	675.459	-1.54049	0.295621	2.73456e-08	4.43721e-06
Caril.03G153900.1	AT5G54970	0	0	PTHR35495 PTHR35495:SF1	0	0	0	0	29.5863	-1.53883	0.340938	6.84094e-07	6.22725e-05
Caril.06G136700.1	AT2G18260	syntaxin of plants 112	PF00804	PTHR19957 PTHR19957:SF123	0	KOG0810	K08486	GO:0005515 GO:0016020 GO:0016192	130.521	-1.53775	0.436811	1.56625e-05	0.000702047
Caril.11G126800.1	AT4G11280	1-aminocyclopropane-1-carboxylic acid (acc) synthase 6	PF00155	PTHR11751 PTHR11751:SF380	EC:4.4.1.14	0	K01762	GO:0009058 GO:0030170	416.767	-1.53714	0.311162	1.05474e-07	1.34853e-05
Caril.12G048100.1	AT4G17500	ethylene responsive element binding factor 1	PF00847	PTHR31190 PTHR31190:SF30	0	0	K09286	GO:0003677 GO:0003700 GO:0006355	2106.4	-1.53648	0.315674	1.48537e-07	1.80286e-05
Caril.01G124700.1	0	0	PF00005 PF00664	PTHR24221 PTHR24221:SF205	EC:3.6.3.44	0	0	GO:0005524 GO:0006810 GO:0016021 GO:0016887 GO:0042626 GO:0055085	11.1853	-1.53493	0.452439	2.11888e-05	0.00087518
Caril.04G178600.1	AT3G54560	histone H2A 11	PF00125 PF16211	PTHR23430 PTHR23430:SF76	0	KOG1757	K11251	GO:0000786 GO:0003677 GO:0005634 GO:0046982	135.998	-1.53492	0.45048	2.04935e-05	0.000855254
Caril.01G184700.1	AT1G06650	2-oxoglutarate (2OG) and Fe(II)-dependent oxygenase superfamily protein	PF03171 PF14226	PTHR10209 PTHR10209:SF122	EC:1.14.11.20	KOG0143	0	GO:0016491 GO:0055114	195.546	-1.53355	0.300317	4.72119e-08	6.7754e-06
Caril.12G088400.1	0	0	0	PTHR35125 PTHR35125:SF2	0	0	0	0	100.723	-1.53173	0.495814	4.03777e-05	0.00139184
Caril.10G165500.1	0	0	PF03106	PTHR31282 PTHR31282:SF17	0	0	0	GO:0003700 GO:0006355 GO:0043565	488.123	-1.52497	0.275602	5.03978e-09	1.12507e-06
Caril.08G034100.1	0	0	PF14009	PTHR33052 PTHR33052:SF2	0	0	0	0	208.025	-1.52344	0.324885	3.38533e-07	3.57979e-05
Caril.03G194300.1	AT5G20740	Plant invertase/pectin methylesterase inhibitor superfamily protein	PF04043	PTHR31080 PTHR31080:SF26	EC:3.1.1.11	0	0	GO:0004857	160.953	-1.52235	0.44849	2.15195e-05	0.000881759
Caril.14G125200.1	AT1G09200	Histone superfamily protein	PF00125	PTHR11426	0	KOG1745	K11253	GO:0000786 GO:0003677 GO:0046982	614.653	-1.52106	0.346018	1.11799e-06	9.35917e-05
Caril.03G200700.1	AT5G35550	Duplicated homeodomain-like superfamily protein	PF00249	PTHR10641 PTHR10641:SF459	0	KOG0048	K09422	GO:0003677	105.542	-1.5186	0.398885	7.68436e-06	0.00041727
Caril.11G067500.1	AT4G16820	alpha/beta-Hydrolases superfamily protein	PF01764	PTHR31403 PTHR31403:SF2	EC:3.1.1.32	KOG4569	0	GO:0006629	20.2773	-1.51858	0.375094	3.75121e-06	0.00023872
Caril.02G145600.1	0	0	0	PTHR34775 PTHR34775:SF1	0	0	0	0	83.1947	-1.51666	0.492159	4.20143e-05	0.00143213
Caril.11G173800.1	AT4G27280	Calcium-binding EF-hand family protein	PF13833	PTHR10891 PTHR10891:SF585	0	KOG0028	0	GO:0005509	543.298	-1.51512	0.32946	5.0445e-07	4.87281e-05
Caril.03G141100.1	0	0	PF01453 PF07714	PTHR27002 PTHR27002:SF116	EC:2.7.11.1	KOG1187	0	GO:0004672 GO:0004713 GO:0005524 GO:0006468	24.1408	-1.50989	0.842627	0.000279422	0.00580471
Caril.01G057700.1	AT2G07505	zinc ion binding	PF06839	0	EC:5.99.1.2	0	0	GO:0008270	3.67952	-1.50499	0.648401	0.000155719	0.00384863
Caril.08G148400.1	0	0	PF00069 PF00954 PF01453	PTHR27002 PTHR27002:SF136	EC:2.7.11.1	KOG1187	0	GO:0004672 GO:0004674 GO:0004713 GO:0005515 GO:0005524 GO:0006468 GO:0048544	6.99553	1.50707	0.799888	0.000261128	0.0055434
Caril.16G022900.1	AT3G54070	Ankyrin repeat family protein	PF13962	PTHR24177 PTHR24177:SF42	0	0	0	GO:0005515	136.719	1.51225	0.822747	0.000267816	0.00564279
Caril.15G049600.1	0	0	PF00954 PF01453	PTHR27002 PTHR27002:SF136	EC:2.7.11.1	0	0	GO:0048544	125.58	1.52929	0.404908	8.21764e-06	0.000436948
Caril.16G111400.1	0	0	PF02298	PTHR33021 PTHR33021:SF8	0	0	0	GO:0009055	13.6535	1.54323	0.604015	0.00010147	0.0027764
Caril.05G046900.1	0	0	PF00685	PTHR11783 PTHR11783:SF81	0	KOG1584	0	GO:0008146	4.68883	1.54375	1.79974	0.000191101	0.00445231
Caril.13G031900.1	0	0	PF03101 PF04434 PF10551	PTHR31669	0	0	0	GO:0003676 GO:0006355 GO:0008270	2.85851	1.58113	1.04287	0.000250672	0.00538593
Caril.09G192000.1	AT5G02390	Protein of unknown function (DUF3741)	PF12552 PF14309	PTHR21726 PTHR21726:SF39	0	0	0	0	11.6472	1.60889	0.395525	3.01321e-06	0.000201799
Caril.07G036700.1	AT3G06240	F-box family protein	PF00646	PTHR32133 PTHR32133:SF89	0	0	0	GO:0005515	92.9301	1.63337	0.902911	0.000192154	0.00445951
Caril.02G113400.1	0	0	PF07690	PTHR24064 PTHR24064:SF297	EC:3.6.3.27	0	K08176	GO:0005315 GO:0006817 GO:0016021 GO:0055085	27.5091	1.63556	0.347586	2.48663e-07	2.7429e-05
Caril.06G174300.1	0	0	PF04749	PTHR15907 PTHR15907:SF55	0	0	0	0	84.1857	1.64984	0.980775	0.000195117	0.00450225
Caril.13G113500.1	0	0	PF00931 PF13676	PTHR11017 PTHR11017:SF169	0	KOG4658	0	GO:0005515 GO:0007165 GO:0043531	22.316	1.65297	0.370217	6.56632e-07	6.03587e-05
Caril.04G100700.1	0	0	PF00201	PTHR11926 PTHR11926:SF269	EC:2.4.1.324	0	0	GO:0008152 GO:0016758	137.935	1.65679	0.288024	1.04796e-09	2.91853e-07
Caril.03G012400.1	AT4G09960	K-box region and MADS-box transcription factor family protein	PF00319 PF01486	PTHR11945 PTHR11945:SF238	0	KOG0014	0	GO:0003677 GO:0003700 GO:0005634 GO:0006355 GO:0046983	8.63907	1.66121	0.571666	4.44188e-05	0.0014981
Caril.15G101700.1	0	0	PF00314	PTHR31048 PTHR31048:SF32	0	0	0	0	402.746	1.68356	0.345441	1.02862e-07	1.32721e-05
Caril.05G035500.1	0	0	PF00201	PTHR11926 PTHR11926:SF286	EC:2.4.1.324	0	0	GO:0008152 GO:0016758	161.555	1.74216	0.594805	3.55177e-05	0.00126142
Caril.07G187000.1	0	0	PF01554	PTHR11206 PTHR11206:SF137	0	0	0	GO:0006855 GO:0015238 GO:0015297 GO:0016020 GO:0055085	31.669	1.74456	0.365998	1.44202e-07	1.76353e-05
Caril.15G079000.1	0	0	PF03101 PF04434 PF10551	PTHR31669	0	0	0	GO:0003676 GO:0006355 GO:0008270	3.49294	1.74495	1.06292	0.000149756	0.00374429
Caril.15G101400.1	0	0	PF00314	PTHR31048 PTHR31048:SF32	0	0	0	0	467.663	1.76282	0.347384	3.13574e-08	4.74205e-06
Caril.15G123500.1	AT1G21270	wall-associated kinase 2	PF07645 PF07714	PTHR27005 PTHR27005:SF9	EC:2.7.11.1	KOG1187	0	GO:0004672 GO:0004713 GO:0005509 GO:0005515 GO:0005524 GO:0006468	51.7118	1.77497	0.625345	3.8254e-05	0.00133334
Caril.06G007700.1	0	0	PF09713	PTHR31871 PTHR31871:SF9	EC:3.4.17.23	0	0	0	20.2619	1.77926	0.350912	3.05813e-08	4.72633e-06
Caril.15G029700.1	AT5G20240	K-box region and MADS-box transcription factor family protein	PF00319 PF01486	PTHR11945 PTHR11945:SF97	0	0	K09264	GO:0003677 GO:0003700 GO:0005634 GO:0006355 GO:0046983	35.4067	1.78866	0.383913	2.06987e-07	2.36003e-05
Caril.11G126300.1	AT4G23560	glycosyl hydrolase 9B15	PF00759	PTHR22298 PTHR22298:SF22	EC:3.2.1.4	0	0	GO:0003824 GO:0004553 GO:0005975	5.65341	1.79949	0.906068	0.00010419	0.00282881
Caril.06G137100.1	AT4G39250	RAD-like 1	PF00249	PTHR24078 PTHR24078:SF177	0	0	0	GO:0003677	282.094	1.81378	0.358142	2.8538e-08	4.51325e-06
Caril.05G087200.1	AT4G39250	RAD-like 1	PF00249	PTHR24078 PTHR24078:SF177	0	0	0	GO:0003677	655.967	1.81676	0.406117	4.19811e-07	4.26298e-05
Caril.12G124700.1	AT5G54850	0	0	PTHR36405 PTHR36405:SF1	0	0	0	0	9.3457	1.82074	0.680003	4.37785e-05	0.00148183
Caril.11G185900.1	0	0	PF00657	PTHR22835	EC:3.1.1.3	0	0	GO:0016788	3.66961	1.8481	0.696091	4.20556e-05	0.00143213
Caril.04G056900.1	0	0	PF00201	PTHR11926 PTHR11926:SF162	EC:2.4.1.324	0	0	GO:0008152 GO:0016758	6.5289	1.87146	0.583778	1.53148e-05	0.000690344
Caril.16G042300.1	0	0	PF03140	PTHR31549 PTHR31549:SF6	0	0	0	0	234.489	1.8765	0.524767	6.60892e-06	0.000367383
Caril.09G140700.1	0	0	PF01565	PTHR32448	EC:1.3.3.8	0	0	GO:0003824 GO:0016491 GO:0016614 GO:0050660 GO:0055114	9.65675	1.88006	0.834291	6.41662e-05	0.00197979
Caril.12G026100.1	0	0	PF00484	PTHR11002 PTHR11002:SF18	EC:4.2.1.1	KOG1578	0	GO:0004089 GO:0008270	212.96	1.8926	0.734541	4.15755e-05	0.00142267
Caril.15G096900.1	AT1G74190	receptor like protein 15	PF00560 PF08263 PF13855	PTHR27004 PTHR27004:SF11	EC:2.7.11.1	KOG0472	0	GO:0005515	650.134	1.93792	0.445728	4.83328e-07	4.70417e-05
Caril.07G126700.1	0	0	PF00150	PTHR31451 PTHR31451:SF14	EC:3.2.1.78	0	K19355	GO:0004553 GO:0005975	19.6027	1.98708	0.336964	1.68784e-10	6.08662e-08
Caril.09G179100.1	AT3G09660	minichromosome maintenance 8	PF00493	PTHR11630 PTHR11630:SF47	EC:3.6.4.12	0	K10737	GO:0003677 GO:0005524 GO:0006260	247.63	2.04407	0.565792	3.66518e-06	0.000234305
Caril.16G041900.1	0	0	PF03140	PTHR31549 PTHR31549:SF6	0	0	0	0	175.847	2.12827	0.597238	3.14373e-06	0.000208063
Caril.05G173900.1	AT2G02580	cytochrome P450, family 71, subfamily B, polypeptide 9	PF00067	PTHR24298 PTHR24298:SF85	EC:1.14.13.68	KOG0156	0	GO:0004497 GO:0005506 GO:0016705 GO:0020037 GO:0055114	126.626	2.15765	0.403297	2.0084e-09	5.04394e-07
Caril.10G130300.1	0	0	PF03140	PTHR31549 PTHR31549:SF6	0	0	0	0	3.97392	2.16191	0.583353	1.90566e-06	0.000141869
Caril.04G112400.1	AT2G32540	cellulose synthase-like B4	PF03552 PF13632	PTHR13301 PTHR13301:SF53	EC:2.4.1.12	0	0	GO:0016020 GO:0016760 GO:0030244	27.6317	2.17946	0.647448	4.25777e-06	0.00026092
Caril.11G115800.1	AT4G23990	cellulose synthase like G3	PF13632	PTHR13301 PTHR13301:SF51	EC:2.4.1.12	0	0	0	1573.76	2.22512	0.376909	6.74781e-11	2.83287e-08
Caril.15G101600.1	0	0	PF00314	PTHR31048 PTHR31048:SF32	0	0	0	0	184.324	2.27345	0.427039	1.42048e-09	3.80525e-07
Caril.16G014600.1	0	0	PF00931 PF13676 PF13855	PTHR11017 PTHR11017:SF169	0	KOG4658	0	GO:0005515 GO:0007165 GO:0043531	86.4738	2.28135	0.503851	6.27871e-08	8.74295e-06
Caril.06G051400.1	0	0	PF14389	PTHR23054 PTHR23054:SF18	0	0	0	0	4.22578	2.31343	1.72461	5.20999e-05	0.0016913
Caril.02G026600.1	AT5G42905	Polynucleotidyl transferase, ribonuclease H-like superfamily protein	PF13456	PTHR33033	EC:3.1.26.4	0	0	GO:0003676 GO:0004523	2.382	2.32174	1.10896	2.41939e-05	0.000973573
Caril.01G077100.1	0	0	PF06839	0	0	0	0	GO:0008270	10.5322	2.33056	1.01707	1.82565e-05	0.000785195
Caril.10G137000.1	0	0	PF02458	PTHR31642 PTHR31642:SF57	EC:2.3.1.133	0	K13065	GO:0016747	1400.15	2.33556	0.376973	7.10501e-12	4.75832e-09
Caril.04G112300.1	AT2G32540	cellulose synthase-like B4	PF03552	PTHR13301 PTHR13301:SF53	EC:2.4.1.12	0	0	GO:0016020 GO:0016760 GO:0030244	543.499	2.35314	0.440271	8.80466e-10	2.55317e-07
Caril.03G107800.1	0	0	PF01425	PTHR11895 PTHR11895:SF67	EC:3.5.1.99	KOG1211	0	GO:0016884	30.1561	2.3628	0.562655	1.63725e-07	1.95138e-05
Caril.15G101500.1	0	0	PF00314	PTHR31048 PTHR31048:SF32	0	0	0	0	663.532	2.43134	0.443853	2.92981e-10	9.81069e-08
Caril.15G110900.1	0	0	PF03140	PTHR31549 PTHR31549:SF2	0	0	0	0	7.29284	2.86082	1.39376	9.84213e-06	0.000503281
Caril.14G111000.1	AT3G55250	(1 of 1) PTHR36770:SF1 - CALCIUM HOMEOSTASIS REGULATOR-RELATED	0	PTHR36770 PTHR36770:SF1	0	0	0	0	8.93928	3.08019	2.2337	1.9828e-05	0.00083118
Caril.09G206900.1	AT2G38100	proton-dependent oligopeptide transport (POT) family protein	PF00854	PTHR11654 PTHR11654:SF79	0	KOG1237	0	GO:0005215 GO:0006810 GO:0016020	13.2431	3.18285	1.51797	6.23547e-06	0.000352191
Caril.01G285400.1	0	0	PF14389	PTHR23054 PTHR23054:SF18	0	0	0	0	5.586	3.18651	1.02941	4.61245e-07	4.55224e-05
Caril.06G134800.1	0	0	PF00560 PF13855	PTHR27004	EC:2.7.10.1 EC:2.7.11.1	KOG0472	0	GO:0005515	85.7184	3.28637	0.687979	1.85997e-10	6.53964e-08
Caril.01G085200.1	0	0	PF00931	PTHR23155 PTHR23155:SF634	0	0	0	GO:0043531	39.5565	3.39085	0.669227	2.83248e-11	1.35037e-08
Caril.12G024500.1	0	0	PF01564	PTHR11558 PTHR11558:SF28	EC:2.5.1.16	KOG1562	K00797	GO:0003824	34.7248	3.93981	1.08744	3.5808e-08	5.38614e-06
Caril.09G152000.1	0	0	PF00954 PF01453 PF07714 PF08276 PF11883	PTHR27002 PTHR27002:SF9	EC:2.7.11.1	KOG1187	0	GO:0004672 GO:0004674 GO:0004713 GO:0005524 GO:0006468 GO:0048544	44.6061	4.78349	1.32613	7.42162e-08	1.02331e-05
Caril.14G075000.1	0	0	PF14389	PTHR23054 PTHR23054:SF18	0	0	0	0	14.6582	4.80355	1.59971	4.19515e-07	4.26298e-05
Caril.05G228400.1	0	0	0	0	0	0	0	0	17.2772	4.93669	1.77593	6.89374e-07	6.24151e-05
Caril.15G096800.1	0	0	0	0	0	0	0	0	3.45692	4.96451	0.631701	2.00096e-17	7.03539e-14
Caril.14G059500.1	0	0	0	0	0	0	0	0	22.6236	5.24075	1.99337	8.31204e-07	7.28352e-05
Caril.16G093700.1	0	0	PF00931	PTHR23155 PTHR23155:SF563	0	KOG4658	0	GO:0043531	32.6668	5.51211	0.904047	7.69705e-12	5.03494e-09
Caril.03G143900.1	AT1G30140	(1 of 14) PF12776 - Myb/SANT-like DNA-binding domain (Myb_DNA-bind_3)	PF12776	0	0	0	0	0	12.4278	6.61621	0.763704	3.08336e-19	1.44548e-15
Caril.08G167300.1	0	0	PF00931	PTHR23155 PTHR23155:SF554	0	KOG4658	0	GO:0043531	40.3322	6.80881	1.64132	2.94633e-08	4.57869e-06
Caril.10G121700.1	AT1G30140	(1 of 14) PF12776 - Myb/SANT-like DNA-binding domain (Myb_DNA-bind_3)	PF12776	PTHR31704 PTHR31704:SF12	0	0	0	0	45.9424	8.03489	0.722149	2.24449e-30	6.31331e-26

## Sheet: 5-DRAGO2_rGenes
Gene	RgeneClass
Caril.01G001300.1	RLP
Caril.01G004800.1	N
Caril.01G005900.1	KIN
Caril.01G007200.1	KIN
Caril.01G009800.1	KIN
Caril.01G009900.1	KIN
Caril.01G010000.1	KIN
Caril.01G010100.1	KIN
Caril.01G010200.1	KIN
Caril.01G010300.1	KIN
Caril.01G010400.1	KIN
Caril.01G010500.1	KIN
Caril.01G010600.1	KIN
Caril.01G010700.1	KIN
Caril.01G010900.1	KIN
Caril.01G011000.1	KIN
Caril.01G011100.1	KIN
Caril.01G011300.1	KIN
Caril.01G011900.1	RLK
Caril.01G015300.1	KIN
Caril.01G015700.1	KIN
Caril.01G021500.1	KIN
Caril.01G022300.1	NL
Caril.01G022800.1	CNL
Caril.01G022900.1	N
Caril.01G022900.1	NL
Caril.01G023000.1	CN
Caril.01G023000.1	CNL
Caril.01G023000.1	NL
Caril.01G023100.1	CNL
Caril.01G023200.1	CNL
Caril.01G023400.1	NL
Caril.01G023600.1	CNL
Caril.01G023800.1	NL
Caril.01G023900.1	N
Caril.01G023900.1	NL
Caril.01G026700.1	KIN
Caril.01G027200.1	KIN
Caril.01G029800.1	KIN
Caril.01G030800.1	KIN
Caril.01G034600.1	KIN
Caril.01G036400.1	RLK
Caril.01G036500.1	RLK
Caril.01G036600.1	RLK
Caril.01G036800.1	RLP
Caril.01G036900.1	RLK
Caril.01G037100.1	RLK
Caril.01G037300.1	RLK
Caril.01G037500.1	RLP
Caril.01G037600.1	KIN
Caril.01G039000.1	NL
Caril.01G039100.1	NL
Caril.01G039300.1	NL
Caril.01G039500.1	CNL
Caril.01G039600.1	CNL
Caril.01G039700.1	CNL
Caril.01G040300.1	N
Caril.01G040400.1	CN
Caril.01G041500.1	N
Caril.01G041700.1	N
Caril.01G041900.1	N
Caril.01G042200.1	CN
Caril.01G047400.1	RLP
Caril.01G047500.1	RLP
Caril.01G047600.1	L
Caril.01G048100.1	RLP
Caril.01G048200.1	RLP
Caril.01G048600.1	RLP
Caril.01G050700.1	KIN
Caril.01G051300.1	RLK
Caril.01G052600.1	KIN
Caril.01G054900.1	KIN
Caril.01G057000.1	CK
Caril.01G057300.1	CK
Caril.01G057500.1	CK
Caril.01G057600.1	CK
Caril.01G057800.1	CK
Caril.01G059500.1	KIN
Caril.01G060900.1	KIN
Caril.01G071000.1	RLP
Caril.01G073800.1	CK
Caril.01G076100.1	KIN
Caril.01G080400.1	KIN
Caril.01G082500.1	CN
Caril.01G082500.1	N
Caril.01G085000.1	CN
Caril.01G085100.1	CN
Caril.01G085200.1	N
Caril.01G085300.1	CN
Caril.01G085500.1	CN
Caril.01G087400.1	RLK
Caril.01G091400.1	RLP
Caril.01G092900.1	KIN
Caril.01G093000.1	CK
Caril.01G094500.1	KIN
Caril.01G095800.1	RLP
Caril.01G095900.1	RLP
Caril.01G096000.1	CNL
Caril.01G096100.1	RLP
Caril.01G096200.1	RLP
Caril.01G096300.1	NL
Caril.01G096400.1	RLP
Caril.01G096500.1	RLP
Caril.01G096600.1	KIN
Caril.01G102600.1	RLK
Caril.01G110200.1	RLK
Caril.01G116700.1	KIN
Caril.01G116800.1	KIN
Caril.01G118500.1	N
Caril.01G118600.1	NL
Caril.01G118700.1	NL
Caril.01G118800.1	NL
Caril.01G120600.1	N
Caril.01G120900.1	CK
Caril.01G120900.1	KIN
Caril.01G121600.1	KIN
Caril.01G125400.1	KIN
Caril.01G126400.1	KIN
Caril.01G131700.1	CN
Caril.01G134000.1	CK
Caril.01G147100.1	KIN
Caril.01G147800.1	KIN
Caril.01G148800.1	CK
Caril.01G149600.1	KIN
Caril.01G151700.1	KIN
Caril.01G154400.1	KIN
Caril.01G158700.1	KIN
Caril.01G159700.1	RLP
Caril.01G161800.1	CK
Caril.01G180200.1	CK
Caril.01G180200.1	KIN
Caril.01G182100.1	KIN
Caril.01G185600.1	CK
Caril.01G189600.1	CK
Caril.01G190000.1	KIN
Caril.01G191900.1	KIN
Caril.01G191900.1	RLK
Caril.01G191900.1	RLP
Caril.01G194100.1	RLP
Caril.01G194500.1	KIN
Caril.01G196000.1	KIN
Caril.01G197200.1	KIN
Caril.01G201100.1	RLK
Caril.01G201900.1	RLK
Caril.01G203300.1	RLK
Caril.01G203400.1	CK
Caril.01G203500.1	KIN
Caril.01G203800.1	RLK
Caril.01G206500.1	KIN
Caril.01G206800.1	RLK
Caril.01G207200.1	RLK
Caril.01G214700.1	KIN
Caril.01G219400.1	CK
Caril.01G221500.1	KIN
Caril.01G222800.1	KIN
Caril.01G225200.1	RLK
Caril.01G225300.1	RLK
Caril.01G225600.1	RLK
Caril.01G225700.1	RLK
Caril.01G226000.1	RLK
Caril.01G226100.1	RLK
Caril.01G227700.1	KIN
Caril.01G234000.1	KIN
Caril.01G237400.1	KIN
Caril.01G237500.1	KIN
Caril.01G242400.1	CNL
Caril.01G242600.1	CN
Caril.01G243600.1	KIN
Caril.01G243700.1	KIN
Caril.01G245100.1	RLP
Caril.01G245200.1	KIN
Caril.01G247500.1	RLP
Caril.01G249300.1	KIN
Caril.01G251300.1	KIN
Caril.01G252000.1	CK
Caril.01G253200.1	RLK
Caril.01G256500.1	KIN
Caril.01G257300.1	KIN
Caril.01G260300.1	KIN
Caril.01G260300.1	RLK
Caril.01G265300.1	N
Caril.01G266700.1	RLK
Caril.01G266800.1	RLK
Caril.01G267800.1	KIN
Caril.01G268300.1	KIN
Caril.01G275600.1	KIN
Caril.01G277400.1	KIN
Caril.01G284800.1	KIN
Caril.01G287100.1	KIN
Caril.01G287200.1	KIN
Caril.01G287300.1	KIN
Caril.01G287500.1	KIN
Caril.01G287600.1	KIN
Caril.01G287700.1	KIN
Caril.01G291700.1	KIN
Caril.01G293700.1	RLP
Caril.01G295900.1	KIN
Caril.01G296100.1	KIN
Caril.01G296200.1	N
Caril.01G296200.1	TN
Caril.01G296300.1	NL
Caril.01G296400.1	T
Caril.01G298100.1	KIN
Caril.01G299600.1	RLK
Caril.01G304500.1	RLK
Caril.02G004100.1	KIN
Caril.02G004900.1	KIN
Caril.02G006500.1	CLK
Caril.02G007300.1	RLK
Caril.02G008400.1	KIN
Caril.02G011000.1	KIN
Caril.02G011400.1	N
Caril.02G011500.1	KIN
Caril.02G012500.1	RLK
Caril.02G013700.1	KIN
Caril.02G017200.1	KIN
Caril.02G024900.1	KIN
Caril.02G027500.1	KIN
Caril.02G031400.1	CK
Caril.02G031500.1	KIN
Caril.02G031600.1	KIN
Caril.02G031700.1	CK
Caril.02G032000.1	CK
Caril.02G032100.1	CK
Caril.02G033400.1	KIN
Caril.02G033600.1	KIN
Caril.02G034300.1	KIN
Caril.02G034500.1	KIN
Caril.02G039500.1	KIN
Caril.02G043700.1	KIN
Caril.02G043800.1	KIN
Caril.02G044700.1	KIN
Caril.02G045800.1	KIN
Caril.02G051000.1	RLP
Caril.02G051100.1	RLP
Caril.02G051200.1	RLP
Caril.02G051300.1	RLP
Caril.02G051500.1	RLP
Caril.02G053000.1	RLP
Caril.02G053400.1	RLP
Caril.02G055400.1	RLP
Caril.02G055500.1	RLP
Caril.02G055600.1	RLP
Caril.02G055700.1	KIN
Caril.02G056400.1	KIN
Caril.02G064000.1	RLP
Caril.02G067300.1	NL
Caril.02G069600.1	KIN
Caril.02G070600.1	KIN
Caril.02G070700.1	KIN
Caril.02G073700.1	CN
Caril.02G073800.1	N
Caril.02G075600.1	CK
Caril.02G086200.1	CK
Caril.02G087400.1	KIN
Caril.02G088000.1	CK
Caril.02G091700.1	KIN
Caril.02G094900.1	CK
Caril.02G095700.1	RLP
Caril.02G104500.1	RLK
Caril.02G104600.1	T
Caril.02G111400.1	CK
Caril.02G112000.1	RLP
Caril.02G112100.1	RLP
Caril.02G112200.1	RLP
Caril.02G112500.1	RLP
Caril.02G112600.1	RLP
Caril.02G113100.1	KIN
Caril.02G117900.1	KIN
Caril.02G122800.1	KIN
Caril.02G123300.1	KIN
Caril.02G126600.1	RLK
Caril.02G127500.1	CLK
Caril.02G127600.1	CK
Caril.02G127700.1	L
Caril.02G129400.1	KIN
Caril.02G129600.1	RLK
Caril.02G133400.1	RLK
Caril.02G134500.1	KIN
Caril.02G137800.1	CK
Caril.02G140900.1	KIN
Caril.02G143000.1	RLK
Caril.02G143100.1	KIN
Caril.02G143200.1	RLK
Caril.02G143300.1	RLK
Caril.02G143400.1	KIN
Caril.02G143500.1	RLK
Caril.02G143700.1	RLK
Caril.02G143900.1	RLK
Caril.02G144000.1	KIN
Caril.02G144100.1	KIN
Caril.02G144200.1	RLP
Caril.02G144300.1	RLK
Caril.02G144700.1	RLK
Caril.02G144800.1	RLK
Caril.02G145900.1	KIN
Caril.02G149900.1	KIN
Caril.02G150700.1	KIN
Caril.02G155200.1	CN
Caril.02G156700.1	KIN
Caril.02G156800.1	KIN
Caril.02G157500.1	KIN
Caril.02G158600.1	RLP
Caril.02G162200.1	KIN
Caril.02G162800.1	RLK
Caril.02G164600.1	KIN
Caril.02G165700.1	KIN
Caril.02G168000.1	RLK
Caril.02G172100.1	KIN
Caril.02G177600.1	KIN
Caril.02G184000.1	KIN
Caril.02G185700.1	KIN
Caril.02G185800.1	KIN
Caril.02G186800.1	CK
Caril.02G190500.1	CLK
Caril.02G190500.1	RLK
Caril.02G192700.1	KIN
Caril.02G192900.1	KIN
Caril.02G195200.1	RLK
Caril.03G000500.1	KIN
Caril.03G002100.1	RLK
Caril.03G002500.1	KIN
Caril.03G002600.1	KIN
Caril.03G002800.1	KIN
Caril.03G007700.1	KIN
Caril.03G007800.1	RLP
Caril.03G008000.1	KIN
Caril.03G010600.1	CK
Caril.03G012100.1	TNL
Caril.03G012200.1	TN
Caril.03G013900.1	RLK
Caril.03G014800.1	KIN
Caril.03G015200.1	KIN
Caril.03G020100.1	KIN
Caril.03G023400.1	KIN
Caril.03G024700.1	KIN
Caril.03G025300.1	RLK
Caril.03G025400.1	RLP
Caril.03G029100.1	KIN
Caril.03G030600.1	KIN
Caril.03G032200.1	CK
Caril.03G032200.1	KIN
Caril.03G033400.1	KIN
Caril.03G034700.1	KIN
Caril.03G036100.1	KIN
Caril.03G037100.1	KIN
Caril.03G038100.1	KIN
Caril.03G046000.1	RLK
Caril.03G046800.1	KIN
Caril.03G055900.1	KIN
Caril.03G056700.1	KIN
Caril.03G057000.1	KIN
Caril.03G057200.1	KIN
Caril.03G057800.1	RLK
Caril.03G062200.1	KIN
Caril.03G065500.1	RLK
Caril.03G067500.1	RLK
Caril.03G074200.1	KIN
Caril.03G076500.1	KIN
Caril.03G077300.1	KIN
Caril.03G077400.1	KIN
Caril.03G077500.1	KIN
Caril.03G077600.1	KIN
Caril.03G077700.1	KIN
Caril.03G077800.1	KIN
Caril.03G078100.1	KIN
Caril.03G078400.1	KIN
Caril.03G078500.1	KIN
Caril.03G078800.1	KIN
Caril.03G079200.1	KIN
Caril.03G079300.1	KIN
Caril.03G079400.1	KIN
Caril.03G079500.1	KIN
Caril.03G079600.1	KIN
Caril.03G079700.1	KIN
Caril.03G080000.1	KIN
Caril.03G080500.1	KIN
Caril.03G080800.1	KIN
Caril.03G080900.1	N
Caril.03G081900.1	RLK
Caril.03G088800.1	KIN
Caril.03G089400.1	RLK
Caril.03G090600.1	RLK
Caril.03G091600.1	KIN
Caril.03G092000.1	KIN
Caril.03G096300.1	RLK
Caril.03G101100.1	L
Caril.03G104800.1	KIN
Caril.03G104900.1	KIN
Caril.03G105000.1	KIN
Caril.03G105100.1	KIN
Caril.03G105200.1	KIN
Caril.03G105300.1	KIN
Caril.03G107000.1	RLK
Caril.03G110900.1	KIN
Caril.03G114800.1	KIN
Caril.03G117100.1	RLP
Caril.03G118000.1	KIN
Caril.03G118100.1	KIN
Caril.03G118200.1	KIN
Caril.03G118400.1	KIN
Caril.03G119300.1	KIN
Caril.03G119900.1	KIN
Caril.03G120000.1	KIN
Caril.03G120100.1	KIN
Caril.03G120500.1	KIN
Caril.03G120800.1	KIN
Caril.03G121100.1	KIN
Caril.03G123200.1	TNL
Caril.03G126100.1	RLK
Caril.03G128300.1	N
Caril.03G129400.1	RLK
Caril.03G136600.1	KIN
Caril.03G137300.1	RLK
Caril.03G139200.1	KIN
Caril.03G141100.1	KIN
Caril.03G141300.1	KIN
Caril.03G141600.1	KIN
Caril.03G143100.1	RLK
Caril.03G144600.1	KIN
Caril.03G146200.1	RLK
Caril.03G146500.1	RLK
Caril.03G150800.1	KIN
Caril.03G152000.1	KIN
Caril.03G159400.1	KIN
Caril.03G159500.1	KIN
Caril.03G159600.1	KIN
Caril.03G159900.1	CL
Caril.03G160100.1	KIN
Caril.03G160300.1	KIN
Caril.03G160400.1	KIN
Caril.03G165100.1	RLK
Caril.03G171000.1	KIN
Caril.03G171700.1	RLP
Caril.03G174200.1	RLK
Caril.03G181700.1	KIN
Caril.03G182900.1	KIN
Caril.03G184100.1	KIN
Caril.03G184200.1	KIN
Caril.03G187800.1	KIN
Caril.03G189500.1	RLK
Caril.03G195800.1	RLK
Caril.03G198000.1	KIN
Caril.03G202900.1	KIN
Caril.03G203200.1	KIN
Caril.03G203500.1	CK
Caril.03G206700.1	KIN
Caril.03G207300.1	NL
Caril.03G209200.1	KIN
Caril.03G213200.1	RLP
Caril.03G213900.1	KIN
Caril.03G214900.1	RLP
Caril.03G215000.1	KIN
Caril.03G215100.1	RLK
Caril.03G215200.1	RLK
Caril.03G215400.1	RLK
Caril.03G216800.1	RLP
Caril.03G219400.1	KIN
Caril.03G221200.1	KIN
Caril.03G221300.1	KIN
Caril.03G221500.1	KIN
Caril.03G221800.1	KIN
Caril.03G222900.1	KIN
Caril.03G224800.1	RLP
Caril.03G227900.1	RLK
Caril.03G231200.1	KIN
Caril.03G231600.1	KIN
Caril.03G231800.1	KIN
Caril.03G231900.1	KIN
Caril.03G232000.1	KIN
Caril.03G232100.1	CK
Caril.03G236100.1	KIN
Caril.03G238500.1	KIN
Caril.03G239100.1	KIN
Caril.03G240300.1	KIN
Caril.03G244000.1	CK
Caril.03G245200.1	KIN
Caril.03G248700.1	N
Caril.03G258100.1	CK
Caril.03G258800.1	RLP
Caril.03G260300.1	RLP
Caril.03G260400.1	RLK
Caril.03G260600.1	RLK
Caril.03G260800.1	RLK
Caril.03G260800.1	RLP
Caril.03G260900.1	RLP
Caril.03G261000.1	KIN
Caril.03G261100.1	RLK
Caril.03G262700.1	RLK
Caril.03G270700.1	RLP
Caril.03G270800.1	RLP
Caril.03G270900.1	RLP
Caril.03G272900.1	CNL
Caril.03G272900.1	NL
Caril.04G000200.1	KIN
Caril.04G003600.1	KIN
Caril.04G005600.1	RLK
Caril.04G010500.1	CK
Caril.04G013200.1	RLK
Caril.04G014200.1	KIN
Caril.04G014300.1	KIN
Caril.04G018100.1	KIN
Caril.04G019500.1	KIN
Caril.04G020400.1	KIN
Caril.04G020800.1	RLK
Caril.04G023800.1	CK
Caril.04G024800.1	CK
Caril.04G024800.1	KIN
Caril.04G027600.1	N
Caril.04G027900.1	KIN
Caril.04G028300.1	KIN
Caril.04G033900.1	RLK
Caril.04G034100.1	KIN
Caril.04G040800.1	KIN
Caril.04G040900.1	KIN
Caril.04G041100.1	KIN
Caril.04G041200.1	KIN
Caril.04G041300.1	KIN
Caril.04G041400.1	KIN
Caril.04G041500.1	KIN
Caril.04G041600.1	KIN
Caril.04G042700.1	KIN
Caril.04G050200.1	KIN
Caril.04G051600.1	CN
Caril.04G051700.1	KIN
Caril.04G051800.1	KIN
Caril.04G051900.1	KIN
Caril.04G052000.1	CN
Caril.04G052100.1	CN
Caril.04G052100.1	N
Caril.04G052200.1	KIN
Caril.04G052300.1	KIN
Caril.04G053600.1	KIN
Caril.04G053800.1	N
Caril.04G054500.1	KIN
Caril.04G055200.1	RLK
Caril.04G055700.1	RLK
Caril.04G062200.1	RLK
Caril.04G063900.1	RLK
Caril.04G064700.1	KIN
Caril.04G065700.1	RLK
Caril.04G068300.1	KIN
Caril.04G073400.1	KIN
Caril.04G073500.1	KIN
Caril.04G073600.1	KIN
Caril.04G073700.1	KIN
Caril.04G073900.1	CK
Caril.04G074100.1	KIN
Caril.04G074200.1	KIN
Caril.04G074300.1	KIN
Caril.04G074500.1	KIN
Caril.04G074600.1	KIN
Caril.04G074800.1	KIN
Caril.04G074900.1	KIN
Caril.04G075000.1	KIN
Caril.04G075100.1	KIN
Caril.04G075200.1	CK
Caril.04G075300.1	KIN
Caril.04G075400.1	KIN
Caril.04G075600.1	KIN
Caril.04G075700.1	KIN
Caril.04G075900.1	KIN
Caril.04G076000.1	KIN
Caril.04G076200.1	CK
Caril.04G077900.1	KIN
Caril.04G080400.1	KIN
Caril.04G082900.1	KIN
Caril.04G083000.1	KIN
Caril.04G084200.1	RLP
Caril.04G085300.1	CK
Caril.04G085400.1	KIN
Caril.04G088800.1	RLK
Caril.04G093000.1	KIN
Caril.04G093100.1	KIN
Caril.04G095200.1	KIN
Caril.04G095300.1	KIN
Caril.04G099500.1	KIN
Caril.04G100100.1	KIN
Caril.04G100100.1	RLK
Caril.04G102200.1	KIN
Caril.04G104700.1	RLK
Caril.04G105200.1	KIN
Caril.04G106700.1	KIN
Caril.04G107100.1	RLK
Caril.04G110900.1	RLP
Caril.04G111400.1	KIN
Caril.04G111500.1	KIN
Caril.04G111600.1	KIN
Caril.04G113100.1	KIN
Caril.04G117200.1	KIN
Caril.04G118800.1	KIN
Caril.04G119100.1	KIN
Caril.04G119200.1	KIN
Caril.04G119300.1	KIN
Caril.04G119600.1	KIN
Caril.04G119800.1	KIN
Caril.04G120300.1	KIN
Caril.04G122400.1	RLP
Caril.04G125800.1	KIN
Caril.04G126000.1	KIN
Caril.04G126100.1	KIN
Caril.04G131700.1	KIN
Caril.04G132600.1	KIN
Caril.04G132800.1	KIN
Caril.04G133700.1	RLK
Caril.04G136000.1	KIN
Caril.04G136100.1	KIN
Caril.04G136200.1	KIN
Caril.04G136300.1	KIN
Caril.04G140100.1	RLK
Caril.04G141000.1	KIN
Caril.04G145100.1	KIN
Caril.04G145400.1	CK
Caril.04G149600.1	KIN
Caril.04G152800.1	KIN
Caril.04G153600.1	RLP
Caril.04G153800.1	RLK
Caril.04G154000.1	KIN
Caril.04G154100.1	RLK
Caril.04G154300.1	RLP
Caril.04G154400.1	RLP
Caril.04G154500.1	KIN
Caril.04G154800.1	RLK
Caril.04G158500.1	KIN
Caril.04G159700.1	KIN
Caril.04G160600.1	KIN
Caril.04G164400.1	RLP
Caril.04G165700.1	RLK
Caril.04G167700.1	KIN
Caril.04G170400.1	KIN
Caril.04G172900.1	RLP
Caril.04G173100.1	RLP
Caril.04G173600.1	KIN
Caril.04G175200.1	RLP
Caril.04G175300.1	RLP
Caril.04G175400.1	RLP
Caril.04G175500.1	RLP
Caril.04G175600.1	RLP
Caril.04G176300.1	CK
Caril.04G176300.1	KIN
Caril.04G186600.1	KIN
Caril.04G187600.1	RLK
Caril.04G187800.1	RLK
Caril.04G189900.1	KIN
Caril.04G191500.1	RLP
Caril.04G191600.1	CL
Caril.04G191700.1	RLP
Caril.04G191800.1	RLP
Caril.04G191900.1	RLP
Caril.04G192000.1	CL
Caril.04G192100.1	RLP
Caril.04G192200.1	RLP
Caril.04G192300.1	RLP
Caril.04G192400.1	RLP
Caril.04G194000.1	KIN
Caril.05G000300.1	RLK
Caril.05G002800.1	KIN
Caril.05G003800.1	KIN
Caril.05G004300.1	RLK
Caril.05G007400.1	KIN
Caril.05G008900.1	RLP
Caril.05G010200.1	RLP
Caril.05G010800.1	RLK
Caril.05G015800.1	RLP
Caril.05G018500.1	N
Caril.05G026000.1	RLK
Caril.05G029300.1	KIN
Caril.05G029400.1	KIN
Caril.05G033000.1	KIN
Caril.05G036900.1	RLK
Caril.05G037800.1	KIN
Caril.05G038100.1	KIN
Caril.05G038200.1	KIN
Caril.05G039800.1	RLK
Caril.05G049500.1	KIN
Caril.05G050500.1	KIN
Caril.05G051800.1	KIN
Caril.05G056200.1	KIN
Caril.05G064200.1	KIN
Caril.05G064700.1	KIN
Caril.05G065400.1	RLK
Caril.05G069000.1	RLP
Caril.05G069100.1	RLP
Caril.05G070000.1	KIN
Caril.05G072500.1	KIN
Caril.05G083900.1	KIN
Caril.05G088200.1	CK
Caril.05G091900.1	KIN
Caril.05G093900.1	KIN
Caril.05G095300.1	KIN
Caril.05G097300.1	KIN
Caril.05G097600.1	KIN
Caril.05G103800.1	CK
Caril.05G106000.1	RLP
Caril.05G106100.1	RLP
Caril.05G106900.1	KIN
Caril.05G114300.1	RLK
Caril.05G116100.1	KIN
Caril.05G118600.1	KIN
Caril.05G120100.1	RLK
Caril.05G125400.1	KIN
Caril.05G128800.1	RLP
Caril.05G131300.1	KIN
Caril.05G137100.1	CLK
Caril.05G137200.1	CLK
Caril.05G139600.1	KIN
Caril.05G139800.1	RLK
Caril.05G141000.1	KIN
Caril.05G143200.1	KIN
Caril.05G144400.1	CTNL
Caril.05G144500.1	N
Caril.05G144600.1	TNL
Caril.05G144700.1	CTNL
Caril.05G144800.1	TNL
Caril.05G144900.1	CTNL
Caril.05G144900.1	TNL
Caril.05G145400.1	RLK
Caril.05G149700.1	KIN
Caril.05G151100.1	KIN
Caril.05G152700.1	KIN
Caril.05G156100.1	RLK
Caril.05G161500.1	RLK
Caril.05G162400.1	RLK
Caril.05G163000.1	RLK
Caril.05G163100.1	RLK
Caril.05G171400.1	KIN
Caril.05G171400.1	RLK
Caril.05G178000.1	CL
Caril.05G182200.1	KIN
Caril.05G182300.1	KIN
Caril.05G182600.1	RLK
Caril.05G185100.1	RLK
Caril.05G190100.1	KIN
Caril.05G194000.1	KIN
Caril.05G194100.1	KIN
Caril.05G194200.1	KIN
Caril.05G197200.1	N
Caril.05G197300.1	CNL
Caril.05G197400.1	RLP
Caril.05G197500.1	CNL
Caril.05G197600.1	CNL
Caril.05G197600.1	NL
Caril.05G197700.1	N
Caril.05G197800.1	CNL
Caril.05G198000.1	CNL
Caril.05G198000.1	NL
Caril.05G198100.1	N
Caril.05G198200.1	L
Caril.05G198300.1	NL
Caril.05G199300.1	TRAN
Caril.05G200500.1	KIN
Caril.05G200900.1	RLK
Caril.05G205100.1	KIN
Caril.05G206200.1	RLP
Caril.05G206300.1	RLP
Caril.05G206600.1	RLP
Caril.05G206800.1	RLP
Caril.05G206900.1	RLP
Caril.05G207000.1	RLP
Caril.05G207100.1	RLP
Caril.05G207400.1	RLP
Caril.05G208100.1	KIN
Caril.05G212400.1	KIN
Caril.05G212600.1	KIN
Caril.05G212700.1	KIN
Caril.05G213800.1	KIN
Caril.05G213900.1	KIN
Caril.05G214000.1	KIN
Caril.05G214200.1	KIN
Caril.05G214400.1	KIN
Caril.05G214500.1	KIN
Caril.05G214600.1	KIN
Caril.05G214700.1	KIN
Caril.05G214800.1	KIN
Caril.05G215000.1	KIN
Caril.05G215100.1	KIN
Caril.05G215500.1	KIN
Caril.05G215800.1	KIN
Caril.05G219900.1	RLK
Caril.05G220000.1	RLK
Caril.05G220200.1	RLK
Caril.05G220300.1	RLK
Caril.05G222500.1	KIN
Caril.05G224000.1	KIN
Caril.05G225200.1	RLP
Caril.05G225300.1	CK
Caril.05G230100.1	KIN
Caril.05G230400.1	KIN
Caril.05G230900.1	KIN
Caril.05G231000.1	KIN
Caril.05G231100.1	KIN
Caril.05G231500.1	KIN
Caril.05G236400.1	RLK
Caril.05G236500.1	KIN
Caril.05G236600.1	KIN
Caril.05G236700.1	KIN
Caril.05G236800.1	KIN
Caril.05G237200.1	KIN
Caril.05G237900.1	KIN
Caril.05G238100.1	KIN
Caril.05G238400.1	KIN
Caril.05G238700.1	RLK
Caril.05G243200.1	TNL
Caril.05G246000.1	KIN
Caril.05G248000.1	KIN
Caril.05G248100.1	KIN
Caril.05G248400.1	KIN
Caril.05G248500.1	KIN
Caril.05G248800.1	KIN
Caril.05G248900.1	KIN
Caril.05G249200.1	KIN
Caril.05G249300.1	KIN
Caril.05G249800.1	KIN
Caril.05G249900.1	KIN
Caril.05G250300.1	KIN
Caril.05G250400.1	KIN
Caril.05G250900.1	KIN
Caril.05G251000.1	KIN
Caril.05G251100.1	KIN
Caril.05G251200.1	KIN
Caril.05G251500.1	KIN
Caril.05G251600.1	KIN
Caril.05G251700.1	KIN
Caril.05G252800.1	KIN
Caril.05G253000.1	KIN
Caril.05G255100.1	RLK
Caril.05G255200.1	RLP
Caril.05G255900.1	RLP
Caril.05G256200.1	KIN
Caril.05G257200.1	RLP
Caril.05G259500.1	KIN
Caril.05G260400.1	KIN
Caril.06G001600.1	CK
Caril.06G003200.1	KIN
Caril.06G006000.1	RLK
Caril.06G009700.1	KIN
Caril.06G013200.1	N
Caril.06G015700.1	RLK
Caril.06G016600.1	RLK
Caril.06G016800.1	KIN
Caril.06G016900.1	KIN
Caril.06G017100.1	KIN
Caril.06G017300.1	KIN
Caril.06G017400.1	KIN
Caril.06G017500.1	KIN
Caril.06G024100.1	KIN
Caril.06G031600.1	N
Caril.06G032700.1	KIN
Caril.06G036400.1	KIN
Caril.06G039100.1	T
Caril.06G042200.1	TRAN
Caril.06G046300.1	RLK
Caril.06G047500.1	KIN
Caril.06G054400.1	KIN
Caril.06G054900.1	RLK
Caril.06G057000.1	RLK
Caril.06G062100.1	KIN
Caril.06G062200.1	KIN
Caril.06G067500.1	N
Caril.06G069100.1	KIN
Caril.06G069400.1	RLK
Caril.06G073000.1	CN
Caril.06G073100.1	N
Caril.06G073500.1	CN
Caril.06G073600.1	CN
Caril.06G074300.1	N
Caril.06G074400.1	CN
Caril.06G074700.1	CN
Caril.06G074900.1	CN
Caril.06G074900.1	N
Caril.06G078700.1	RLK
Caril.06G079800.1	RLP
Caril.06G081600.1	CK
Caril.06G082600.1	RLK
Caril.06G082700.1	KIN
Caril.06G088600.1	KIN
Caril.06G091200.1	RLP
Caril.06G097500.1	RLK
Caril.06G098900.1	KIN
Caril.06G100900.1	KIN
Caril.06G101900.1	RLK
Caril.06G107500.1	KIN
Caril.06G108400.1	RLP
Caril.06G109900.1	KIN
Caril.06G114200.1	KIN
Caril.06G114600.1	KIN
Caril.06G116100.1	KIN
Caril.06G120300.1	CK
Caril.06G120300.1	KIN
Caril.06G123900.1	KIN
Caril.06G126100.1	KIN
Caril.06G126200.1	KIN
Caril.06G131700.1	KIN
Caril.06G131800.1	KIN
Caril.06G131900.1	KIN
Caril.06G132000.1	KIN
Caril.06G134200.1	KIN
Caril.06G134800.1	RLP
Caril.06G135100.1	RLP
Caril.06G137400.1	RLK
Caril.06G137800.1	KIN
Caril.06G138300.1	KIN
Caril.06G142000.1	RLP
Caril.06G142100.1	RLP
Caril.06G143400.1	KIN
Caril.06G148500.1	KIN
Caril.06G150300.1	KIN
Caril.06G151100.1	KIN
Caril.06G153200.1	RLK
Caril.06G153300.1	RLK
Caril.06G157100.1	RLP
Caril.06G157200.1	RLP
Caril.06G157300.1	RLP
Caril.06G158200.1	KIN
Caril.06G160800.1	KIN
Caril.06G160900.1	KIN
Caril.06G161200.1	KIN
Caril.06G161300.1	KIN
Caril.06G161400.1	KIN
Caril.06G161500.1	KIN
Caril.06G161600.1	KIN
Caril.06G162900.1	RLK
Caril.06G168700.1	RLP
Caril.06G171100.1	RLK
Caril.06G171900.1	RLP
Caril.06G172000.1	RLP
Caril.06G172100.1	RLP
Caril.06G173200.1	KIN
Caril.06G174100.1	RLP
Caril.06G175300.1	RLK
Caril.06G176200.1	KIN
Caril.06G177200.1	CK
Caril.07G000500.1	RLP
Caril.07G001100.1	CK
Caril.07G001900.1	KIN
Caril.07G002700.1	KIN
Caril.07G003200.1	KIN
Caril.07G005600.1	CK
Caril.07G005600.1	KIN
Caril.07G006300.1	KIN
Caril.07G007700.1	KIN
Caril.07G009300.1	KIN
Caril.07G012100.1	KIN
Caril.07G014600.1	KIN
Caril.07G017100.1	CK
Caril.07G018800.1	KIN
Caril.07G018900.1	KIN
Caril.07G033100.1	KIN
Caril.07G034100.1	KIN
Caril.07G039100.1	RLK
Caril.07G039300.1	RLK
Caril.07G041200.1	RLK
Caril.07G042000.1	KIN
Caril.07G042100.1	KIN
Caril.07G042800.1	KIN
Caril.07G043000.1	KIN
Caril.07G043200.1	RLP
Caril.07G043500.1	RLP
Caril.07G043600.1	RLP
Caril.07G043700.1	RLP
Caril.07G044900.1	CK
Caril.07G045300.1	CK
Caril.07G047800.1	RLP
Caril.07G047900.1	RLP
Caril.07G048900.1	RLP
Caril.07G049500.1	KIN
Caril.07G050700.1	TNL
Caril.07G051000.1	T
Caril.07G051300.1	TNL
Caril.07G051400.1	TNL
Caril.07G051600.1	TNL
Caril.07G051800.1	TNL
Caril.07G052000.1	TNL
Caril.07G052200.1	TN
Caril.07G052300.1	TNL
Caril.07G052500.1	TNL
Caril.07G052800.1	TNL
Caril.07G055100.1	RLP
Caril.07G055200.1	RLP
Caril.07G056800.1	RLK
Caril.07G064800.1	KIN
Caril.07G065800.1	KIN
Caril.07G067600.1	KIN
Caril.07G067700.1	KIN
Caril.07G068800.1	KIN
Caril.07G069100.1	RLP
Caril.07G069200.1	RLP
Caril.07G070700.1	RLK
Caril.07G071000.1	RLK
Caril.07G073900.1	N
Caril.07G074000.1	N
Caril.07G075300.1	KIN
Caril.07G078100.1	N
Caril.07G078200.1	RLP
Caril.07G079100.1	RLK
Caril.07G083000.1	RLK
Caril.07G083100.1	RLP
Caril.07G087300.1	KIN
Caril.07G088100.1	KIN
Caril.07G095600.1	KIN
Caril.07G095700.1	KIN
Caril.07G095900.1	KIN
Caril.07G096300.1	RLP
Caril.07G096600.1	KIN
Caril.07G102900.1	KIN
Caril.07G109900.1	KIN
Caril.07G117300.1	KIN
Caril.07G121000.1	KIN
Caril.07G122600.1	KIN
Caril.07G124600.1	KIN
Caril.07G124700.1	KIN
Caril.07G127200.1	KIN
Caril.07G127700.1	TN
Caril.07G127800.1	RLP
Caril.07G129000.1	KIN
Caril.07G130700.1	KIN
Caril.07G131000.1	KIN
Caril.07G134200.1	KIN
Caril.07G135100.1	CN
Caril.07G135500.1	NL
Caril.07G135700.1	CN
Caril.07G136100.1	KIN
Caril.07G136200.1	KIN
Caril.07G138900.1	KIN
Caril.07G141800.1	KIN
Caril.07G143200.1	KIN
Caril.07G145600.1	KIN
Caril.07G146300.1	RLK
Caril.07G146400.1	RLP
Caril.07G151700.1	RLK
Caril.07G155400.1	KIN
Caril.07G157800.1	KIN
Caril.07G158200.1	N
Caril.07G159800.1	KIN
Caril.07G161900.1	KIN
Caril.07G162000.1	RLK
Caril.07G162100.1	KIN
Caril.07G166200.1	KIN
Caril.07G167000.1	KIN
Caril.07G174300.1	KIN
Caril.07G175000.1	KIN
Caril.07G175900.1	RLP
Caril.07G177700.1	RLP
Caril.07G177800.1	KIN
Caril.07G183200.1	KIN
Caril.07G183300.1	CK
Caril.07G186000.1	KIN
Caril.07G186600.1	KIN
Caril.07G187300.1	KIN
Caril.07G190700.1	KIN
Caril.07G190900.1	KIN
Caril.07G191000.1	KIN
Caril.07G191100.1	KIN
Caril.07G196000.1	L
Caril.07G198700.1	KIN
Caril.07G200300.1	RLK
Caril.07G204200.1	KIN
Caril.07G206700.1	KIN
Caril.07G206800.1	RLK
Caril.07G207000.1	CK
Caril.07G216100.1	RLP
Caril.07G219200.1	KIN
Caril.07G219800.1	KIN
Caril.07G223100.1	CK
Caril.07G225100.1	KIN
Caril.07G227100.1	KIN
Caril.07G229000.1	KIN
Caril.07G230100.1	KIN
Caril.07G230200.1	CLK
Caril.08G003400.1	RLK
Caril.08G003500.1	KIN
Caril.08G007800.1	KIN
Caril.08G010400.1	KIN
Caril.08G010800.1	RLP
Caril.08G011100.1	KIN
Caril.08G012100.1	C
Caril.08G019600.1	KIN
Caril.08G021500.1	CK
Caril.08G021600.1	RLK
Caril.08G027000.1	RLK
Caril.08G027800.1	RLK
Caril.08G028300.1	KIN
Caril.08G030600.1	KIN
Caril.08G031900.1	CL
Caril.08G036100.1	KIN
Caril.08G036300.1	KIN
Caril.08G038500.1	CK
Caril.08G038500.1	KIN
Caril.08G038900.1	CK
Caril.08G039100.1	KIN
Caril.08G042300.1	CK
Caril.08G042400.1	KIN
Caril.08G045700.1	RLK
Caril.08G047300.1	RLP
Caril.08G049200.1	KIN
Caril.08G053200.1	RLK
Caril.08G055000.1	KIN
Caril.08G057600.1	L
Caril.08G057600.1	RLP
Caril.08G058000.1	CK
Caril.08G059100.1	KIN
Caril.08G060500.1	KIN
Caril.08G074200.1	KIN
Caril.08G076500.1	KIN
Caril.08G076600.1	KIN
Caril.08G077100.1	NL
Caril.08G077200.1	CN
Caril.08G079900.1	KIN
Caril.08G081300.1	KIN
Caril.08G085500.1	KIN
Caril.08G090200.1	KIN
Caril.08G106800.1	CN
Caril.08G108400.1	RLP
Caril.08G108500.1	RLP
Caril.08G109200.1	KIN
Caril.08G109500.1	KIN
Caril.08G111000.1	RLP
Caril.08G111200.1	RLP
Caril.08G113100.1	RLP
Caril.08G113200.1	RLP
Caril.08G116800.1	CN
Caril.08G118500.1	KIN
Caril.08G119600.1	N
Caril.08G122400.1	KIN
Caril.08G122700.1	KIN
Caril.08G124300.1	KIN
Caril.08G124600.1	KIN
Caril.08G125200.1	KIN
Caril.08G127700.1	KIN
Caril.08G132800.1	KIN
Caril.08G133000.1	CN
Caril.08G133000.1	N
Caril.08G137400.1	KIN
Caril.08G137500.1	KIN
Caril.08G137700.1	CK
Caril.08G137800.1	KIN
Caril.08G137900.1	KIN
Caril.08G138000.1	NL
Caril.08G138200.1	NL
Caril.08G139500.1	CK
Caril.08G139700.1	KIN
Caril.08G142600.1	KIN
Caril.08G142700.1	KIN
Caril.08G142800.1	KIN
Caril.08G145800.1	RLP
Caril.08G146000.1	RLK
Caril.08G146600.1	KIN
Caril.08G146700.1	KIN
Caril.08G146800.1	KIN
Caril.08G148300.1	KIN
Caril.08G148400.1	KIN
Caril.08G148600.1	KIN
Caril.08G148700.1	KIN
Caril.08G149000.1	KIN
Caril.08G149500.1	KIN
Caril.08G151300.1	KIN
Caril.08G162800.1	RLK
Caril.08G163100.1	CK
Caril.08G164300.1	KIN
Caril.08G165800.1	KIN
Caril.08G166600.1	CN
Caril.08G167000.1	CN
Caril.08G167400.1	CN
Caril.08G167500.1	CN
Caril.08G167900.1	KIN
Caril.08G168800.1	KIN
Caril.08G169700.1	CK
Caril.08G171400.1	KIN
Caril.08G171700.1	N
Caril.08G172200.1	KIN
Caril.08G172700.1	RLP
Caril.09G001800.1	N
Caril.09G005300.1	KIN
Caril.09G006100.1	KIN
Caril.09G006700.1	RLK
Caril.09G008000.1	KIN
Caril.09G009700.1	KIN
Caril.09G020400.1	RLK
Caril.09G023700.1	RLP
Caril.09G028000.1	KIN
Caril.09G029100.1	KIN
Caril.09G033600.1	RLK
Caril.09G035500.1	KIN
Caril.09G037000.1	RLK
Caril.09G054000.1	T
Caril.09G054100.1	T
Caril.09G056000.1	KIN
Caril.09G056800.1	KIN
Caril.09G059300.1	KIN
Caril.09G060100.1	KIN
Caril.09G062100.1	RLP
Caril.09G063300.1	RLK
Caril.09G063400.1	KIN
Caril.09G069900.1	KIN
Caril.09G069900.1	RLK
Caril.09G070100.1	KIN
Caril.09G070200.1	RLK
Caril.09G070600.1	KIN
Caril.09G070700.1	RLK
Caril.09G071200.1	RLP
Caril.09G074200.1	KIN
Caril.09G074700.1	KIN
Caril.09G075100.1	RLK
Caril.09G079800.1	KIN
Caril.09G079900.1	KIN
Caril.09G080100.1	KIN
Caril.09G080200.1	KIN
Caril.09G080300.1	KIN
Caril.09G080400.1	KIN
Caril.09G080600.1	KIN
Caril.09G080700.1	KIN
Caril.09G080800.1	KIN
Caril.09G080900.1	KIN
Caril.09G081000.1	KIN
Caril.09G081300.1	KIN
Caril.09G081500.1	KIN
Caril.09G081600.1	KIN
Caril.09G081700.1	KIN
Caril.09G081800.1	KIN
Caril.09G081900.1	KIN
Caril.09G082000.1	KIN
Caril.09G082100.1	KIN
Caril.09G082200.1	KIN
Caril.09G082300.1	KIN
Caril.09G082600.1	KIN
Caril.09G082700.1	KIN
Caril.09G082900.1	KIN
Caril.09G083100.1	KIN
Caril.09G083400.1	KIN
Caril.09G083500.1	KIN
Caril.09G085900.1	RLK
Caril.09G086300.1	RLP
Caril.09G086500.1	KIN
Caril.09G088300.1	KIN
Caril.09G088400.1	KIN
Caril.09G088500.1	KIN
Caril.09G092100.1	KIN
Caril.09G094100.1	RLK
Caril.09G098200.1	CK
Caril.09G102000.1	KIN
Caril.09G107100.1	KIN
Caril.09G110800.1	TNL
Caril.09G110900.1	TN
Caril.09G111000.1	TNL
Caril.09G111100.1	TNL
Caril.09G111200.1	NL
Caril.09G111200.1	TNL
Caril.09G113100.1	KIN
Caril.09G115600.1	RLP
Caril.09G115900.1	RLP
Caril.09G116000.1	RLP
Caril.09G116100.1	KIN
Caril.09G118000.1	L
Caril.09G118100.1	CN
Caril.09G130400.1	KIN
Caril.09G130700.1	KIN
Caril.09G130700.1	RLK
Caril.09G130800.1	RLK
Caril.09G130900.1	KIN
Caril.09G131000.1	RLK
Caril.09G131000.1	RLP
Caril.09G131300.1	KIN
Caril.09G131300.1	RLK
Caril.09G131400.1	RLK
Caril.09G131600.1	RLK
Caril.09G131700.1	RLK
Caril.09G131800.1	RLK
Caril.09G131900.1	RLP
Caril.09G132000.1	RLK
Caril.09G132100.1	KIN
Caril.09G132300.1	RLK
Caril.09G132500.1	RLK
Caril.09G132600.1	RLK
Caril.09G132700.1	RLP
Caril.09G132800.1	RLK
Caril.09G132900.1	RLK
Caril.09G133000.1	RLK
Caril.09G133100.1	RLK
Caril.09G136100.1	NL
Caril.09G137000.1	RLK
Caril.09G137900.1	RLK
Caril.09G139100.1	KIN
Caril.09G139300.1	RLK
Caril.09G142700.1	KIN
Caril.09G142800.1	KIN
Caril.09G143900.1	RLK
Caril.09G144400.1	KIN
Caril.09G146500.1	KIN
Caril.09G146500.1	RLK
Caril.09G146700.1	KIN
Caril.09G146700.1	RLK
Caril.09G147000.1	RLP
Caril.09G147100.1	KIN
Caril.09G147200.1	RLK
Caril.09G147300.1	KIN
Caril.09G148800.1	KIN
Caril.09G148900.1	KIN
Caril.09G149000.1	KIN
Caril.09G150400.1	KIN
Caril.09G150500.1	KIN
Caril.09G151100.1	KIN
Caril.09G151200.1	KIN
Caril.09G151400.1	KIN
Caril.09G151700.1	KIN
Caril.09G151800.1	KIN
Caril.09G151900.1	KIN
Caril.09G152000.1	KIN
Caril.09G152100.1	KIN
Caril.09G152200.1	KIN
Caril.09G152400.1	KIN
Caril.09G152500.1	KIN
Caril.09G152600.1	KIN
Caril.09G152800.1	KIN
Caril.09G152900.1	KIN
Caril.09G165900.1	RLP
Caril.09G166200.1	RLP
Caril.09G166500.1	RLP
Caril.09G166600.1	RLP
Caril.09G166700.1	RLP
Caril.09G166800.1	RLP
Caril.09G167200.1	RLK
Caril.09G167900.1	RLP
Caril.09G169500.1	RLK
Caril.09G173200.1	TNL
Caril.09G175400.1	KIN
Caril.09G175500.1	KIN
Caril.09G179500.1	RLK
Caril.09G180700.1	KIN
Caril.09G181000.1	RLK
Caril.09G181100.1	RLP
Caril.09G181200.1	RLK
Caril.09G181300.1	RLK
Caril.09G181400.1	RLK
Caril.09G181900.1	RLK
Caril.09G182000.1	RLK
Caril.09G182100.1	RLK
Caril.09G182300.1	RLK
Caril.09G182400.1	RLK
Caril.09G182500.1	RLP
Caril.09G182700.1	RLK
Caril.09G183000.1	RLK
Caril.09G183200.1	RLP
Caril.09G183300.1	KIN
Caril.09G183400.1	RLK
Caril.09G183600.1	KIN
Caril.09G186100.1	RLK
Caril.09G192800.1	KIN
Caril.09G195600.1	KIN
Caril.09G195800.1	KIN
Caril.09G195900.1	KIN
Caril.09G196100.1	KIN
Caril.09G196200.1	KIN
Caril.09G196500.1	KIN
Caril.09G197400.1	KIN
Caril.09G199000.1	CK
Caril.09G199000.1	KIN
Caril.09G199200.1	KIN
Caril.09G203000.1	KIN
Caril.09G207800.1	KIN
Caril.09G212000.1	RLP
Caril.09G212100.1	RLP
Caril.09G212300.1	RLP
Caril.09G212400.1	RLP
Caril.09G212600.1	RLP
Caril.09G212700.1	RLP
Caril.09G212800.1	RLP
Caril.09G212900.1	RLP
Caril.09G213000.1	RLP
Caril.09G213100.1	RLP
Caril.09G216100.1	RLK
Caril.09G219600.1	KIN
Caril.09G219800.1	KIN
Caril.09G220500.1	KIN
Caril.09G220900.1	TNL
Caril.09G221200.1	KIN
Caril.09G222100.1	KIN
Caril.09G223200.1	KIN
Caril.09G223300.1	CK
Caril.09G223500.1	KIN
Caril.09G223700.1	RLK
Caril.09G225200.1	KIN
Caril.09G225600.1	KIN
Caril.10G003500.1	CK
Caril.10G004100.1	RLK
Caril.10G005100.1	KIN
Caril.10G007000.1	KIN
Caril.10G010500.1	N
Caril.10G017000.1	RLK
Caril.10G020400.1	RLK
Caril.10G020500.1	RLP
Caril.10G020600.1	RLK
Caril.10G020800.1	RLK
Caril.10G020900.1	RLP
Caril.10G025000.1	KIN
Caril.10G025800.1	KIN
Caril.10G027700.1	RLK
Caril.10G028500.1	RLP
Caril.10G028900.1	RLK
Caril.10G029500.1	RLK
Caril.10G030000.1	KIN
Caril.10G032400.1	RLK
Caril.10G043300.1	KIN
Caril.10G045200.1	T
Caril.10G047000.1	KIN
Caril.10G048500.1	KIN
Caril.10G048700.1	KIN
Caril.10G048800.1	KIN
Caril.10G049000.1	KIN
Caril.10G050800.1	RLP
Caril.10G052300.1	RLK
Caril.10G052400.1	KIN
Caril.10G059400.1	KIN
Caril.10G059400.1	RLK
Caril.10G059700.1	KIN
Caril.10G059800.1	KIN
Caril.10G059900.1	RLK
Caril.10G060200.1	KIN
Caril.10G060300.1	RLK
Caril.10G062600.1	KIN
Caril.10G063000.1	KIN
Caril.10G066200.1	KIN
Caril.10G066300.1	KIN
Caril.10G066500.1	KIN
Caril.10G066700.1	KIN
Caril.10G066800.1	KIN
Caril.10G066900.1	KIN
Caril.10G067000.1	KIN
Caril.10G068700.1	RLP
Caril.10G070100.1	KIN
Caril.10G073400.1	RLK
Caril.10G075500.1	KIN
Caril.10G082000.1	KIN
Caril.10G085100.1	RLP
Caril.10G085800.1	KIN
Caril.10G088100.1	RLP
Caril.10G088200.1	KIN
Caril.10G092800.1	RLK
Caril.10G094300.1	CN
Caril.10G094600.1	NL
Caril.10G096000.1	N
Caril.10G096100.1	CNL
Caril.10G096200.1	N
Caril.10G097800.1	KIN
Caril.10G098400.1	RLK
Caril.10G098500.1	RLK
Caril.10G098600.1	RLK
Caril.10G098800.1	RLP
Caril.10G098900.1	RLK
Caril.10G099000.1	RLK
Caril.10G099100.1	NL
Caril.10G099200.1	RLP
Caril.10G099300.1	RLK
Caril.10G099400.1	RLK
Caril.10G099500.1	RLK
Caril.10G099700.1	RLK
Caril.10G099800.1	RLK
Caril.10G100000.1	RLK
Caril.10G100100.1	RLP
Caril.10G100200.1	KIN
Caril.10G100300.1	RLK
Caril.10G100400.1	RLP
Caril.10G100500.1	RLK
Caril.10G100600.1	RLP
Caril.10G100700.1	KIN
Caril.10G101000.1	RLK
Caril.10G101100.1	RLK
Caril.10G101200.1	RLP
Caril.10G101500.1	RLK
Caril.10G102500.1	RLK
Caril.10G102800.1	RLK
Caril.10G106000.1	RLK
Caril.10G110100.1	RLK
Caril.10G110200.1	N
Caril.10G112200.1	KIN
Caril.10G112300.1	KIN
Caril.10G112500.1	KIN
Caril.10G112600.1	KIN
Caril.10G112800.1	KIN
Caril.10G113000.1	KIN
Caril.10G113100.1	KIN
Caril.10G113200.1	KIN
Caril.10G113300.1	KIN
Caril.10G113400.1	KIN
Caril.10G113600.1	KIN
Caril.10G116700.1	KIN
Caril.10G119400.1	RLK
Caril.10G123400.1	KIN
Caril.10G123600.1	KIN
Caril.10G127800.1	RLK
Caril.10G130500.1	KIN
Caril.10G133100.1	KIN
Caril.10G134300.1	KIN
Caril.10G139000.1	RLK
Caril.10G143100.1	TNL
Caril.10G145000.1	KIN
Caril.10G146100.1	KIN
Caril.10G146200.1	KIN
Caril.10G146300.1	KIN
Caril.10G146400.1	KIN
Caril.10G157000.1	CK
Caril.10G157800.1	RLP
Caril.10G157900.1	RLP
Caril.10G158200.1	RLP
Caril.10G158500.1	RLP
Caril.10G158600.1	RLP
Caril.10G158700.1	RLP
Caril.10G159000.1	RLP
Caril.10G159900.1	KIN
Caril.10G160100.1	KIN
Caril.10G160300.1	KIN
Caril.10G164400.1	KIN
Caril.10G164600.1	KIN
Caril.10G165000.1	KIN
Caril.10G165200.1	RLK
Caril.10G166300.1	RLK
Caril.11G002500.1	KIN
Caril.11G009100.1	RLK
Caril.11G010100.1	KIN
Caril.11G013800.1	RLK
Caril.11G017400.1	CK
Caril.11G018100.1	KIN
Caril.11G019400.1	CL
Caril.11G019800.1	KIN
Caril.11G020000.1	KIN
Caril.11G020900.1	NL
Caril.11G021000.1	T
Caril.11G021800.1	RLK
Caril.11G022600.1	RLP
Caril.11G024300.1	CN
Caril.11G024400.1	N
Caril.11G024800.1	N
Caril.11G026500.1	KIN
Caril.11G027700.1	KIN
Caril.11G029000.1	RLK
Caril.11G033800.1	KIN
Caril.11G036900.1	CLK
Caril.11G039900.1	RLK
Caril.11G040200.1	RLK
Caril.11G040500.1	KIN
Caril.11G046500.1	KIN
Caril.11G046800.1	KIN
Caril.11G047400.1	RLK
Caril.11G048800.1	L
Caril.11G054500.1	T
Caril.11G055900.1	KIN
Caril.11G056000.1	KIN
Caril.11G056200.1	KIN
Caril.11G056300.1	KIN
Caril.11G056500.1	KIN
Caril.11G059200.1	KIN
Caril.11G061100.1	RLK
Caril.11G061500.1	RLK
Caril.11G062200.1	RLP
Caril.11G062300.1	RLP
Caril.11G062400.1	L
Caril.11G065000.1	KIN
Caril.11G069900.1	RLP
Caril.11G070000.1	CL
Caril.11G070100.1	RLP
Caril.11G078900.1	KIN
Caril.11G082200.1	KIN
Caril.11G083500.1	KIN
Caril.11G084700.1	CN
Caril.11G085200.1	KIN
Caril.11G087900.1	KIN
Caril.11G089300.1	RLP
Caril.11G094500.1	KIN
Caril.11G098100.1	NL
Caril.11G098200.1	CNL
Caril.11G098300.1	CNL
Caril.11G098300.1	NL
Caril.11G100700.1	KIN
Caril.11G101500.1	CN
Caril.11G102600.1	RLK
Caril.11G103500.1	KIN
Caril.11G111000.1	CK
Caril.11G111700.1	KIN
Caril.11G114500.1	KIN
Caril.11G114600.1	KIN
Caril.11G114700.1	KIN
Caril.11G121400.1	KIN
Caril.11G122000.1	RLK
Caril.11G124400.1	KIN
Caril.11G127400.1	KIN
Caril.11G130000.1	KIN
Caril.11G132100.1	KIN
Caril.11G133700.1	RLK
Caril.11G136300.1	KIN
Caril.11G138700.1	KIN
Caril.11G141100.1	RLK
Caril.11G143500.1	RLK
Caril.11G143900.1	KIN
Caril.11G150100.1	KIN
Caril.11G150600.1	KIN
Caril.11G152900.1	RLK
Caril.11G153000.1	RLK
Caril.11G153100.1	RLK
Caril.11G153200.1	RLK
Caril.11G153300.1	KIN
Caril.11G153300.1	RLK
Caril.11G153400.1	RLK
Caril.11G153400.1	RLP
Caril.11G157100.1	KIN
Caril.11G158500.1	N
Caril.11G163900.1	KIN
Caril.11G165400.1	RLK
Caril.11G166000.1	CK
Caril.11G167100.1	L
Caril.11G167100.1	RLP
Caril.11G168200.1	T
Caril.11G169400.1	KIN
Caril.11G173600.1	KIN
Caril.11G173700.1	KIN
Caril.11G173900.1	KIN
Caril.11G176600.1	KIN
Caril.11G181800.1	KIN
Caril.11G183900.1	CK
Caril.11G186400.1	KIN
Caril.11G190900.1	KIN
Caril.11G191000.1	KIN
Caril.11G191100.1	KIN
Caril.11G191200.1	KIN
Caril.11G191300.1	KIN
Caril.11G191600.1	TNL
Caril.11G191900.1	TNL
Caril.11G192000.1	TNL
Caril.11G192200.1	TNL
Caril.11G194300.1	KIN
Caril.11G198400.1	KIN
Caril.11G199600.1	KIN
Caril.11G201400.1	RLK
Caril.12G004200.1	RLP
Caril.12G004300.1	RLP
Caril.12G004400.1	RLP
Caril.12G004500.1	RLP
Caril.12G004600.1	RLP
Caril.12G005000.1	CK
Caril.12G005400.1	RLP
Caril.12G005600.1	TL
Caril.12G005700.1	N
Caril.12G009700.1	RLK
Caril.12G010000.1	KIN
Caril.12G010400.1	RLP
Caril.12G013700.1	RLP
Caril.12G013800.1	KIN
Caril.12G014100.1	RLK
Caril.12G014400.1	RLK
Caril.12G014500.1	RLK
Caril.12G017400.1	L
Caril.12G019900.1	RLK
Caril.12G024700.1	KIN
Caril.12G025300.1	KIN
Caril.12G027200.1	RLP
Caril.12G027400.1	CL
Caril.12G030600.1	CL
Caril.12G030900.1	KIN
Caril.12G031400.1	CK
Caril.12G032900.1	CLK
Caril.12G038600.1	RLP
Caril.12G039700.1	RLK
Caril.12G054500.1	KIN
Caril.12G056000.1	KIN
Caril.12G057100.1	CN
Caril.12G057400.1	KIN
Caril.12G057500.1	KIN
Caril.12G069000.1	KIN
Caril.12G070600.1	RLK
Caril.12G071100.1	KIN
Caril.12G075600.1	CK
Caril.12G075600.1	KIN
Caril.12G076300.1	CK
Caril.12G083300.1	RLK
Caril.12G084700.1	KIN
Caril.12G087500.1	KIN
Caril.12G090900.1	KIN
Caril.12G091800.1	RLK
Caril.12G099700.1	RLK
Caril.12G101900.1	RLK
Caril.12G108100.1	RLK
Caril.12G108200.1	RLK
Caril.12G108300.1	RLK
Caril.12G108400.1	RLK
Caril.12G108500.1	KIN
Caril.12G108500.1	RLK
Caril.12G108700.1	RLK
Caril.12G110800.1	KIN
Caril.12G113700.1	RLK
Caril.12G114800.1	KIN
Caril.12G115800.1	RLK
Caril.12G116400.1	CK
Caril.12G116400.1	KIN
Caril.12G117900.1	T
Caril.12G118600.1	KIN
Caril.12G120300.1	KIN
Caril.12G120600.1	KIN
Caril.12G120700.1	KIN
Caril.12G122700.1	N
Caril.12G122800.1	N
Caril.12G125000.1	KIN
Caril.12G126600.1	CK
Caril.12G128400.1	KIN
Caril.12G132400.1	KIN
Caril.12G136400.1	KIN
Caril.13G001100.1	CK
Caril.13G003000.1	RLP
Caril.13G005900.1	CNL
Caril.13G006000.1	CNL
Caril.13G008700.1	N
Caril.13G012300.1	CNL
Caril.13G012300.1	NL
Caril.13G012700.1	CNL
Caril.13G012700.1	NL
Caril.13G015200.1	NL
Caril.13G016900.1	KIN
Caril.13G018800.1	KIN
Caril.13G021100.1	KIN
Caril.13G024700.1	KIN
Caril.13G031400.1	KIN
Caril.13G034100.1	KIN
Caril.13G035800.1	KIN
Caril.13G037200.1	KIN
Caril.13G045500.1	RLK
Caril.13G045500.1	RLP
Caril.13G046600.1	KIN
Caril.13G048900.1	KIN
Caril.13G051300.1	KIN
Caril.13G054300.1	RLK
Caril.13G057000.1	RLK
Caril.13G058700.1	N
Caril.13G059400.1	RLK
Caril.13G059500.1	RLK
Caril.13G059600.1	RLK
Caril.13G059600.1	RLP
Caril.13G059800.1	RLK
Caril.13G059900.1	L
Caril.13G059900.1	RLP
Caril.13G060100.1	RLP
Caril.13G060300.1	RLK
Caril.13G060400.1	RLK
Caril.13G060500.1	RLK
Caril.13G060600.1	RLK
Caril.13G061000.1	CN
Caril.13G061100.1	RLK
Caril.13G063400.1	KIN
Caril.13G064000.1	KIN
Caril.13G064300.1	KIN
Caril.13G069900.1	NL
Caril.13G070000.1	TN
Caril.13G070100.1	TNL
Caril.13G070200.1	KIN
Caril.13G070400.1	L
Caril.13G070600.1	RLK
Caril.13G072500.1	KIN
Caril.13G073000.1	TNL
Caril.13G073700.1	TNL
Caril.13G074300.1	TNL
Caril.13G074400.1	TNL
Caril.13G074500.1	CTNL
Caril.13G074600.1	TN
Caril.13G075400.1	KIN
Caril.13G077300.1	NL
Caril.13G077300.1	TNL
Caril.13G077600.1	RLK
Caril.13G080800.1	KIN
Caril.13G081400.1	CNL
Caril.13G083000.1	KIN
Caril.13G087800.1	KIN
Caril.13G087900.1	KIN
Caril.13G088000.1	KIN
Caril.13G088100.1	KIN
Caril.13G088200.1	KIN
Caril.13G092000.1	KIN
Caril.13G092100.1	KIN
Caril.13G093700.1	CK
Caril.13G100300.1	KIN
Caril.13G101800.1	CK
Caril.13G102100.1	KIN
Caril.13G103300.1	KIN
Caril.13G110400.1	KIN
Caril.13G111100.1	KIN
Caril.13G111800.1	N
Caril.13G112100.1	NL
Caril.13G113500.1	TNL
Caril.13G114400.1	KIN
Caril.13G115300.1	KIN
Caril.13G115400.1	KIN
Caril.13G119100.1	RLK
Caril.13G119600.1	RLP
Caril.13G120800.1	KIN
Caril.13G120900.1	KIN
Caril.13G124100.1	CK
Caril.13G129500.1	RLK
Caril.13G129700.1	KIN
Caril.13G134600.1	N
Caril.13G138100.1	KIN
Caril.13G138200.1	KIN
Caril.13G148000.1	KIN
Caril.13G148600.1	KIN
Caril.13G149200.1	CNL
Caril.13G150200.1	N
Caril.13G155400.1	CNL
Caril.13G155400.1	NL
Caril.13G156000.1	CNL
Caril.13G156400.1	CN
Caril.13G156700.1	N
Caril.13G156700.1	NL
Caril.13G156800.1	CNL
Caril.13G157300.1	CNL
Caril.13G159000.1	N
Caril.13G159200.1	CN
Caril.13G159400.1	NL
Caril.13G159500.1	CNL
Caril.13G162300.1	KIN
Caril.13G162700.1	KIN
Caril.13G163100.1	RLP
Caril.13G163400.1	CNL
Caril.13G163500.1	CNL
Caril.13G166400.1	KIN
Caril.13G166500.1	KIN
Caril.13G166600.1	KIN
Caril.13G166900.1	CNL
Caril.13G167200.1	RLP
Caril.13G167300.1	RLP
Caril.13G167400.1	RLP
Caril.13G167600.1	RLP
Caril.13G167700.1	L
Caril.13G176600.1	KIN
Caril.14G006100.1	KIN
Caril.14G006500.1	CNL
Caril.14G008000.1	CNL
Caril.14G008100.1	CN
Caril.14G008200.1	N
Caril.14G008400.1	N
Caril.14G008600.1	CNL
Caril.14G008700.1	CN
Caril.14G010900.1	KIN
Caril.14G011400.1	RLK
Caril.14G015300.1	CNL
Caril.14G015400.1	CNL
Caril.14G015500.1	CNL
Caril.14G015500.1	NL
Caril.14G015600.1	NL
Caril.14G015600.1	RLP
Caril.14G015800.1	NL
Caril.14G019500.1	KIN
Caril.14G022400.1	KIN
Caril.14G023400.1	KIN
Caril.14G030100.1	KIN
Caril.14G037100.1	T
Caril.14G037200.1	TN
Caril.14G037300.1	TNL
Caril.14G044700.1	CN
Caril.14G044800.1	RLP
Caril.14G047000.1	RLK
Caril.14G050600.1	RLK
Caril.14G050800.1	CN
Caril.14G050900.1	KIN
Caril.14G050900.1	RLK
Caril.14G051800.1	NL
Caril.14G051900.1	NL
Caril.14G053100.1	KIN
Caril.14G053700.1	KIN
Caril.14G058000.1	RLK
Caril.14G060400.1	TN
Caril.14G061000.1	KIN
Caril.14G063400.1	KIN
Caril.14G065200.1	KIN
Caril.14G067600.1	KIN
Caril.14G067700.1	KIN
Caril.14G067800.1	KIN
Caril.14G068100.1	KIN
Caril.14G068300.1	KIN
Caril.14G076800.1	KIN
Caril.14G077500.1	CK
Caril.14G077800.1	KIN
Caril.14G078600.1	KIN
Caril.14G079400.1	KIN
Caril.14G082300.1	RLP
Caril.14G082400.1	KIN
Caril.14G082700.1	KIN
Caril.14G086700.1	KIN
Caril.14G086900.1	KIN
Caril.14G088500.1	NL
Caril.14G090900.1	KIN
Caril.14G091000.1	KIN
Caril.14G092100.1	RLP
Caril.14G092400.1	N
Caril.14G092500.1	N
Caril.14G092900.1	N
Caril.14G095200.1	KIN
Caril.14G096900.1	RLP
Caril.14G098900.1	TNL
Caril.14G099000.1	NL
Caril.14G099100.1	NL
Caril.14G099200.1	CNL
Caril.14G099300.1	CNL
Caril.14G099700.1	CL
Caril.14G104700.1	KIN
Caril.14G106900.1	T
Caril.14G107000.1	T
Caril.14G109300.1	CN
Caril.14G110600.1	RLK
Caril.14G110700.1	RLK
Caril.14G110800.1	RLK
Caril.14G110900.1	NL
Caril.14G113400.1	KIN
Caril.14G113600.1	KIN
Caril.14G117500.1	CL
Caril.14G117900.1	NL
Caril.14G122700.1	N
Caril.14G126300.1	NL
Caril.14G126600.1	NL
Caril.14G126900.1	NL
Caril.14G127900.1	KIN
Caril.14G128000.1	KIN
Caril.14G128100.1	KIN
Caril.14G128200.1	KIN
Caril.14G128300.1	TNL
Caril.14G128400.1	KIN
Caril.14G128900.1	TN
Caril.14G129000.1	RLP
Caril.14G129100.1	L
Caril.14G129200.1	L
Caril.14G129300.1	RLP
Caril.14G129400.1	L
Caril.14G129500.1	L
Caril.14G129600.1	L
Caril.14G129700.1	RLP
Caril.14G129800.1	L
Caril.14G129900.1	RLP
Caril.14G130000.1	TNL
Caril.14G130100.1	TNL
Caril.14G132000.1	TNL
Caril.14G132200.1	N
Caril.14G132200.1	TN
Caril.14G132300.1	RLP
Caril.14G132500.1	N
Caril.14G132500.1	TNL
Caril.14G132600.1	RLP
Caril.14G132700.1	NL
Caril.14G132800.1	T
Caril.14G133000.1	N
Caril.14G133000.1	TN
Caril.14G133400.1	RLP
Caril.14G133500.1	TN
Caril.14G133600.1	N
Caril.14G133600.1	TN
Caril.14G133700.1	RLP
Caril.14G133900.1	TN
Caril.14G134000.1	L
Caril.14G134200.1	NL
Caril.14G134200.1	TNL
Caril.14G134300.1	NL
Caril.14G134300.1	TNL
Caril.14G134400.1	TNL
Caril.15G000900.1	RLP
Caril.15G001900.1	RLP
Caril.15G003500.1	CK
Caril.15G003600.1	RLP
Caril.15G005700.1	KIN
Caril.15G006800.1	RLK
Caril.15G010900.1	RLK
Caril.15G012100.1	KIN
Caril.15G016100.1	KIN
Caril.15G016400.1	CK
Caril.15G016500.1	KIN
Caril.15G016600.1	KIN
Caril.15G016800.1	KIN
Caril.15G017100.1	KIN
Caril.15G017500.1	KIN
Caril.15G017600.1	KIN
Caril.15G017700.1	KIN
Caril.15G018200.1	KIN
Caril.15G018900.1	RLK
Caril.15G019100.1	RLP
Caril.15G019200.1	RLK
Caril.15G019400.1	RLP
Caril.15G019500.1	RLK
Caril.15G019600.1	KIN
Caril.15G019800.1	RLK
Caril.15G020100.1	RLK
Caril.15G024900.1	KIN
Caril.15G025100.1	KIN
Caril.15G025300.1	KIN
Caril.15G025500.1	KIN
Caril.15G025600.1	KIN
Caril.15G025700.1	KIN
Caril.15G025800.1	KIN
Caril.15G025900.1	KIN
Caril.15G026000.1	KIN
Caril.15G026100.1	KIN
Caril.15G026200.1	KIN
Caril.15G026300.1	KIN
Caril.15G026400.1	KIN
Caril.15G026500.1	CK
Caril.15G026700.1	KIN
Caril.15G026800.1	KIN
Caril.15G029400.1	KIN
Caril.15G030900.1	KIN
[truncated: 411 more rows]

## Sheet: 6-PlantTFDB_TFs
Gene	TF_class
Caril.01G000900.1	bHLH
Caril.01G001400.1	AP2
Caril.01G001900.1	bZIP
Caril.01G003100.1	FAR1
Caril.01G004000.1	MYB_related
Caril.01G004400.1	GRAS
Caril.01G006200.1	LBD
Caril.01G006300.1	GRAS
Caril.01G009300.1	C2H2
Caril.01G011700.1	MYB
Caril.01G013000.1	WRKY
Caril.01G013800.1	AP2
Caril.01G015000.1	bHLH
Caril.01G015900.1	bHLH
Caril.01G016900.1	HSF
Caril.01G017200.1	ERF
Caril.01G017800.1	B3
Caril.01G021700.1	LBD
Caril.01G022000.1	G2-like
Caril.01G024200.1	Dof
Caril.01G024900.1	Dof
Caril.01G025400.1	B3
Caril.01G025500.1	B3
Caril.01G025600.1	B3
Caril.01G025700.1	B3
Caril.01G029000.1	TALE
Caril.01G032000.1	BES1
Caril.01G032600.1	bZIP
Caril.01G032800.1	GRAS
Caril.01G033100.1	C2H2
Caril.01G035300.1	GRAS
Caril.01G038000.1	GATA
Caril.01G038500.1	ZF-HD
Caril.01G038800.1	MYB_related
Caril.01G042800.1	bHLH
Caril.01G044700.1	ZF-HD
Caril.01G046300.1	bHLH
Caril.01G049300.1	ERF
Caril.01G050600.1	HD-ZIP
Caril.01G051400.1	MYB
Caril.01G053500.1	MYB
Caril.01G053500.1	MYB_related
Caril.01G056200.1	bHLH
Caril.01G061500.1	MYB_related
Caril.01G062000.1	WRKY
Caril.01G063400.1	WRKY
Caril.01G066700.1	bZIP
Caril.01G067100.1	ERF
Caril.01G068800.1	WRKY
Caril.01G068900.1	MYB_related
Caril.01G069500.1	C3H
Caril.01G071600.1	bHLH
Caril.01G071700.1	ERF
Caril.01G071900.1	ARF
Caril.01G072500.1	LBD
Caril.01G073400.1	MYB
Caril.01G073500.1	Dof
Caril.01G075100.1	HD-ZIP
Caril.01G075500.1	ERF
Caril.01G075600.1	bHLH
Caril.01G077300.1	NAC
Caril.01G078500.1	bHLH
Caril.01G080300.1	MYB_related
Caril.01G084100.1	FAR1
Caril.01G088500.1	WRKY
Caril.01G089500.1	GRAS
Caril.01G090500.1	C2H2
Caril.01G091100.1	bZIP
Caril.01G091300.1	DBB
Caril.01G091800.1	FAR1
Caril.01G092400.1	FAR1
Caril.01G092500.1	FAR1
Caril.01G092600.1	FAR1
Caril.01G100100.1	bHLH
Caril.01G104000.1	FAR1
Caril.01G107300.1	bHLH
Caril.01G108700.1	C2H2
Caril.01G111200.1	FAR1
Caril.01G111800.1	HSF
Caril.01G112300.1	NAC
Caril.01G112400.1	NAC
Caril.01G112500.1	NAC
Caril.01G113500.1	MYB
Caril.01G113900.1	FAR1
Caril.01G116300.1	ERF
Caril.01G116900.1	bHLH
Caril.01G117000.1	G2-like
Caril.01G117700.1	FAR1
Caril.01G123500.1	bZIP
Caril.01G124200.1	WRKY
Caril.01G126600.1	SBP
Caril.01G127200.1	CAMTA
Caril.01G129200.1	MYB
Caril.01G132000.1	WRKY
Caril.01G134900.1	GRAS
Caril.01G135000.1	GRAS
Caril.01G136700.1	CAMTA
Caril.01G137600.1	MYB
Caril.01G137800.1	C2H2
Caril.01G137900.1	FAR1
Caril.01G138300.1	GATA
Caril.01G138600.1	ARR-B
Caril.01G138600.1	G2-like
Caril.01G140500.1	ERF
Caril.01G145700.1	NF-YB
Caril.01G146500.1	MYB_related
Caril.01G146700.1	C3H
Caril.01G146800.1	ERF
Caril.01G151200.1	SBP
Caril.01G153800.1	FAR1
Caril.01G156600.1	bHLH
Caril.01G157300.1	NF-YC
Caril.01G165700.1	FAR1
Caril.01G167100.1	NAC
Caril.01G167200.1	NAC
Caril.01G167400.1	bHLH
Caril.01G170500.1	Nin-like
Caril.01G172800.1	MYB
Caril.01G181700.1	MYB
Caril.01G183300.1	ERF
Caril.01G183400.1	ERF
Caril.01G183500.1	ERF
Caril.01G183700.1	bHLH
Caril.01G185400.1	C2H2
Caril.01G185500.1	C2H2
Caril.01G187700.1	bHLH
Caril.01G192600.1	HSF
Caril.01G194400.1	CPP
Caril.01G202000.1	GATA
Caril.01G206000.1	G2-like
Caril.01G209300.1	ERF
Caril.01G211500.1	Trihelix
Caril.01G212000.1	C3H
Caril.01G212200.1	C3H
Caril.01G215300.1	GRAS
Caril.01G215400.1	GRF
Caril.01G215600.1	AP2
Caril.01G215700.1	MYB
Caril.01G215900.1	MYB
Caril.01G216000.1	MYB
Caril.01G216600.1	MYB_related
Caril.01G217100.1	C3H
Caril.01G217800.1	NF-YA
Caril.01G219100.1	MYB_related
Caril.01G220000.1	MYB
Caril.01G220800.1	C2H2
Caril.01G221100.1	LBD
Caril.01G223400.1	Dof
Caril.01G224900.1	bHLH
Caril.01G228300.1	MYB_related
Caril.01G228700.1	HB-other
Caril.01G229200.1	HD-ZIP
Caril.01G229400.1	GATA
Caril.01G230300.1	ERF
Caril.01G232400.1	HD-ZIP
Caril.01G236200.1	Trihelix
Caril.01G239900.1	MYB
Caril.01G240000.1	MYB
Caril.01G240600.1	CPP
Caril.01G246500.1	FAR1
Caril.01G248800.1	ERF
Caril.01G249600.1	ERF
Caril.01G250200.1	C2H2
Caril.01G251400.1	WRKY
Caril.01G254000.1	AP2
Caril.01G254900.1	TCP
Caril.01G255300.1	MIKC_MADS
Caril.01G255500.1	MIKC_MADS
Caril.01G258500.1	LBD
Caril.01G258600.1	LBD
Caril.01G263700.1	NAC
Caril.01G263800.1	NAC
Caril.01G264100.1	C2H2
Caril.01G268600.1	C2H2
Caril.01G269500.1	GATA
Caril.01G269600.1	ARF
Caril.01G272200.1	MYB
Caril.01G272200.1	MYB_related
Caril.01G273700.1	LBD
Caril.01G274300.1	NF-YB
Caril.01G274800.1	AP2
Caril.01G277300.1	FAR1
Caril.01G280800.1	bHLH
Caril.01G282600.1	Dof
Caril.01G285900.1	GRAS
Caril.01G288000.1	LBD
Caril.01G288300.1	C2H2
Caril.01G291200.1	MYB
Caril.01G292500.1	MYB
Caril.01G293300.1	WOX
Caril.01G295800.1	NF-X1
Caril.01G296500.1	bZIP
Caril.01G297000.1	C3H
Caril.01G297600.1	bHLH
Caril.01G297800.1	ERF
Caril.01G298000.1	G2-like
Caril.01G298900.1	LBD
Caril.01G301800.1	LBD
Caril.01G304000.1	bZIP
Caril.01G304600.1	WRKY
Caril.01G304700.1	WRKY
Caril.02G001200.1	AP2
Caril.02G001400.1	GRF
Caril.02G002300.1	MYB_related
Caril.02G002900.1	GRAS
Caril.02G004300.1	GRAS
Caril.02G006400.1	MYB
Caril.02G007500.1	WRKY
Caril.02G007700.1	AP2
Caril.02G008600.1	bHLH
Caril.02G009100.1	HSF
Caril.02G011100.1	LBD
Caril.02G011200.1	LBD
Caril.02G012400.1	Dof
Caril.02G012900.1	Dof
Caril.02G013200.1	B3
Caril.02G013300.1	B3
Caril.02G013400.1	B3
Caril.02G014800.1	TALE
Caril.02G015100.1	ERF
Caril.02G015900.1	BES1
Caril.02G016300.1	bZIP
Caril.02G016400.1	C2H2
Caril.02G017800.1	GRAS
Caril.02G019000.1	GATA
Caril.02G019100.1	ZF-HD
Caril.02G019200.1	MYB_related
Caril.02G021500.1	bHLH
Caril.02G022500.1	ZF-HD
Caril.02G024400.1	ERF
Caril.02G025600.1	ERF
Caril.02G027400.1	HD-ZIP
Caril.02G029800.1	MYB
Caril.02G035200.1	WRKY
Caril.02G036000.1	WRKY
Caril.02G038700.1	bZIP
Caril.02G039100.1	ERF
Caril.02G041700.1	ERF
Caril.02G042100.1	MYB
Caril.02G042300.1	Dof
Caril.02G045000.1	NAC
Caril.02G045600.1	bHLH
Caril.02G045700.1	MYB_related
Caril.02G046400.1	NAC
Caril.02G047200.1	FAR1
Caril.02G051700.1	bZIP
Caril.02G052200.1	GRAS
Caril.02G053300.1	DBB
Caril.02G054200.1	FAR1
Caril.02G054400.1	FAR1
Caril.02G054500.1	FAR1
Caril.02G057300.1	FAR1
Caril.02G057500.1	bHLH
Caril.02G062800.1	HSF
Caril.02G066000.1	bHLH
Caril.02G066100.1	ERF
Caril.02G066400.1	G2-like
Caril.02G066700.1	bHLH
Caril.02G071100.1	SBP
Caril.02G071500.1	CAMTA
Caril.02G072600.1	MYB
Caril.02G074200.1	WRKY
Caril.02G077100.1	CAMTA
Caril.02G077600.1	MYB
Caril.02G077700.1	C2H2
Caril.02G078200.1	GATA
Caril.02G078500.1	ARR-B
Caril.02G078500.1	G2-like
Caril.02G084700.1	NF-YB
Caril.02G085400.1	C3H
Caril.02G085500.1	ERF
Caril.02G088900.1	SBP
Caril.02G091100.1	FAR1
Caril.02G093900.1	NF-YC
Caril.02G100700.1	bHLH
Caril.02G104800.1	MYB
Caril.02G112800.1	MYB
Caril.02G113700.1	ERF
Caril.02G113800.1	ERF
Caril.02G113900.1	ERF
Caril.02G114200.1	bHLH
Caril.02G115400.1	C2H2
Caril.02G115500.1	C2H2
Caril.02G116700.1	bHLH
Caril.02G120800.1	HSF
Caril.02G122100.1	CPP
Caril.02G128800.1	FAR1
Caril.02G129100.1	G2-like
Caril.02G131400.1	ERF
Caril.02G135100.1	GRAS
Caril.02G135200.1	GRF
Caril.02G135400.1	MYB
Caril.02G135600.1	MYB
Caril.02G135700.1	MYB
Caril.02G135800.1	MYB_related
Caril.02G136000.1	MYB_related
Caril.02G136500.1	NF-YA
Caril.02G138100.1	MYB
Caril.02G138800.1	C2H2
Caril.02G139000.1	LBD
Caril.02G141300.1	Dof
Caril.02G142800.1	bHLH
Caril.02G146200.1	MYB_related
Caril.02G146800.1	HD-ZIP
Caril.02G146900.1	GATA
Caril.02G147400.1	ERF
Caril.02G148900.1	HD-ZIP
Caril.02G151300.1	Trihelix
Caril.02G154200.1	MYB
Caril.02G156100.1	ERF
Caril.02G158000.1	FAR1
Caril.02G158100.1	FAR1
Caril.02G160400.1	ERF
Caril.02G160900.1	C2H2
Caril.02G161800.1	WRKY
Caril.02G163300.1	AP2
Caril.02G163700.1	TCP
Caril.02G164200.1	MIKC_MADS
Caril.02G165800.1	GRF
Caril.02G166600.1	LBD
Caril.02G169700.1	NAC
Caril.02G169800.1	NAC
Caril.02G170000.1	C2H2
Caril.02G172900.1	GATA
Caril.02G173000.1	ARF
Caril.02G174400.1	MYB_related
Caril.02G175700.1	LBD
Caril.02G176200.1	NF-YB
Caril.02G176800.1	AP2
Caril.02G180900.1	ERF
Caril.02G182700.1	Dof
Caril.02G184900.1	GRAS
Caril.02G186200.1	C2H2
Caril.02G189800.1	MYB_related
Caril.02G193100.1	C3H
Caril.02G194000.1	bHLH
Caril.02G194100.1	MYB
Caril.02G194500.1	Trihelix
Caril.02G194600.1	LBD
Caril.02G196000.1	LBD
Caril.02G198300.1	LBD
Caril.02G199400.1	WRKY
Caril.03G002300.1	CO-like
Caril.03G003000.1	ARF
Caril.03G004400.1	NAC
Caril.03G006000.1	ERF
Caril.03G006500.1	Whirly
Caril.03G008700.1	B3
Caril.03G008800.1	B3
Caril.03G008900.1	B3
Caril.03G009000.1	B3
Caril.03G010000.1	ERF
Caril.03G010100.1	ERF
Caril.03G010500.1	ERF
Caril.03G011500.1	MIKC_MADS
Caril.03G012400.1	MIKC_MADS
Caril.03G013100.1	MYB
Caril.03G013300.1	C2H2
Caril.03G013400.1	ZF-HD
Caril.03G013700.1	bZIP
Caril.03G014000.1	C2H2
Caril.03G014700.1	WRKY
Caril.03G015300.1	ERF
Caril.03G017900.1	MYB
Caril.03G017900.1	MYB_related
Caril.03G018000.1	NAC
Caril.03G018700.1	Dof
Caril.03G020400.1	ZF-HD
Caril.03G020500.1	ZF-HD
Caril.03G020600.1	MYB
Caril.03G020900.1	NAC
Caril.03G021900.1	bHLH
Caril.03G022200.1	HD-ZIP
Caril.03G022800.1	AP2
Caril.03G026200.1	E2F/DP
Caril.03G030300.1	HD-ZIP
Caril.03G033000.1	MYB
Caril.03G033700.1	MYB
Caril.03G036000.1	LBD
Caril.03G038200.1	NAC
Caril.03G042700.1	MYB
Caril.03G050500.1	M-type_MADS
Caril.03G050900.1	SBP
Caril.03G051000.1	WRKY
Caril.03G051500.1	TCP
Caril.03G052600.1	TCP
Caril.03G052800.1	MYB
Caril.03G054600.1	LBD
Caril.03G055100.1	bHLH
Caril.03G058100.1	M-type_MADS
Caril.03G058400.1	C3H
Caril.03G061000.1	MYB
Caril.03G061900.1	bHLH
Caril.03G062700.1	MYB
Caril.03G062900.1	MYB
Caril.03G062900.1	MYB_related
Caril.03G063400.1	GRAS
Caril.03G064000.1	GeBP
Caril.03G065300.1	MYB
Caril.03G067700.1	C2H2
Caril.03G068100.1	G2-like
Caril.03G068400.1	NAC
Caril.03G069200.1	MYB_related
Caril.03G069400.1	HD-ZIP
Caril.03G072900.1	bZIP
Caril.03G074500.1	bHLH
Caril.03G074800.1	G2-like
Caril.03G075500.1	MIKC_MADS
Caril.03G075600.1	MIKC_MADS
Caril.03G075800.1	MYB
Caril.03G075900.1	MYB
Caril.03G075900.1	MYB_related
Caril.03G076000.1	GRAS
Caril.03G084000.1	C2H2
Caril.03G087900.1	NAC
Caril.03G088700.1	MYB
Caril.03G091700.1	bHLH
Caril.03G091800.1	bHLH
Caril.03G091900.1	bHLH
Caril.03G092100.1	Trihelix
Caril.03G092500.1	MIKC_MADS
Caril.03G093000.1	M-type_MADS
Caril.03G094000.1	C3H
Caril.03G094300.1	ERF
Caril.03G094400.1	ERF
Caril.03G094600.1	ARR-B
Caril.03G095500.1	FAR1
Caril.03G095900.1	HD-ZIP
Caril.03G096400.1	HSF
Caril.03G098000.1	MYB
Caril.03G098100.1	MYB
Caril.03G101000.1	G2-like
Caril.03G104300.1	FAR1
Caril.03G104400.1	FAR1
Caril.03G104500.1	FAR1
Caril.03G105700.1	GRAS
Caril.03G109300.1	NAC
Caril.03G112200.1	NF-YB
Caril.03G113200.1	NAC
Caril.03G115100.1	NAC
Caril.03G116900.1	Trihelix
Caril.03G117300.1	NAC
Caril.03G119700.1	FAR1
Caril.03G122500.1	C3H
Caril.03G122600.1	bHLH
Caril.03G125000.1	ERF
Caril.03G126200.1	WRKY
Caril.03G127600.1	WRKY
Caril.03G131000.1	bZIP
Caril.03G134100.1	EIL
Caril.03G134600.1	ERF
Caril.03G136700.1	CAMTA
Caril.03G137000.1	MYB
Caril.03G137100.1	C2H2
Caril.03G140100.1	HD-ZIP
Caril.03G146600.1	B3
Caril.03G147100.1	bHLH
Caril.03G147900.1	ERF
Caril.03G148000.1	C3H
Caril.03G150300.1	TALE
Caril.03G151800.1	WRKY
Caril.03G153400.1	MYB
Caril.03G155200.1	HD-ZIP
Caril.03G155700.1	MYB_related
Caril.03G156800.1	CO-like
Caril.03G157100.1	bHLH
Caril.03G157800.1	bHLH
Caril.03G158100.1	GRAS
Caril.03G158800.1	ERF
Caril.03G160700.1	MYB
Caril.03G160800.1	MYB
Caril.03G161200.1	MYB
Caril.03G162000.1	FAR1
Caril.03G167800.1	ERF
Caril.03G171200.1	bHLH
Caril.03G172000.1	SBP
Caril.03G172600.1	C3H
Caril.03G172800.1	ERF
Caril.03G173600.1	G2-like
Caril.03G174000.1	HB-other
Caril.03G174400.1	NAC
Caril.03G175100.1	C2H2
Caril.03G175700.1	VOZ
Caril.03G176200.1	LBD
Caril.03G176700.1	bZIP
Caril.03G177400.1	TCP
Caril.03G177800.1	ERF
Caril.03G183100.1	NAC
Caril.03G184000.1	WRKY
Caril.03G188000.1	Trihelix
Caril.03G195100.1	ARF
Caril.03G195200.1	ERF
Caril.03G199700.1	GRF
Caril.03G200200.1	MYB
Caril.03G200400.1	MYB
Caril.03G200500.1	MYB_related
Caril.03G200700.1	MYB
Caril.03G200800.1	MYB
Caril.03G200900.1	MYB
Caril.03G201000.1	MYB
Caril.03G202000.1	NF-YA
Caril.03G204800.1	HSF
Caril.03G205000.1	HSF
Caril.03G205200.1	C3H
Caril.03G205700.1	bHLH
Caril.03G206400.1	LBD
Caril.03G206800.1	C3H
Caril.03G208000.1	GATA
Caril.03G209000.1	MYB_related
Caril.03G209300.1	HRT-like
Caril.03G212000.1	MYB
Caril.03G212100.1	C3H
Caril.03G213000.1	NAC
Caril.03G217400.1	ERF
Caril.03G219000.1	bHLH
Caril.03G219700.1	CPP
Caril.03G220400.1	MYB
Caril.03G220400.1	MYB_related
Caril.03G222600.1	HSF
Caril.03G228300.1	G2-like
Caril.03G229000.1	GRAS
Caril.03G232500.1	C3H
Caril.03G232800.1	FAR1
Caril.03G233000.1	C3H
Caril.03G235400.1	ERF
Caril.03G236500.1	YABBY
Caril.03G238200.1	MYB
Caril.03G238200.1	MYB_related
Caril.03G243800.1	MYB
Caril.03G246300.1	HB-other
Caril.03G246600.1	LBD
Caril.03G248200.1	bHLH
Caril.03G249900.1	WRKY
Caril.03G250000.1	ERF
Caril.03G251100.1	bHLH
Caril.03G252200.1	C2H2
Caril.03G252300.1	C2H2
Caril.03G252700.1	LBD
Caril.03G252800.1	LBD
Caril.03G253100.1	bHLH
Caril.03G254500.1	ERF
Caril.03G254600.1	ERF
Caril.03G254700.1	ERF
Caril.03G255400.1	MYB
Caril.03G257100.1	NAC
Caril.03G258000.1	GRAS
Caril.03G261500.1	G2-like
Caril.03G269800.1	GRAS
Caril.03G271600.1	SAP
Caril.03G271900.1	FAR1
Caril.03G272600.1	NF-YB
Caril.03G274400.1	CO-like
Caril.03G274400.1	DBB
Caril.03G274900.1	MYB_related
Caril.04G001500.1	bHLH
Caril.04G001900.1	B3
Caril.04G002900.1	NAC
Caril.04G005800.1	CO-like
Caril.04G005800.1	DBB
Caril.04G005900.1	ARF
Caril.04G006700.1	NAC
Caril.04G008000.1	ERF
Caril.04G009600.1	ERF
Caril.04G009900.1	ERF
Caril.04G010300.1	ERF
Caril.04G012900.1	MYB
Caril.04G013000.1	C2H2
Caril.04G013400.1	C2H2
Caril.04G014100.1	WRKY
Caril.04G014400.1	ERF
Caril.04G015300.1	MYB
Caril.04G015400.1	NAC
Caril.04G016100.1	Dof
Caril.04G016800.1	ZF-HD
Caril.04G016900.1	ZF-HD
Caril.04G017000.1	MYB
Caril.04G017300.1	NAC
Caril.04G017800.1	bHLH
Caril.04G018000.1	HD-ZIP
Caril.04G018500.1	WRKY
Caril.04G020600.1	MYB
Caril.04G023600.1	HD-ZIP
Caril.04G025600.1	MYB
Caril.04G027200.1	LBD
Caril.04G028400.1	NAC
Caril.04G031000.1	FAR1
Caril.04G031200.1	C2H2
Caril.04G031300.1	MYB
Caril.04G033700.1	FAR1
Caril.04G035900.1	C2H2
Caril.04G036600.1	M-type_MADS
Caril.04G036700.1	MIKC_MADS
Caril.04G036900.1	M-type_MADS
Caril.04G037200.1	SBP
Caril.04G037300.1	WRKY
Caril.04G037600.1	TCP
Caril.04G038200.1	TCP
Caril.04G038400.1	RAV
Caril.04G038500.1	MYB
Caril.04G040200.1	LBD
Caril.04G044700.1	MYB
Caril.04G045300.1	MYB
Caril.04G045400.1	MYB
Caril.04G045600.1	GRAS
Caril.04G046300.1	MYB
Caril.04G047100.1	C2H2
Caril.04G047200.1	G2-like
Caril.04G047900.1	MYB_related
Caril.04G048500.1	NAC
Caril.04G049500.1	bZIP
Caril.04G050400.1	bHLH
Caril.04G051000.1	MIKC_MADS
Caril.04G054400.1	TCP
Caril.04G058000.1	FAR1
Caril.04G061400.1	MYB
Caril.04G064800.1	Trihelix
Caril.04G067600.1	LBD
Caril.04G067700.1	ERF
Caril.04G067800.1	ERF
Caril.04G067900.1	ERF
Caril.04G068500.1	C3H
Caril.04G068700.1	MIKC_MADS
Caril.04G068900.1	M-type_MADS
Caril.04G069000.1	MIKC_MADS
Caril.04G069200.1	M-type_MADS
Caril.04G069500.1	M-type_MADS
Caril.04G069800.1	M-type_MADS
Caril.04G070600.1	MYB
Caril.04G072900.1	FAR1
Caril.04G073000.1	FAR1
Caril.04G076700.1	GRAS
Caril.04G078700.1	NAC
Caril.04G080100.1	FAR1
Caril.04G081500.1	MYB
Caril.04G081900.1	NAC
Caril.04G082400.1	MYB
Caril.04G083300.1	NAC
Caril.04G083600.1	NAC
Caril.04G084400.1	NAC
Caril.04G084500.1	NAC
Caril.04G086400.1	M-type_MADS
Caril.04G086600.1	M-type_MADS
Caril.04G087900.1	ERF
Caril.04G088900.1	WRKY
Caril.04G090000.1	WRKY
Caril.04G091500.1	NF-YB
Caril.04G093800.1	bZIP
Caril.04G095100.1	MIKC_MADS
Caril.04G096800.1	ERF
Caril.04G099800.1	MYB
Caril.04G099900.1	C2H2
Caril.04G103100.1	HD-ZIP
Caril.04G104500.1	Trihelix
Caril.04G106300.1	C2H2
Caril.04G107200.1	B3
Caril.04G107900.1	bHLH
Caril.04G108700.1	ERF
Caril.04G108800.1	C3H
Caril.04G110800.1	TALE
Caril.04G112900.1	WRKY
Caril.04G115000.1	HD-ZIP
Caril.04G116100.1	C3H
Caril.04G116700.1	CO-like
Caril.04G117600.1	GeBP
Caril.04G118200.1	GRAS
Caril.04G118500.1	ERF
Caril.04G120500.1	MYB
Caril.04G120800.1	MYB
Caril.04G123500.1	ERF
Caril.04G126200.1	bHLH
Caril.04G127800.1	G2-like
Caril.04G127900.1	NAC
Caril.04G128000.1	C2H2
Caril.04G128400.1	NAC
Caril.04G128500.1	NAC
Caril.04G128900.1	LBD
Caril.04G129500.1	TCP
Caril.04G129700.1	ERF
Caril.04G139400.1	ARF
Caril.04G142000.1	GRF
Caril.04G142400.1	MYB
Caril.04G142500.1	MYB
Caril.04G142600.1	MYB
Caril.04G142600.1	MYB_related
Caril.04G144100.1	NF-YA
Caril.04G145600.1	MYB_related
Caril.04G146900.1	bHLH
Caril.04G149400.1	MYB_related
Caril.04G152100.1	MYB
Caril.04G152200.1	C3H
Caril.04G152700.1	NAC
Caril.04G156700.1	ERF
Caril.04G160000.1	CPP
Caril.04G161400.1	HSF
Caril.04G164100.1	Trihelix
Caril.04G165800.1	G2-like
Caril.04G169700.1	ERF
Caril.04G170500.1	YABBY
Caril.04G172000.1	MYB
Caril.04G175900.1	MYB
Caril.04G177700.1	HB-other
Caril.04G177900.1	LBD
Caril.04G178800.1	bZIP
Caril.04G179000.1	bHLH
Caril.04G180500.1	WRKY
Caril.04G180600.1	ERF
Caril.04G181800.1	bHLH
Caril.04G182000.1	bHLH
Caril.04G182200.1	bHLH
Caril.04G182800.1	C2H2
Caril.04G183200.1	LBD
Caril.04G183300.1	LBD
Caril.04G184400.1	ERF
Caril.04G184500.1	ERF
Caril.04G184900.1	MYB
Caril.04G186100.1	NAC
Caril.04G186500.1	GRAS
Caril.04G188200.1	G2-like
Caril.04G194200.1	WRKY
Caril.04G194300.1	GRAS
Caril.04G195500.1	NF-YB
Caril.05G000500.1	NAC
Caril.05G001100.1	ZF-HD
Caril.05G001600.1	ARF
Caril.05G001800.1	C3H
Caril.05G006300.1	ERF
Caril.05G007000.1	bZIP
Caril.05G011200.1	MYB
Caril.05G016600.1	LBD
Caril.05G016800.1	C2H2
Caril.05G017200.1	bHLH
Caril.05G017300.1	bHLH
Caril.05G019000.1	MYB_related
Caril.05G022400.1	M-type_MADS
Caril.05G025400.1	FAR1
Caril.05G026300.1	bHLH
Caril.05G028900.1	FAR1
Caril.05G029000.1	MIKC_MADS
Caril.05G029200.1	MIKC_MADS
Caril.05G029600.1	ERF
Caril.05G030100.1	GATA
Caril.05G031400.1	M-type_MADS
Caril.05G036100.1	CAMTA
Caril.05G040300.1	NAC
Caril.05G041300.1	FAR1
Caril.05G042100.1	Trihelix
Caril.05G042600.1	bZIP
Caril.05G043400.1	WRKY
Caril.05G051300.1	MYB
Caril.05G051400.1	bZIP
Caril.05G051700.1	C2H2
Caril.05G051900.1	TCP
Caril.05G052600.1	B3
Caril.05G052700.1	B3
Caril.05G056000.1	G2-like
Caril.05G059000.1	B3
Caril.05G065700.1	MYB_related
Caril.05G066100.1	MYB_related
Caril.05G066200.1	bHLH
Caril.05G068800.1	bZIP
Caril.05G070400.1	TALE
Caril.05G071400.1	SRS
Caril.05G071900.1	DBB
Caril.05G073000.1	GATA
Caril.05G074000.1	BBR-BPC
Caril.05G074100.1	bZIP
Caril.05G083100.1	MYB
Caril.05G084000.1	bZIP
Caril.05G085100.1	bHLH
Caril.05G087200.1	MYB_related
Caril.05G092500.1	NAC
Caril.05G097100.1	FAR1
Caril.05G098200.1	bHLH
Caril.05G101500.1	ERF
Caril.05G103100.1	ERF
Caril.05G103600.1	Trihelix
Caril.05G104100.1	ARF
Caril.05G105900.1	CO-like
Caril.05G106500.1	NAC
Caril.05G106700.1	C2H2
Caril.05G108100.1	TCP
Caril.05G109000.1	WRKY
Caril.05G109200.1	SBP
Caril.05G109400.1	MIKC_MADS
Caril.05G109900.1	CAMTA
Caril.05G110600.1	SBP
Caril.05G112500.1	NF-YC
Caril.05G120600.1	bZIP
Caril.05G121500.1	bHLH
Caril.05G122500.1	bHLH
Caril.05G124100.1	MIKC_MADS
Caril.05G124300.1	MIKC_MADS
Caril.05G124600.1	SBP
Caril.05G124700.1	YABBY
Caril.05G126800.1	FAR1
Caril.05G127600.1	NAC
Caril.05G127900.1	FAR1
Caril.05G128200.1	MYB_related
Caril.05G128400.1	WRKY
Caril.05G130400.1	WRKY
Caril.05G132000.1	MYB
Caril.05G132100.1	MYB
Caril.05G132200.1	MYB
Caril.05G132300.1	MYB_related
Caril.05G133000.1	MYB
Caril.05G133500.1	NAC
Caril.05G134300.1	M-type_MADS
Caril.05G134400.1	MYB
Caril.05G134700.1	Dof
Caril.05G134900.1	G2-like
Caril.05G136500.1	ZF-HD
Caril.05G136900.1	NAC
Caril.05G138000.1	TCP
Caril.05G138800.1	bHLH
Caril.05G139100.1	HD-ZIP
Caril.05G139400.1	MYB
Caril.05G140100.1	WRKY
Caril.05G140200.1	Whirly
Caril.05G140400.1	AP2
Caril.05G141400.1	HD-ZIP
Caril.05G141800.1	FAR1
Caril.05G144300.1	bHLH
Caril.05G145600.1	MYB_related
Caril.05G147200.1	C2H2
Caril.05G152300.1	MYB
Caril.05G154700.1	HSF
Caril.05G154900.1	ARR-B
Caril.05G155500.1	BBR-BPC
Caril.05G155900.1	C2H2
Caril.05G157500.1	G2-like
Caril.05G159900.1	bHLH
Caril.05G160600.1	C2H2
Caril.05G160700.1	C2H2
Caril.05G161600.1	G2-like
Caril.05G166500.1	MIKC_MADS
Caril.05G167100.1	TCP
Caril.05G169500.1	Trihelix
Caril.05G171200.1	ARR-B
Caril.05G177700.1	ERF
Caril.05G179300.1	FAR1
Caril.05G182400.1	TALE
Caril.05G182800.1	FAR1
Caril.05G183500.1	YABBY
Caril.05G185400.1	C2H2
Caril.05G187400.1	C2H2
Caril.05G190800.1	GRAS
Caril.05G192000.1	NAC
Caril.05G196700.1	Dof
Caril.05G200100.1	HD-ZIP
Caril.05G203700.1	NAC
Caril.05G203800.1	NAC
Caril.05G203900.1	NAC
Caril.05G204200.1	NAC
Caril.05G204300.1	NAC
Caril.05G210200.1	GRF
Caril.05G212800.1	MYB
Caril.05G213500.1	HSF
Caril.05G217300.1	E2F/DP
Caril.05G217600.1	E2F/DP
Caril.05G221000.1	ERF
Caril.05G221800.1	GRAS
Caril.05G222200.1	FAR1
Caril.05G223900.1	C2H2
Caril.05G226600.1	ARF
Caril.05G227500.1	bZIP
Caril.05G227600.1	bZIP
Caril.05G232200.1	ERF
Caril.05G232500.1	B3
Caril.05G232700.1	FAR1
Caril.05G235000.1	MYB
Caril.05G236000.1	NF-YB
Caril.05G239800.1	C3H
Caril.05G244300.1	MYB
Caril.05G245700.1	HD-ZIP
Caril.05G254000.1	MYB_related
Caril.05G254100.1	WRKY
Caril.05G254200.1	bHLH
Caril.05G254900.1	ERF
Caril.05G257500.1	WRKY
Caril.05G258300.1	MYB_related
Caril.05G258500.1	FAR1
Caril.05G260700.1	C2H2
Caril.06G006300.1	ERF
Caril.06G006900.1	bHLH
Caril.06G007000.1	WRKY
Caril.06G011500.1	HD-ZIP
Caril.06G012500.1	MYB
Caril.06G015800.1	C3H
Caril.06G018400.1	MYB
Caril.06G019800.1	B3
Caril.06G019900.1	B3
Caril.06G020000.1	B3
Caril.06G020400.1	ERF
Caril.06G021900.1	MIKC_MADS
Caril.06G022300.1	FAR1
Caril.06G022700.1	bZIP
Caril.06G023200.1	ARF
Caril.06G025200.1	C2H2
Caril.06G027300.1	ERF
Caril.06G031000.1	E2F/DP
Caril.06G033000.1	HSF
Caril.06G033500.1	MYB
Caril.06G034800.1	GRF
Caril.06G038000.1	NAC
Caril.06G038100.1	NAC
Caril.06G038200.1	NAC
Caril.06G040700.1	GRF
Caril.06G041200.1	HD-ZIP
Caril.06G043300.1	Dof
Caril.06G044400.1	Nin-like
Caril.06G046000.1	WOX
Caril.06G046900.1	GRAS
Caril.06G050300.1	FAR1
Caril.06G051900.1	ARR-B
Caril.06G056000.1	C2H2
Caril.06G056200.1	C3H
Caril.06G057200.1	C2H2
Caril.06G057400.1	BBR-BPC
Caril.06G061200.1	MIKC_MADS
Caril.06G061600.1	TCP
Caril.06G062400.1	Trihelix
Caril.06G063600.1	ARR-B
Caril.06G067200.1	ERF
Caril.06G067300.1	ERF
Caril.06G068000.1	FAR1
Caril.06G069300.1	TALE
Caril.06G070900.1	bHLH
Caril.06G071400.1	MYB
Caril.06G076800.1	C2H2
Caril.06G078600.1	MYB_related
Caril.06G079400.1	bHLH
Caril.06G081200.1	HD-ZIP
Caril.06G082200.1	Whirly
Caril.06G082300.1	WRKY
Caril.06G083000.1	MYB
Caril.06G083000.1	MYB_related
Caril.06G083100.1	HD-ZIP
Caril.06G083300.1	bHLH
Caril.06G083900.1	TCP
Caril.06G084900.1	NAC
Caril.06G085400.1	FAR1
Caril.06G085700.1	ZF-HD
Caril.06G086700.1	G2-like
Caril.06G086800.1	Dof
Caril.06G086900.1	MYB
Caril.06G087100.1	MIKC_MADS
Caril.06G087100.1	M-type_MADS
Caril.06G087600.1	NAC
Caril.06G087800.1	MYB
Caril.06G089600.1	WRKY
Caril.06G091500.1	WRKY
Caril.06G091600.1	C2H2
Caril.06G094000.1	SBP
Caril.06G094200.1	MIKC_MADS
Caril.06G095800.1	bHLH
Caril.06G096500.1	bHLH
Caril.06G097200.1	bZIP
Caril.06G104400.1	SBP
Caril.06G105000.1	CAMTA
Caril.06G105600.1	MIKC_MADS
Caril.06G105800.1	SBP
Caril.06G106000.1	WRKY
Caril.06G106900.1	TCP
Caril.06G107900.1	NAC
Caril.06G108500.1	CO-like
Caril.06G109800.1	ARF
Caril.06G110200.1	Trihelix
Caril.06G110400.1	ERF
Caril.06G112100.1	ERF
Caril.06G117500.1	Nin-like
Caril.06G118300.1	NAC
Caril.06G122900.1	bHLH
Caril.06G123700.1	bZIP
Caril.06G124700.1	MYB
Caril.06G127500.1	bHLH
Caril.06G129900.1	bZIP
Caril.06G130000.1	BBR-BPC
Caril.06G130600.1	DBB
Caril.06G131400.1	GATA
Caril.06G132400.1	DBB
Caril.06G132900.1	SRS
Caril.06G133900.1	TALE
Caril.06G135300.1	bZIP
Caril.06G135600.1	MYB_related
Caril.06G136900.1	bHLH
Caril.06G137100.1	MYB_related
Caril.06G138400.1	MYB_related
Caril.06G141800.1	B3
Caril.06G143500.1	G2-like
Caril.06G144700.1	FAR1
Caril.06G145400.1	B3
Caril.06G145900.1	TCP
Caril.06G146000.1	C2H2
Caril.06G146500.1	MYB
Caril.06G151300.1	WRKY
Caril.06G152100.1	Trihelix
Caril.06G152900.1	C3H
Caril.06G155200.1	CAMTA
Caril.06G159000.1	M-type_MADS
Caril.06G159800.1	GATA
Caril.06G159900.1	GATA
Caril.06G160400.1	ERF
Caril.06G161700.1	MIKC_MADS
Caril.06G162500.1	bHLH
Caril.06G164200.1	M-type_MADS
Caril.06G164300.1	M-type_MADS
Caril.06G166700.1	MYB_related
Caril.06G167400.1	bHLH
Caril.06G167800.1	C2H2
Caril.06G169500.1	HB-PHD
Caril.06G170700.1	MYB
Caril.06G173100.1	bHLH
Caril.06G173400.1	bZIP
Caril.06G173900.1	ERF
Caril.06G177300.1	FAR1
Caril.07G002300.1	WOX
Caril.07G003000.1	Nin-like
Caril.07G003300.1	C2H2
Caril.07G006700.1	GeBP
Caril.07G014300.1	bHLH
Caril.07G015200.1	NF-YC
Caril.07G018600.1	MYB_related
Caril.07G019200.1	NF-YB
Caril.07G019500.1	C2H2
Caril.07G026500.1	GATA
Caril.07G029000.1	TALE
Caril.07G033000.1	C3H
Caril.07G035500.1	C2H2
Caril.07G037300.1	MYB
Caril.07G038000.1	HD-ZIP
Caril.07G038700.1	M-type_MADS
Caril.07G038800.1	M-type_MADS
Caril.07G039500.1	bHLH
Caril.07G039600.1	bHLH
Caril.07G040700.1	bHLH
Caril.07G041900.1	M-type_MADS
Caril.07G043900.1	Dof
Caril.07G044000.1	Dof
Caril.07G045200.1	AP2
Caril.07G046300.1	MIKC_MADS
Caril.07G049200.1	bZIP
Caril.07G049600.1	bHLH
Caril.07G053000.1	FAR1
Caril.07G054800.1	SRS
Caril.07G055300.1	GATA
Caril.07G056400.1	DBB
Caril.07G057000.1	NAC
Caril.07G058400.1	WOX
Caril.07G058900.1	bHLH
Caril.07G061600.1	bZIP
Caril.07G064700.1	Trihelix
Caril.07G067300.1	bZIP
Caril.07G072600.1	NAC
Caril.07G073600.1	G2-like
Caril.07G077800.1	ERF
Caril.07G078700.1	C3H
Caril.07G079000.1	M-type_MADS
Caril.07G082200.1	AP2
Caril.07G082300.1	FAR1
Caril.07G085800.1	C2H2
Caril.07G085900.1	HSF
Caril.07G091500.1	bHLH
Caril.07G098600.1	ARF
Caril.07G099700.1	CO-like
Caril.07G099700.1	DBB
Caril.07G099900.1	NAC
Caril.07G100000.1	NAC
Caril.07G101200.1	C3H
Caril.07G102300.1	HB-other
Caril.07G102500.1	C2H2
Caril.07G102600.1	NF-YB
Caril.07G110500.1	ERF
Caril.07G114200.1	MYB
Caril.07G114400.1	LBD
Caril.07G116100.1	bZIP
Caril.07G116600.1	GRAS
Caril.07G117000.1	WRKY
Caril.07G118300.1	WRKY
Caril.07G119700.1	MYB
Caril.07G122500.1	SBP
Caril.07G124500.1	WRKY
Caril.07G125600.1	bHLH
Caril.07G125700.1	MYB
Caril.07G129800.1	SBP
Caril.07G130600.1	bZIP
Caril.07G130900.1	FAR1
Caril.07G133100.1	NAC
Caril.07G136500.1	Nin-like
Caril.07G144300.1	bZIP
Caril.07G149200.1	C2H2
Caril.07G150500.1	ARF
Caril.07G150800.1	bZIP
Caril.07G151000.1	BBR-BPC
Caril.07G152400.1	DBB
Caril.07G152600.1	MIKC_MADS
Caril.07G152700.1	SRS
Caril.07G153300.1	ERF
Caril.07G154500.1	TALE
Caril.07G155200.1	bZIP
Caril.07G156000.1	bHLH
Caril.07G159200.1	bHLH
Caril.07G160200.1	MIKC_MADS
Caril.07G161500.1	GATA
Caril.07G161600.1	GATA
Caril.07G162500.1	MYB_related
Caril.07G163400.1	FAR1
Caril.07G163600.1	MIKC_MADS
Caril.07G163900.1	bHLH
Caril.07G166300.1	ZF-HD
Caril.07G167600.1	FAR1
Caril.07G167800.1	MYB
Caril.07G168700.1	bHLH
Caril.07G168800.1	AP2
Caril.07G169100.1	GRF
Caril.07G169700.1	bZIP
Caril.07G173400.1	bHLH
Caril.07G173600.1	C2H2
Caril.07G173700.1	LBD
Caril.07G176000.1	C2H2
Caril.07G176900.1	MYB
Caril.07G182100.1	ERF
Caril.07G182200.1	ERF
Caril.07G182500.1	ERF
Caril.07G186100.1	CO-like
Caril.07G187200.1	MYB
Caril.07G188400.1	ARR-B
Caril.07G188600.1	C2H2
Caril.07G190300.1	AP2
Caril.07G194000.1	HB-PHD
Caril.07G194700.1	bHLH
Caril.07G196400.1	WRKY
Caril.07G197300.1	HD-ZIP
Caril.07G197500.1	FAR1
Caril.07G200400.1	HD-ZIP
Caril.07G200600.1	GATA
Caril.07G201500.1	ERF
Caril.07G202700.1	CPP
Caril.07G203400.1	MYB
Caril.07G205500.1	NAC
Caril.07G205900.1	bZIP
Caril.07G208100.1	WRKY
Caril.07G217400.1	bZIP
Caril.07G218400.1	ERF
Caril.07G220500.1	FAR1
Caril.07G222800.1	TALE
Caril.07G223400.1	ERF
Caril.07G223500.1	ERF
Caril.07G224100.1	ARR-B
Caril.07G225200.1	WRKY
Caril.07G225300.1	WRKY
Caril.07G228800.1	CO-like
Caril.07G228800.1	DBB
Caril.07G231600.1	bHLH
Caril.08G002400.1	M-type_MADS
Caril.08G002500.1	bHLH
Caril.08G004300.1	CO-like
Caril.08G004300.1	DBB
Caril.08G006200.1	WRKY
Caril.08G006300.1	WRKY
Caril.08G007000.1	ARR-B
Caril.08G007500.1	ERF
Caril.08G007600.1	ERF
Caril.08G008300.1	TALE
Caril.08G012700.1	bZIP
Caril.08G012800.1	HB-other
Caril.08G013100.1	CPP
Caril.08G018800.1	MYB
Caril.08G018900.1	MYB
Caril.08G019000.1	MYB
Caril.08G019800.1	FAR1
Caril.08G022300.1	bZIP
Caril.08G022500.1	NAC
Caril.08G024400.1	MYB
Caril.08G026100.1	ERF
Caril.08G026200.1	ERF
Caril.08G026800.1	GATA
Caril.08G026900.1	HD-ZIP
Caril.08G031000.1	HD-ZIP
Caril.08G031600.1	WRKY
Caril.08G032700.1	bHLH
Caril.08G033300.1	HB-PHD
Caril.08G033600.1	MYB_related
Caril.08G036500.1	AP2
Caril.08G038100.1	MYB
Caril.08G042800.1	ERF
Caril.08G042900.1	ERF
Caril.08G043000.1	ERF
Caril.08G043100.1	ERF
Caril.08G046600.1	MYB
Caril.08G046600.1	MYB_related
Caril.08G047700.1	C2H2
Caril.08G050600.1	LBD
Caril.08G050700.1	C2H2
Caril.08G051000.1	bHLH
Caril.08G053100.1	bZIP
Caril.08G053700.1	GRF
Caril.08G053900.1	AP2
Caril.08G054000.1	bHLH
Caril.08G054700.1	MYB
Caril.08G056400.1	bHLH
Caril.08G056700.1	MIKC_MADS
Caril.08G057100.1	MYB_related
Caril.08G058100.1	GATA
Caril.08G058200.1	GATA
Caril.08G059400.1	bHLH
Caril.08G061800.1	bZIP
Caril.08G062500.1	TALE
Caril.08G062600.1	TALE
Caril.08G062900.1	ERF
Caril.08G063500.1	SRS
Caril.08G063700.1	DBB
Caril.08G065400.1	BBR-BPC
Caril.08G065500.1	bZIP
Caril.08G067500.1	C2H2
Caril.08G070200.1	bZIP
Caril.08G076300.1	Nin-like
Caril.08G079100.1	NAC
Caril.08G080300.1	bZIP
Caril.08G080600.1	SBP
Caril.08G083400.1	bHLH
Caril.08G083600.1	MYB
Caril.08G085600.1	SBP
Caril.08G088100.1	MYB
Caril.08G089100.1	MYB_related
Caril.08G089200.1	WRKY
Caril.08G090600.1	WRKY
Caril.08G090800.1	GRAS
Caril.08G091300.1	FAR1
Caril.08G092700.1	MYB
Caril.08G093300.1	C2H2
Caril.08G094400.1	ERF
Caril.08G096600.1	LBD
Caril.08G099600.1	NF-YB
Caril.08G099900.1	C2H2
Caril.08G100500.1	C3H
Caril.08G104600.1	bHLH
Caril.08G105000.1	bHLH
Caril.08G105700.1	bHLH
Caril.08G110200.1	C2H2
Caril.08G112800.1	AP2
Caril.08G115800.1	WRKY
Caril.08G116400.1	C3H
Caril.08G118400.1	MYB
Caril.08G119400.1	FAR1
Caril.08G119500.1	G2-like
Caril.08G123700.1	bHLH
Caril.08G124000.1	bZIP
Caril.08G125400.1	Trihelix
Caril.08G127100.1	bZIP
Caril.08G130400.1	bHLH
Caril.08G130900.1	WOX
Caril.08G132300.1	NAC
Caril.08G133600.1	DBB
Caril.08G134100.1	C3H
Caril.08G134400.1	C3H
Caril.08G134700.1	GATA
Caril.08G134800.1	MIKC_MADS
Caril.08G135300.1	SRS
Caril.08G137200.1	bZIP
Caril.08G139600.1	AP2
Caril.08G141700.1	Dof
Caril.08G144900.1	bHLH
Caril.08G145600.1	bHLH
Caril.08G145700.1	bHLH
Caril.08G147100.1	HD-ZIP
Caril.08G147300.1	MYB
Caril.08G149300.1	FAR1
Caril.08G156300.1	GATA
Caril.08G161300.1	C2H2
Caril.08G161500.1	NF-YB
Caril.08G164100.1	NF-YC
Caril.08G164500.1	bHLH
Caril.08G169300.1	GeBP
Caril.08G169400.1	GeBP
Caril.08G170500.1	SBP
Caril.08G171900.1	WOX
Caril.09G000100.1	NAC
Caril.09G000600.1	G2-like
Caril.09G000900.1	GATA
Caril.09G006200.1	HD-ZIP
Caril.09G006400.1	Trihelix
Caril.09G006600.1	Trihelix
Caril.09G007600.1	C2H2
Caril.09G008600.1	Trihelix
Caril.09G008700.1	ERF
Caril.09G008800.1	ERF
Caril.09G009200.1	GRF
Caril.09G010300.1	bZIP
Caril.09G012700.1	bZIP
Caril.09G013400.1	FAR1
Caril.09G016300.1	NAC
Caril.09G017400.1	B3
Caril.09G018400.1	E2F/DP
Caril.09G020800.1	TALE
Caril.09G021600.1	NF-YA
Caril.09G027500.1	C2H2
Caril.09G028700.1	HD-ZIP
Caril.09G030200.1	C3H
Caril.09G031000.1	G2-like
Caril.09G031100.1	G2-like
Caril.09G031300.1	SBP
Caril.09G032100.1	bZIP
Caril.09G032900.1	bHLH
Caril.09G033300.1	bHLH
Caril.09G033500.1	ERF
Caril.09G034300.1	C2H2
Caril.09G034500.1	MYB_related
Caril.09G034600.1	ERF
Caril.09G035400.1	C3H
Caril.09G036700.1	C2H2
Caril.09G038500.1	HSF
Caril.09G038800.1	MIKC_MADS
Caril.09G045400.1	FAR1
Caril.09G046900.1	bHLH
Caril.09G047900.1	bZIP
Caril.09G049100.1	bHLH
Caril.09G050200.1	G2-like
Caril.09G050400.1	bZIP
Caril.09G051300.1	C2H2
Caril.09G053800.1	NAC
Caril.09G054800.1	Dof
Caril.09G058500.1	HSF
Caril.09G058900.1	LSD
Caril.09G060200.1	bHLH
Caril.09G061100.1	B3
Caril.09G061200.1	Dof
Caril.09G061300.1	Dof
Caril.09G061400.1	SBP
Caril.09G062000.1	C3H
Caril.09G062200.1	ERF
Caril.09G062300.1	ERF
Caril.09G063000.1	HB-other
Caril.09G063600.1	NAC
Caril.09G064000.1	ARF
Caril.09G064500.1	VOZ
Caril.09G065100.1	WOX
Caril.09G065300.1	LBD
Caril.09G065400.1	ERF
Caril.09G065500.1	ERF
Caril.09G066700.1	FAR1
Caril.09G068500.1	bHLH
Caril.09G068900.1	Dof
Caril.09G069200.1	Trihelix
Caril.09G069700.1	G2-like
Caril.09G071800.1	WRKY
Caril.09G074600.1	MIKC_MADS
Caril.09G079100.1	GeBP
Caril.09G079500.1	bHLH
Caril.09G084600.1	MYB_related
Caril.09G085500.1	HD-ZIP
Caril.09G092300.1	WRKY
Caril.09G094800.1	TALE
Caril.09G102300.1	GRAS
Caril.09G105000.1	FAR1
Caril.09G110200.1	G2-like
Caril.09G111300.1	NF-YA
Caril.09G111400.1	HD-ZIP
Caril.09G111600.1	BES1
Caril.09G114600.1	ARF
Caril.09G117200.1	TCP
Caril.09G117300.1	TCP
Caril.09G122700.1	M-type_MADS
Caril.09G123200.1	bHLH
Caril.09G124800.1	WRKY
Caril.09G130300.1	MIKC_MADS
Caril.09G133800.1	HSF
Caril.09G136400.1	MYB
Caril.09G143400.1	bHLH
Caril.09G143700.1	bHLH
Caril.09G144300.1	WRKY
Caril.09G145000.1	FAR1
Caril.09G145800.1	LSD
Caril.09G147700.1	LBD
Caril.09G148200.1	NAC
Caril.09G148400.1	Trihelix
Caril.09G150600.1	bHLH
Caril.09G151000.1	bHLH
Caril.09G153500.1	MYB
Caril.09G154300.1	MYB
Caril.09G155800.1	B3
Caril.09G158800.1	G2-like
Caril.09G159900.1	C2H2
Caril.09G163000.1	MYB
Caril.09G163500.1	WOX
Caril.09G163600.1	MYB
Caril.09G163900.1	Dof
Caril.09G170400.1	MYB
Caril.09G172400.1	TCP
Caril.09G172800.1	MYB_related
Caril.09G174400.1	ARF
Caril.09G176500.1	C2H2
Caril.09G176700.1	NAC
Caril.09G177400.1	S1Fa-like
Caril.09G179300.1	NF-YB
Caril.09G179700.1	AP2
Caril.09G180300.1	MYB_related
Caril.09G183500.1	WRKY
Caril.09G187400.1	C2H2
Caril.09G190600.1	E2F/DP
Caril.09G190700.1	Dof
Caril.09G192300.1	MYB
Caril.09G192300.1	MYB_related
Caril.09G192600.1	MYB
Caril.09G193800.1	MYB_related
Caril.09G193900.1	GRAS
Caril.09G194000.1	GRAS
Caril.09G194400.1	WRKY
Caril.09G196700.1	C2H2
Caril.09G196800.1	C2H2
Caril.09G199800.1	TALE
Caril.09G203200.1	MYB
Caril.09G206500.1	MYB
Caril.09G209800.1	G2-like
Caril.09G210200.1	Trihelix
Caril.09G213200.1	bHLH
Caril.09G213700.1	G2-like
Caril.09G214000.1	FAR1
Caril.09G214300.1	GRAS
Caril.09G215600.1	Nin-like
Caril.09G215900.1	ERF
Caril.09G217100.1	WRKY
Caril.09G222200.1	B3
Caril.09G223100.1	WRKY
Caril.10G000300.1	NAC
Caril.10G003700.1	HD-ZIP
Caril.10G003900.1	Trihelix
Caril.10G005200.1	HSF
Caril.10G005800.1	Trihelix
Caril.10G005900.1	ERF
Caril.10G006500.1	GRF
Caril.10G008700.1	bZIP
Caril.10G011900.1	NAC
Caril.10G012700.1	B3
Caril.10G013200.1	TCP
Caril.10G015300.1	E2F/DP
Caril.10G017500.1	TALE
Caril.10G017900.1	Dof
Caril.10G018500.1	NF-YA
Caril.10G025500.1	HD-ZIP
Caril.10G026700.1	C3H
Caril.10G027100.1	G2-like
Caril.10G027600.1	SBP
Caril.10G028300.1	bZIP
Caril.10G028800.1	bHLH
Caril.10G029100.1	bHLH
Caril.10G030300.1	C2H2
Caril.10G030700.1	ERF
Caril.10G031100.1	C3H
Caril.10G031200.1	NF-YA
Caril.10G032200.1	C2H2
Caril.10G032500.1	NAC
Caril.10G033400.1	AP2
Caril.10G033500.1	HSF
Caril.10G038700.1	bHLH
Caril.10G039800.1	bZIP
Caril.10G040600.1	bHLH
Caril.10G042100.1	G2-like
Caril.10G042300.1	bZIP
Caril.10G045400.1	Dof
Caril.10G047800.1	HSF
Caril.10G049100.1	bHLH
Caril.10G050000.1	Dof
Caril.10G050100.1	Dof
Caril.10G050200.1	SBP
Caril.10G050300.1	SBP
Caril.10G050700.1	C3H
Caril.10G051000.1	ERF
Caril.10G051200.1	ERF
Caril.10G052500.1	NAC
Caril.10G052800.1	ARF
Caril.10G053200.1	VOZ
Caril.10G053500.1	WOX
Caril.10G053700.1	ERF
Caril.10G053800.1	ERF
Caril.10G055600.1	TCP
Caril.10G057500.1	bHLH
Caril.10G058100.1	Dof
Caril.10G058400.1	Trihelix
Caril.10G059100.1	G2-like
Caril.10G060600.1	WRKY
Caril.10G062200.1	FAR1
Caril.10G067700.1	MYB_related
Caril.10G068100.1	HD-ZIP
Caril.10G070300.1	MYB_related
Caril.10G071900.1	G2-like
Caril.10G072700.1	WRKY
Caril.10G073700.1	TALE
Caril.10G078400.1	GRAS
Caril.10G080400.1	NF-YB
Caril.10G080600.1	Trihelix
Caril.10G080700.1	NF-YB
Caril.10G083600.1	G2-like
Caril.10G083700.1	G2-like
Caril.10G084400.1	NF-YA
Caril.10G084500.1	HD-ZIP
Caril.10G087200.1	FAR1
Caril.10G087500.1	ARF
Caril.10G089000.1	TCP
Caril.10G092400.1	M-type_MADS
Caril.10G092600.1	bHLH
Caril.10G093800.1	WRKY
Caril.10G097700.1	MIKC_MADS
Caril.10G105200.1	MYB
Caril.10G109400.1	LSD
Caril.10G110400.1	LBD
Caril.10G110800.1	NAC
Caril.10G112000.1	bHLH
Caril.10G114200.1	MYB_related
Caril.10G114300.1	MYB
Caril.10G114400.1	MYB
Caril.10G114500.1	MYB_related
Caril.10G114700.1	MYB
Caril.10G114800.1	MYB
Caril.10G114900.1	MYB
Caril.10G115000.1	MYB_related
Caril.10G115100.1	MYB
Caril.10G115500.1	MYB
Caril.10G117500.1	B3
Caril.10G119600.1	G2-like
Caril.10G119800.1	MYB_related
Caril.10G123800.1	MYB
Caril.10G125200.1	ERF
Caril.10G125800.1	Nin-like
Caril.10G125900.1	C2H2
Caril.10G126700.1	MYB
Caril.10G127400.1	MYB
Caril.10G127900.1	MYB_related
Caril.10G128400.1	MYB_related
Caril.10G128500.1	MYB_related
Caril.10G129500.1	NAC
Caril.10G130100.1	GATA
Caril.10G131000.1	M-type_MADS
Caril.10G131400.1	MYB_related
Caril.10G132400.1	ARF
Caril.10G133700.1	C2H2
Caril.10G135200.1	S1Fa-like
Caril.10G138600.1	WRKY
Caril.10G141000.1	C2H2
Caril.10G141100.1	C2H2
Caril.10G141200.1	C2H2
Caril.10G141300.1	C2H2
Caril.10G144100.1	Dof
Caril.10G145300.1	MYB_related
Caril.10G145700.1	WRKY
Caril.10G147700.1	TALE
Caril.10G156300.1	Trihelix
Caril.10G159100.1	bHLH
Caril.10G159500.1	G2-like
Caril.10G160000.1	GRAS
Caril.10G160200.1	GRAS
Caril.10G160400.1	GRAS
Caril.10G161400.1	FAR1
Caril.10G161700.1	WRKY
Caril.10G163500.1	bHLH
Caril.10G163900.1	FAR1
Caril.10G165500.1	WRKY
Caril.11G000500.1	ERF
Caril.11G001100.1	ARF
Caril.11G001700.1	bHLH
Caril.11G003000.1	FAR1
Caril.11G003100.1	NAC
Caril.11G004500.1	MYB_related
Caril.11G005300.1	WRKY
Caril.11G005400.1	SBP
Caril.11G005700.1	MIKC_MADS
Caril.11G010800.1	GRAS
Caril.11G011500.1	C2H2
Caril.11G012000.1	B3
Caril.11G012300.1	C3H
Caril.11G012400.1	C3H
Caril.11G012500.1	C2H2
Caril.11G020500.1	MYB
Caril.11G020700.1	LBD
Caril.11G023000.1	TALE
Caril.11G024700.1	bZIP
Caril.11G025500.1	Dof
Caril.11G026200.1	MYB
Caril.11G027400.1	bHLH
Caril.11G027500.1	bHLH
Caril.11G027600.1	bHLH
Caril.11G032300.1	E2F/DP
Caril.11G033700.1	MYB_related
Caril.11G034300.1	bHLH
Caril.11G036200.1	LBD
Caril.11G037700.1	HD-ZIP
Caril.11G039400.1	WRKY
Caril.11G040600.1	bHLH
Caril.11G041000.1	bHLH
Caril.11G041600.1	bHLH
Caril.11G041800.1	TCP
Caril.11G043100.1	MYB
Caril.11G043300.1	ZF-HD
Caril.11G043800.1	Nin-like
Caril.11G044400.1	Dof
Caril.11G045600.1	NAC
Caril.11G047700.1	bHLH
Caril.11G048600.1	C2H2
Caril.11G049300.1	NAC
Caril.11G049400.1	NAC
Caril.11G051000.1	C2H2
Caril.11G051500.1	HD-ZIP
Caril.11G052800.1	TCP
Caril.11G053900.1	SBP
Caril.11G054000.1	MIKC_MADS
Caril.11G054600.1	G2-like
Caril.11G056700.1	bHLH
Caril.11G058900.1	NF-YC
Caril.11G059100.1	GRAS
Caril.11G060400.1	MYB
Caril.11G063400.1	LBD
Caril.11G063700.1	NAC
Caril.11G063800.1	FAR1
Caril.11G063900.1	NAC
Caril.11G067400.1	GATA
Caril.11G069000.1	ERF
Caril.11G069300.1	ERF
Caril.11G069400.1	ERF
Caril.11G069600.1	ERF
Caril.11G070500.1	HD-ZIP
Caril.11G071000.1	MYB_related
Caril.11G071500.1	ERF
Caril.11G071600.1	MYB
Caril.11G071700.1	MYB
Caril.11G073600.1	C2H2
Caril.11G077600.1	BES1
Caril.11G083400.1	FAR1
Caril.11G084500.1	SRS
Caril.11G086400.1	ARR-B
Caril.11G086400.1	G2-like
Caril.11G088900.1	NAC
Caril.11G089500.1	LSD
Caril.11G090100.1	C2H2
Caril.11G091200.1	bHLH
Caril.11G092500.1	bHLH
Caril.11G093100.1	C3H
Caril.11G094000.1	MYB
Caril.11G095600.1	HD-ZIP
Caril.11G095900.1	G2-like
Caril.11G096800.1	bZIP
Caril.11G097500.1	MYB
Caril.11G098700.1	BBR-BPC
Caril.11G102200.1	Trihelix
Caril.11G103600.1	Trihelix
Caril.11G105300.1	ERF
Caril.11G105800.1	NAC
Caril.11G106200.1	B3
Caril.11G108600.1	NAC
Caril.11G108700.1	GRF
Caril.11G109300.1	bHLH
Caril.11G109400.1	HD-ZIP
Caril.11G112000.1	FAR1
Caril.11G112300.1	bHLH
Caril.11G112600.1	Dof
Caril.11G112800.1	MYB_related
Caril.11G114300.1	Nin-like
Caril.11G116100.1	ARF
Caril.11G119300.1	ERF
Caril.11G120100.1	MYB_related
Caril.11G120200.1	WRKY
Caril.11G121800.1	ERF
Caril.11G126400.1	WRKY
Caril.11G127100.1	MYB
Caril.11G128300.1	TALE
Caril.11G130900.1	bHLH
Caril.11G131700.1	FAR1
Caril.11G134300.1	NF-YC
Caril.11G135500.1	HSF
Caril.11G136900.1	GRAS
Caril.11G137500.1	ERF
Caril.11G137600.1	ERF
Caril.11G138300.1	TCP
Caril.11G138800.1	TALE
Caril.11G139000.1	MIKC_MADS
Caril.11G140600.1	GRF
Caril.11G145400.1	MYB
Caril.11G146100.1	NAC
Caril.11G146200.1	YABBY
Caril.11G148800.1	GRAS
Caril.11G150200.1	STAT
Caril.11G152600.1	BES1
Caril.11G158600.1	TCP
Caril.11G159100.1	NZZ/SPL
Caril.11G160100.1	bZIP
Caril.11G160700.1	HB-other
Caril.11G161400.1	HD-ZIP
Caril.11G161900.1	NAC
Caril.11G165500.1	SBP
Caril.11G166500.1	ERF
Caril.11G168600.1	NAC
Caril.11G168700.1	NAC
Caril.11G171500.1	bHLH
Caril.11G171800.1	FAR1
Caril.11G172500.1	MYB
Caril.11G173100.1	NZZ/SPL
Caril.11G174200.1	bHLH
Caril.11G176500.1	GRAS
Caril.11G177500.1	bHLH
Caril.11G179300.1	MYB_related
Caril.11G185400.1	MYB
Caril.11G188500.1	ERF
Caril.11G194500.1	WRKY
Caril.11G194600.1	GRAS
Caril.11G197400.1	NF-YB
Caril.11G198200.1	NF-YB
Caril.11G204600.1	C2H2
Caril.11G205300.1	WRKY
Caril.12G000700.1	LFY
Caril.12G001300.1	ARF
Caril.12G001400.1	bHLH
Caril.12G001600.1	bHLH
Caril.12G002300.1	NAC
Caril.12G006100.1	C2H2
Caril.12G007700.1	TCP
Caril.12G008800.1	MIKC_MADS
Caril.12G008900.1	SBP
Caril.12G009800.1	NAC
Caril.12G010800.1	MYB
Caril.12G010900.1	MYB
Caril.12G011100.1	NAC
Caril.12G012000.1	Nin-like
Caril.12G012500.1	ZF-HD
Caril.12G012700.1	MYB
Caril.12G013200.1	TCP
Caril.12G013600.1	bHLH
Caril.12G015500.1	WRKY
Caril.12G017600.1	MYB_related
Caril.12G019000.1	MYB
Caril.12G019200.1	bHLH
Caril.12G020500.1	MYB_related
Caril.12G021200.1	E2F/DP
Caril.12G024800.1	bHLH
Caril.12G025000.1	bHLH
Caril.12G025100.1	bHLH
Caril.12G025600.1	MYB
Caril.12G027000.1	MYB
Caril.12G029600.1	LBD
Caril.12G030000.1	MYB
Caril.12G034000.1	C2H2
Caril.12G034100.1	C3H
Caril.12G040900.1	Trihelix
Caril.12G043200.1	NF-YC
Caril.12G043900.1	SBP
Caril.12G046500.1	GATA
Caril.12G048100.1	ERF
Caril.12G048200.1	ERF
Caril.12G048300.1	ERF
Caril.12G049000.1	HD-ZIP
Caril.12G049500.1	MYB_related
Caril.12G049700.1	ERF
Caril.12G049900.1	MYB
Caril.12G050000.1	MYB
Caril.12G050100.1	MYB
Caril.12G051700.1	C2H2
Caril.12G057000.1	SRS
Caril.12G059700.1	NAC
Caril.12G060100.1	LSD
Caril.12G060900.1	C2H2
Caril.12G061900.1	bHLH
Caril.12G062700.1	bHLH
Caril.12G063000.1	C3H
Caril.12G063600.1	MYB
Caril.12G064200.1	HSF
Caril.12G064300.1	HSF
Caril.12G065000.1	HD-ZIP
Caril.12G065200.1	G2-like
Caril.12G066300.1	bZIP
Caril.12G066700.1	FAR1
Caril.12G067700.1	BBR-BPC
Caril.12G068100.1	G2-like
Caril.12G071300.1	Trihelix
Caril.12G072300.1	B3
Caril.12G074200.1	NAC
Caril.12G074600.1	bHLH
Caril.12G074700.1	bHLH
Caril.12G074800.1	HD-ZIP
Caril.12G076600.1	bHLH
Caril.12G077000.1	Dof
Caril.12G077200.1	MYB
Caril.12G078100.1	Nin-like
Caril.12G078400.1	ARF
Caril.12G081300.1	ERF
Caril.12G081800.1	WRKY
Caril.12G083100.1	ERF
Caril.12G086500.1	WRKY
Caril.12G086600.1	WRKY
Caril.12G087300.1	MYB
Caril.12G087800.1	TALE
Caril.12G089900.1	bHLH
Caril.12G092200.1	NF-YC
Caril.12G093400.1	MYB_related
Caril.12G094500.1	MYB_related
Caril.12G095400.1	GRAS
Caril.12G096100.1	ERF
Caril.12G096200.1	ERF
Caril.12G097300.1	TALE
Caril.12G097600.1	MIKC_MADS
Caril.12G102400.1	MYB
Caril.12G103100.1	NAC
Caril.12G103300.1	YABBY
Caril.12G107500.1	DBB
Caril.12G107900.1	BES1
Caril.12G111300.1	TCP
Caril.12G112100.1	bZIP
Caril.12G113000.1	HB-other
Caril.12G113400.1	HD-ZIP
Caril.12G113500.1	NAC
Caril.12G116000.1	SBP
Caril.12G116500.1	ERF
Caril.12G118000.1	NAC
Caril.12G118100.1	NAC
Caril.12G119400.1	bHLH
Caril.12G119900.1	MYB
Caril.12G120900.1	bHLH
Caril.12G122400.1	bHLH
Caril.12G123600.1	MYB_related
Caril.12G127600.1	MYB
Caril.12G130000.1	ERF
Caril.12G132500.1	WRKY
Caril.12G138700.1	MYB
Caril.12G139300.1	C2H2
Caril.12G140000.1	GRAS
Caril.13G000900.1	MYB_related
Caril.13G002600.1	bHLH
Caril.13G004300.1	C2H2
Caril.13G004700.1	MYB
Caril.13G005000.1	C3H
Caril.13G008300.1	MIKC_MADS
Caril.13G008800.1	bZIP
Caril.13G010300.1	GRAS
Caril.13G013600.1	SRS
Caril.13G014300.1	Trihelix
Caril.13G014800.1	bZIP
Caril.13G016000.1	NF-YC
Caril.13G016100.1	C2H2
Caril.13G017000.1	MYB
Caril.13G018000.1	M-type_MADS
Caril.13G022700.1	Trihelix
Caril.13G023300.1	WRKY
Caril.13G025100.1	ERF
Caril.13G025200.1	ERF
Caril.13G025300.1	ERF
Caril.13G026400.1	HD-ZIP
Caril.13G027500.1	MYB
Caril.13G028200.1	ERF
Caril.13G029200.1	SBP
Caril.13G029300.1	SBP
Caril.13G029800.1	GATA
Caril.13G030300.1	bHLH
Caril.13G030700.1	C2H2
Caril.13G031800.1	GRAS
Caril.13G031900.1	FAR1
Caril.13G033100.1	YABBY
Caril.13G035900.1	Trihelix
Caril.13G040600.1	MYB
Caril.13G042700.1	bZIP
Caril.13G043700.1	M-type_MADS
Caril.13G045600.1	Dof
Caril.13G046200.1	AP2
Caril.13G046300.1	FAR1
Caril.13G046700.1	EIL
Caril.13G047300.1	bZIP
Caril.13G050500.1	bHLH
Caril.13G052700.1	B3
Caril.13G056000.1	FAR1
Caril.13G056100.1	FAR1
Caril.13G056200.1	FAR1
Caril.13G056300.1	FAR1
Caril.13G060700.1	FAR1
Caril.13G061300.1	ERF
Caril.13G062300.1	B3
Caril.13G062500.1	bZIP
Caril.13G064500.1	LBD
Caril.13G066800.1	WRKY
Caril.13G069100.1	LBD
Caril.13G070900.1	G2-like
Caril.13G075100.1	C3H
Caril.13G078500.1	MYB
Caril.13G078600.1	C2H2
Caril.13G079700.1	MYB_related
Caril.13G087200.1	C2H2
Caril.13G088800.1	G2-like
Caril.13G090200.1	GRAS
Caril.13G090300.1	GRAS
Caril.13G090400.1	GRAS
Caril.13G090500.1	GRAS
Caril.13G090600.1	GRAS
Caril.13G090700.1	MYB_related
Caril.13G092500.1	FAR1
Caril.13G094300.1	Dof
Caril.13G097700.1	C2H2
Caril.13G098000.1	MYB_related
Caril.13G101400.1	WOX
Caril.13G102900.1	AP2
Caril.13G104200.1	Dof
Caril.13G104800.1	LBD
Caril.13G106900.1	ARF
Caril.13G107500.1	NAC
Caril.13G107700.1	C2H2
Caril.13G109200.1	NF-YC
Caril.13G112500.1	HD-ZIP
Caril.13G112900.1	ARF
Caril.13G113000.1	GATA
Caril.13G115200.1	TALE
Caril.13G115500.1	MYB_related
Caril.13G118000.1	MYB
Caril.13G119300.1	EIL
Caril.13G121200.1	C2H2
Caril.13G123100.1	FAR1
Caril.13G125200.1	YABBY
Caril.13G127900.1	TALE
Caril.13G130400.1	E2F/DP
Caril.13G131300.1	NAC
Caril.13G132500.1	NAC
Caril.13G135200.1	bZIP
Caril.13G135900.1	C2H2
Caril.13G138900.1	ERF
Caril.13G139900.1	C2H2
Caril.13G143800.1	MYB
Caril.13G143900.1	C2H2
Caril.13G144000.1	C2H2
Caril.13G146100.1	FAR1
Caril.13G148800.1	bHLH
Caril.13G148900.1	NAC
Caril.13G149000.1	bHLH
Caril.13G151400.1	SRS
Caril.13G151700.1	HB-other
Caril.13G153100.1	GRAS
Caril.13G157500.1	NAC
Caril.13G157600.1	NAC
Caril.13G158300.1	FAR1
Caril.13G159600.1	NF-YA
Caril.13G160200.1	MYB
Caril.13G161700.1	Trihelix
Caril.13G162000.1	C2H2
Caril.13G163300.1	bHLH
Caril.13G164100.1	EIL
Caril.13G167900.1	MYB_related
Caril.13G168200.1	RAV
Caril.13G168400.1	C3H
Caril.13G176500.1	WRKY
Caril.14G001800.1	C3H
Caril.14G002000.1	MYB
Caril.14G002500.1	NF-YA
Caril.14G005700.1	MIKC_MADS
Caril.14G006600.1	bZIP
Caril.14G007500.1	GRAS
Caril.14G010000.1	SRS
Caril.14G010700.1	Trihelix
Caril.14G011100.1	bZIP
Caril.14G013400.1	NF-YC
Caril.14G013500.1	C2H2
Caril.14G014600.1	M-type_MADS
Caril.14G014700.1	M-type_MADS
Caril.14G014800.1	M-type_MADS
Caril.14G020900.1	Trihelix
Caril.14G022700.1	ERF
Caril.14G023500.1	HD-ZIP
Caril.14G025800.1	ERF
Caril.14G026500.1	SBP
Caril.14G026600.1	SBP
Caril.14G027100.1	bHLH
Caril.14G027500.1	C2H2
Caril.14G028400.1	GRAS
Caril.14G029100.1	YABBY
Caril.14G031500.1	Trihelix
Caril.14G033900.1	FAR1
Caril.14G039100.1	Dof
Caril.14G039400.1	AP2
Caril.14G039600.1	EIL
Caril.14G040100.1	bZIP
Caril.14G042500.1	bHLH
Caril.14G050400.1	B3
Caril.14G051100.1	ERF
Caril.14G052000.1	B3
Caril.14G052300.1	bZIP
Caril.14G052500.1	MYB_related
Caril.14G054100.1	LBD
Caril.14G055100.1	WRKY
Caril.14G056600.1	LBD
Caril.14G058200.1	G2-like
Caril.14G058300.1	bZIP
Caril.14G060000.1	FAR1
Caril.14G062400.1	MYB
Caril.14G062700.1	C2H2
Caril.14G064100.1	MYB
Caril.14G064100.1	MYB_related
Caril.14G067200.1	C2H2
Caril.14G068700.1	G2-like
Caril.14G069800.1	GRAS
Caril.14G069900.1	GRAS
Caril.14G070000.1	MYB_related
Caril.14G072100.1	Dof
Caril.14G072400.1	WOX
Caril.14G074400.1	C2H2
Caril.14G074500.1	MYB
Caril.14G077000.1	WOX
Caril.14G078900.1	AP2
Caril.14G079700.1	bHLH
Caril.14G080000.1	Dof
[truncated: 234 more rows]

## Sheet: 7-GOrilla_DxND
Category	RegulationType	GO Term	Description	P-value	FDR q-value	Enrichment	N	B	n	b	Genes
Component	Down	GO:0005576	extracellular region	1.77e-08	1.18e-05	3.21	4126	390	89	27	[AT5G47500 - pectin methylesterase 5, AT5G07030 - aspartyl protease family protein, AT1G09750 - aspartyl protease-like protein, AT2G22620 - rhamnogalacturonate lyase-like protein, AT3G57830 - leucine-rich repeat protein kinase-like protein, AT3G16370 - gdsl esterase/lipase, AT5G45670 - gdsl esterase/lipase, AT5G03610 - gdsl esterase/lipase, AT5G59190 - subtilase family protein, AT5G64120 - peroxi…
Function	Down	GO:0004190	aspartic-type endopeptidase activity	0.000172	0.259	13.25	4126	14	89	4	[AT3G25700 - aspartyl protease family protein, AT5G07030 - aspartyl protease family protein, AT1G25510 - aspartyl protease family protein, AT2G39710 - cysteine-rich peptide family protein]
Function	Down	GO:0070001	aspartic-type peptidase activity	0.00023	0.174	12.36	4126	15	89	4	[AT3G25700 - aspartyl protease family protein, AT5G07030 - aspartyl protease family protein, AT1G25510 - aspartyl protease family protein, AT2G39710 - cysteine-rich peptide family protein]
Function	Down	GO:0004175	endopeptidase activity	0.000809	0.407	4.51	4126	72	89	7	[AT3G25700 - aspartyl protease family protein, AT5G07030 - aspartyl protease family protein, AT4G20430 - subtilase family protein, AT1G25510 - aspartyl protease family protein, AT3G14240 - subtilase family protein, AT2G39710 - cysteine-rich peptide family protein, AT5G59190 - subtilase family protein]
Process	Down	GO:0009733	response to auxin	0.00053	1	7.24	4126	32	89	5	[AT1G30690 - sec14p-like phosphatidylinositol transfer protein patellin-4, AT2G21220 - saur-like auxin-responsive protein, AT4G38840 - saur-like auxin-responsive protein, AT3G51670 - patellin-6, AT4G34810 - saur-like auxin-responsive protein]
Component	Up	GO:0005576	extracellular region	1.38e-08	9.19e-06	2.89	4126	390	117	32	[AT1G47710 - serpin-zx, AT4G27290 - g-type lectin s-receptor-like serine/threonine-protein kinase, AT5G42280 - cysteine/histidine-rich c1 domain-containing protein, AT1G49570 - peroxidase, AT1G45063 - copper ion binding / electron carrier protein, AT5G42930 - lipase class 3-like protein, AT2G22620 - rhamnogalacturonate lyase-like protein, AT5G66390 - peroxidase, AT3G05950 - germin-like protein su…
Function	Up	GO:0003700	DNA-binding transcription factor activity	6.75e-05	0.102	2.99	4126	189	117	16	[AT3G10040 - sequence-specific dna binding transcription factor, AT4G30410 - sequence-specific dna binding transcription factor, AT3G12910 - no apical meristem domain-containing transcriptional regulator, AT5G51790 - transcription factor bhlh120, AT5G25190 - ethylene-responsive transcription factor erf003, AT1G12630 - ethylene-responsive transcription factor erf027, AT3G23220 - ethylene-responsiv…
Function	Up	GO:0140110	transcription regulator activity	0.000467	0.353	2.53	4126	223	117	16	[AT3G10040 - sequence-specific dna binding transcription factor, AT4G30410 - sequence-specific dna binding transcription factor, AT3G12910 - no apical meristem domain-containing transcriptional regulator, AT5G51790 - transcription factor bhlh120, AT5G25190 - ethylene-responsive transcription factor erf003, AT1G12630 - ethylene-responsive transcription factor erf027, AT3G23220 - ethylene-responsiv…
Process	Up	GO:0043207	response to external biotic stimulus	1.78e-08	6.1e-05	5.48	4126	103	117	16	[AT5G06740 - concanavalin a-like lectin kinase-like protein, AT4G10490 - oxidoreductase, 2og-fe(ii) oxygenase family protein, AT2G39350 - abc transporter g family member 1, AT1G74360 - putative lrr receptor-like serine/threonine-protein kinase, AT2G38870 - pr-6 proteinase inhibitor family protein, AT4G38540 - fad/nad(p)-binding oxidoreductase family protein, AT5G10530 - l-type lectin-domain conta…
Process	Up	GO:0009607	response to biotic stimulus	1.78e-08	3.05e-05	5.48	4126	103	117	16	[AT5G06740 - concanavalin a-like lectin kinase-like protein, AT4G10490 - oxidoreductase, 2og-fe(ii) oxygenase family protein, AT2G39350 - abc transporter g family member 1, AT1G74360 - putative lrr receptor-like serine/threonine-protein kinase, AT4G38540 - fad/nad(p)-binding oxidoreductase family protein, AT2G38870 - pr-6 proteinase inhibitor family protein, AT5G10530 - l-type lectin-domain conta…
Process	Up	GO:0051707	response to other organism	7.31e-08	8.35e-05	5.34	4126	99	117	15	[AT5G06740 - concanavalin a-like lectin kinase-like protein, AT4G10490 - oxidoreductase, 2og-fe(ii) oxygenase family protein, AT2G39350 - abc transporter g family member 1, AT1G74360 - putative lrr receptor-like serine/threonine-protein kinase, AT4G38540 - fad/nad(p)-binding oxidoreductase family protein, AT2G38870 - pr-6 proteinase inhibitor family protein, AT5G10530 - l-type lectin-domain conta…
Process	Up	GO:0051704	multi-organism process	8.4e-08	7.19e-05	5.29	4126	100	117	15	[AT5G06740 - concanavalin a-like lectin kinase-like protein, AT4G10490 - oxidoreductase, 2og-fe(ii) oxygenase family protein, AT2G39350 - abc transporter g family member 1, AT1G74360 - putative lrr receptor-like serine/threonine-protein kinase, AT4G38540 - fad/nad(p)-binding oxidoreductase family protein, AT2G38870 - pr-6 proteinase inhibitor family protein, AT5G10530 - l-type lectin-domain conta…
Process	Up	GO:0006952	defense response	2.95e-07	0.000202	5.2	4126	95	117	14	[AT5G06740 - concanavalin a-like lectin kinase-like protein, AT4G10490 - oxidoreductase, 2og-fe(ii) oxygenase family protein, AT1G74360 - putative lrr receptor-like serine/threonine-protein kinase, AT5G47070 - protein kinase family protein, AT2G38870 - pr-6 proteinase inhibitor family protein, AT5G10530 - l-type lectin-domain containing receptor kinase ix.1, AT3G57730 - putative protein kinase, A…
Process	Up	GO:0009605	response to external stimulus	4.56e-07	0.00026	4.37	4126	129	117	16	[AT5G06740 - concanavalin a-like lectin kinase-like protein, AT4G10490 - oxidoreductase, 2og-fe(ii) oxygenase family protein, AT2G39350 - abc transporter g family member 1, AT1G74360 - putative lrr receptor-like serine/threonine-protein kinase, AT4G38540 - fad/nad(p)-binding oxidoreductase family protein, AT2G38870 - pr-6 proteinase inhibitor family protein, AT5G10530 - l-type lectin-domain conta…
Process	Up	GO:0098542	defense response to other organism	1.82e-06	0.00089	5.29	4126	80	117	12	[AT2G38870 - pr-6 proteinase inhibitor family protein, AT5G10530 - l-type lectin-domain containing receptor kinase ix.1, AT3G57730 - putative protein kinase, AT5G06740 - concanavalin a-like lectin kinase-like protein, AT3G55550 - concanavalin a-like lectin protein kinase family protein, AT4G10490 - oxidoreductase, 2og-fe(ii) oxygenase family protein, AT1G51800 - putative leucine-rich repeat prote…
Process	Up	GO:0002239	response to oomycetes	9.18e-06	0.00393	11.14	4126	19	117	6	[AT4G38540 - fad/nad(p)-binding oxidoreductase family protein, AT5G10530 - l-type lectin-domain containing receptor kinase ix.1, AT5G06740 - concanavalin a-like lectin kinase-like protein, AT3G55550 - concanavalin a-like lectin protein kinase family protein, AT4G10490 - oxidoreductase, 2og-fe(ii) oxygenase family protein, AT1G51800 - putative leucine-rich repeat protein kinase]
Process	Up	GO:0050896	response to stimulus	1.13e-05	0.00431	2.06	4126	599	117	35	[AT1G49570 - peroxidase, AT3G12900 - oxidoreductase, 2og-fe(ii) oxygenase family protein, AT5G66390 - peroxidase, AT1G26320 - zinc-binding dehydrogenase family protein, AT2G39350 - abc transporter g family member 1, AT5G10530 - l-type lectin-domain containing receptor kinase ix.1, AT3G57730 - putative protein kinase, AT3G61220 - (+)-neomenthol dehydrogenase, AT1G43800 - acyl-[acyl-carrier-protein…
Process	Up	GO:0019748	secondary metabolic process	1.75e-05	0.006	10.08	4126	21	117	6	[AT1G12630 - ethylene-responsive transcription factor erf027, AT5G41040 - omega-hydroxypalmitate o-feruloyl transferase, AT3G12900 - oxidoreductase, 2og-fe(ii) oxygenase family protein, AT5G66390 - peroxidase, AT5G05340 - peroxidase 52, AT5G64120 - peroxidase 71]
Process	Up	GO:0002229	defense response to oomycetes	1.81e-05	0.00562	13.56	4126	13	117	5	[AT5G10530 - l-type lectin-domain containing receptor kinase ix.1, AT5G06740 - concanavalin a-like lectin kinase-like protein, AT3G55550 - concanavalin a-like lectin protein kinase family protein, AT4G10490 - oxidoreductase, 2og-fe(ii) oxygenase family protein, AT1G51800 - putative leucine-rich repeat protein kinase]
Process	Up	GO:0009698	phenylpropanoid metabolic process	2.75e-05	0.00784	12.59	4126	14	117	5	[AT5G41040 - omega-hydroxypalmitate o-feruloyl transferase, AT3G12900 - oxidoreductase, 2og-fe(ii) oxygenase family protein, AT5G66390 - peroxidase, AT5G05340 - peroxidase 52, AT5G64120 - peroxidase 71]
Process	Up	GO:0006950	response to stress	6.7e-05	0.0177	2.25	4126	391	117	25	[AT1G49570 - peroxidase, AT5G66390 - peroxidase, AT1G26320 - zinc-binding dehydrogenase family protein, AT5G10530 - l-type lectin-domain containing receptor kinase ix.1, AT3G57730 - putative protein kinase, AT3G61220 - (+)-neomenthol dehydrogenase, AT1G43800 - acyl-[acyl-carrier-protein] desaturase 6, AT1G51800 - putative leucine-rich repeat protein kinase, AT2G45220 - putative pectinesterase/pec…
Process	Up	GO:0009699	phenylpropanoid biosynthetic process	0.000174	0.0425	12.82	4126	11	117	4	[AT5G41040 - omega-hydroxypalmitate o-feruloyl transferase, AT3G12900 - oxidoreductase, 2og-fe(ii) oxygenase family protein, AT5G66390 - peroxidase, AT5G05340 - peroxidase 52]
Process	Up	GO:0044550	secondary metabolite biosynthetic process	0.000255	0.0582	11.75	4126	12	117	4	[AT5G41040 - omega-hydroxypalmitate o-feruloyl transferase, AT3G12900 - oxidoreductase, 2og-fe(ii) oxygenase family protein, AT5G66390 - peroxidase, AT5G05340 - peroxidase 52]
Process	Up	GO:0009808	lignin metabolic process	0.000418	0.0894	17.63	4126	6	117	3	[AT5G66390 - peroxidase, AT5G05340 - peroxidase 52, AT5G64120 - peroxidase 71]
Process	Up	GO:0009755	hormone-mediated signaling pathway	0.000568	0.114	7.05	4126	25	117	5	[AT4G18450 - ethylene-responsive transcription factor erf091, AT3G23220 - ethylene-responsive transcription factor erf095, AT4G30410 - sequence-specific dna binding transcription factor, AT4G08850 - probable lrr receptor-like serine/threonine-protein kinase, AT5G25190 - ethylene-responsive transcription factor erf003]
Process	Up	GO:0006857	oligopeptide transport	0.000716	0.136	15.11	4126	7	117	3	[AT2G38100 - putative peptide/nitrate transporter, AT3G54450 - probable peptide/nitrate transporter, AT1G59740 - probable peptide/nitrate transporter]
Process	Up	GO:0009873	ethylene-activated signaling pathway	0.000716	0.129	15.11	4126	7	117	3	[AT3G23220 - ethylene-responsive transcription factor erf095, AT4G18450 - ethylene-responsive transcription factor erf091, AT5G25190 - ethylene-responsive transcription factor erf003]
Process	Up	GO:0000160	phosphorelay signal transduction system	0.000716	0.123	15.11	4126	7	117	3	[AT4G18450 - ethylene-responsive transcription factor erf091, AT3G23220 - ethylene-responsive transcription factor erf095, AT5G25190 - ethylene-responsive transcription factor erf003]
Process	Up	GO:0042742	defense response to bacterium	0.000913	0.149	5.16	4126	41	117	6	[AT5G10530 - l-type lectin-domain containing receptor kinase ix.1, AT3G57730 - putative protein kinase, AT5G06740 - concanavalin a-like lectin kinase-like protein, AT3G55550 - concanavalin a-like lectin protein kinase family protein, AT2G45220 - putative pectinesterase/pectinesterase inhibitor 17, AT2G05940 - rpm1-induced protein kinase]

## Sheet: 8-GOrilla_RxND
Category	RegulationType	GO Term	Description	P-value	FDR q-value	Enrichment	N	B	n	b	Genes
Process	Down	GO:0042447	hormone catabolic process	6.99e-05	0.239	117.89	4126	2	35	2	[AT4G10490 - oxidoreductase, 2og-fe(ii) oxygenase family protein, AT1G14130 - 2-oxoglutarate (2og) and fe(ii)-dependent oxygenase-like protein]
Process	Down	GO:0098542	defense response to other organism	0.000497	0.851	7.37	4126	80	35	5	[AT5G59260 - concanavalin a-like lectin kinase-like protein, AT3G44260 - putative ccr4-associated factor 1, AT3G57730 - putative protein kinase, AT4G10490 - oxidoreductase, 2og-fe(ii) oxygenase family protein, AT2G30020 - putative protein phosphatase 2c 25]
Process	Down	GO:0010200	response to chitin	0.000578	0.659	17.68	4126	20	35	3	[AT2G37430 - zinc finger protein zat11, AT1G71520 - erf/ap2 transcription factor family protein dreb a-5, AT5G37490 - u-box domain-containing protein 21]
Function	Up	GO:0015210	uracil transmembrane transporter activity	0.000969	1	1031.5	4126	1	4	1	[AT2G38100 - putative peptide/nitrate transporter]
Function	Up	GO:0005350	pyrimidine nucleobase transmembrane transporter activity	0.000969	0.732	1031.5	4126	1	4	1	[AT2G38100 - putative peptide/nitrate transporter]

## Sheet: 9-SuscQTL
Gene ID	Phytozome annotation
Caril.14G128900.1	PTHR11017//PTHR11017:SF169 - LEUCINE-RICH REPEAT-CONTAINING PROTEIN // DISEASE RESISTANCE PROTEIN-RELATED
Caril.14G129000.1	KOG0472 - Leucine-rich repeat protein
Caril.14G129100.1	KOG0472//KOG1947 - Leucine-rich repeat protein // Leucine rich repeat proteins, some proteins contain F-box
Caril.14G129200.1	PTHR11017//PTHR11017:SF169 - LEUCINE-RICH REPEAT-CONTAINING PROTEIN // DISEASE RESISTANCE PROTEIN-RELATED
Caril.14G129300.1	PTHR11017//PTHR11017:SF163 - LEUCINE-RICH REPEAT-CONTAINING PROTEIN // SUBFAMILY NOT NAMED
Caril.14G129400.1	PTHR11017//PTHR11017:SF169 - LEUCINE-RICH REPEAT-CONTAINING PROTEIN // DISEASE RESISTANCE PROTEIN-RELATED
Caril.14G129500.1	KOG0472 - Leucine-rich repeat protein
Caril.14G129600.1	1.1.1.62 - 17-beta-estradiol 17-dehydrogenase / Estrogen 17-oxidoreductase
Caril.14G129700.1	KOG0472 - Leucine-rich repeat protein
